# Supplementary material for: Encoding of speech modes and loudness in ventral precentral gyrus
Source: Nat Commun. 2026 Apr 15;17:5301. doi: 10.1038/s41467-026-71284-4 (PMC13270037; doi:10.1038/s41467-026-71284-4)
Supplement: Supplementary file 6 — Source Data 1 [file 41467_2026_71284_MOESM6_ESM.xlsx]

## Sheet: 1c
electrode	loudness	metric	cue_-100ms	cue_-90ms	cue_-80ms	cue_-70ms	cue_-60ms	cue_-50ms	cue_-40ms	cue_-30ms	cue_-20ms	cue_-10ms	cue_+0ms	cue_+10ms	cue_+20ms	cue_+30ms	cue_+40ms	cue_+50ms	cue_+60ms	cue_+70ms	cue_+80ms	cue_+90ms	cue_+100ms	cue_+110ms	cue_+120ms	cue_+130ms	cue_+140ms	cue_+150ms	cue_+160ms	cue_+170ms	cue_+180ms	cue_+190ms	cue_+200ms	cue_+210ms	cue_+220ms	cue_+230ms	cue_+240ms	cue_+250ms	cue_+260ms	cue_+270ms	cue_+280ms	cue_+290ms	cue_+300ms	cue_+310ms	cue_+320ms	cue_+330ms	cue_+340ms	cue_+350ms	cue_+360ms
198	MIME	avg	27.982	27.6061	27.1802	26.7537	26.3712	26.0662	25.8575	25.7499	25.7344	25.7951	25.9173	26.0961	26.342	26.684	27.1651	27.8348	28.7372	29.8945	31.2934	32.8729	34.5227	36.0932	37.419	38.352	38.7922	38.7077	38.1379	37.1795	35.9618	34.6191	33.2711	32.0099	30.8968	29.9644	29.2194	28.651	28.2376	27.9553	27.7835	27.7094	27.7259	27.8286	28.0082	28.2485	28.5275	28.8211	29.1093
		sem	1.19562	1.20395	1.21286	1.2242	1.23922	1.25738	1.27662	1.29432	1.30884	1.32018	1.32995	1.34038	1.3529	1.36681	1.37938	1.38753	1.39043	1.39103	1.39531	1.40897	1.43388	1.46606	1.49701	1.51736	1.52063	1.5054	1.47516	1.43632	1.39522	1.35589	1.31941	1.28499	1.25177	1.22034	1.19326	1.17365	1.16278	1.1579	1.15283	1.14064	1.11749	1.08485	1.0494	1.02046	1.00596	1.00963	1.03044
	WHISPER	avg	26.5662	26.6524	26.8148	27.0434	27.3127	27.5814	27.8012	27.9281	27.9339	27.8186	27.6135	27.3792	27.1961	27.1526	27.3305	27.7914	28.5645	29.6362	30.9445	32.3827	33.8124	35.0852	36.0709	36.6784	36.871	36.667	36.1272	35.3386	34.3961	33.3878	32.3853	31.4407	30.5833	29.8227	29.1519	28.5545	28.0124	27.514	27.0592	26.6585	26.3282	26.0821	25.9206	25.8277	25.7708	25.7082	25.5994
		sem	0.98867	0.978008	0.976583	0.987416	1.01075	1.04416	1.08293	1.12091	1.15161	1.17008	1.17482	1.16844	1.15634	1.14397	1.13553	1.1352	1.14879	1.18257	1.23827	1.30879	1.37965	1.43464	1.46182	1.45719	1.42512	1.37628	1.32308	1.27489	1.23539	1.20384	1.17809	1.15672	1.13868	1.12168	1.10184	1.07549	1.04127	1.00156	0.961862	0.928925	0.908417	0.90309	0.912105	0.932318	0.960166	0.992789	1.02746
	NORMAL	avg	26.1642	25.7732	25.3846	25.0217	24.7051	24.4511	24.2695	24.1648	24.1386	24.1934	24.3361	24.5821	24.9573	25.4975	26.2428	27.2269	28.4629	29.9268	31.549	33.2133	34.7693	36.057	36.9377	37.3216	37.1866	36.5806	35.6056	34.3962	33.0903	31.81	30.6499	29.6726	28.9095	28.3643	28.013	27.8105	27.6967	27.6077	27.4906	27.3147	27.0778	26.8031	26.5282	26.2919	26.1192	26.0143	25.961
		sem	1.22495	1.25441	1.28021	1.30046	1.31509	1.32431	1.32705	1.32129	1.30595	1.28307	1.25787	1.23686	1.2251	1.22453	1.23408	1.25098	1.27197	1.29481	1.31944	1.34784	1.38157	1.41835	1.45098	1.4698	1.4671	1.44053	1.3934	1.33299	1.26756	1.20409	1.14775	1.10314	1.07562	1.06998	1.08663	1.11852	1.15311	1.17799	1.18574	1.17568	1.15244	1.12343	1.09673	1.07903	1.07375	1.07983	1.09265
	LOUD	avg	25.9218	25.9998	26.1638	26.3584	26.5151	26.5715	26.4915	26.2808	25.9913	25.7112	25.5459	25.5914	25.9147	26.5423	27.457	28.6073	29.9178	31.3045	32.6822	33.9712	35.1001	36.0068	36.6413	36.9686	36.9723	36.6588	36.0564	35.2148	34.2	33.088	31.9589	30.8889	29.9418	29.1629	28.5744	28.1734	27.9347	27.8178	27.7757	27.7628	27.7428	27.6936	27.6094	27.5006	27.3901	27.3062	27.273
		sem	1.40568	1.3887	1.38379	1.39138	1.40671	1.42011	1.42027	1.39952	1.35797	1.30456	1.25341	1.21736	1.20209	1.20556	1.22199	1.24657	1.27779	1.31731	1.36792	1.43029	1.50019	1.56802	1.62125	1.64843	1.6424	1.60197	1.53248	1.44526	1.35589	1.2805	1.23042	1.20816	1.2085	1.22368	1.24743	1.27505	1.30166	1.32164	1.32994	1.32452	1.30802	1.28727	1.2699	1.26042	1.25804	1.25842	1.25788
159	MIME	avg	46.0697	45.9464	45.7922	45.6014	45.3851	45.1706	44.997	44.9056	44.9303	45.0866	45.3653	45.7345	46.1459	46.5468	46.8941	47.1614	47.3423	47.4478	47.4966	47.5089	47.5026	47.4922	47.4884	47.5005	47.5341	47.5889	47.6559	47.7167	47.7451	47.7133	47.5981	47.3865	47.08	46.6938	46.256	45.8011	45.3642	44.9735	44.6456	44.382	44.1709	43.9922	43.8268	43.666	43.516	43.399	43.3436
		sem	1.43126	1.42065	1.39752	1.36821	1.33902	1.31407	1.29463	1.28137	1.27691	1.28662	1.31592	1.36524	1.4275	1.49074	1.54322	1.5779	1.59329	1.59294	1.58354	1.57257	1.56577	1.56487	1.5677	1.57018	1.56904	1.56291	1.55182	1.53622	1.51657	1.49389	1.47077	1.45106	1.43906	1.43733	1.44589	1.46215	1.48212	1.50157	1.51758	1.52956	1.53912	1.54833	1.55751	1.56482	1.56778	1.56517	1.55784
	WHISPER	avg	47.4089	47.7113	47.962	48.1266	48.1927	48.1685	48.0785	47.9549	47.8294	47.7226	47.6383	47.5633	47.4739	47.3491	47.1827	46.9905	46.8093	46.6834	46.6496	46.7204	46.8793	47.0835	47.2796	47.4189	47.4733	47.4391	47.3335	47.1851	47.0216	46.8617	46.711	46.5649	46.4136	46.2481	46.065	45.8668	45.661	45.4559	45.2584	45.0705	44.8909	44.7145	44.5359	44.352	44.1631	43.9739	43.7927
		sem	1.39284	1.41432	1.44277	1.4729	1.49922	1.51738	1.52633	1.52876	1.5297	1.53311	1.53902	1.54387	1.54349	1.53649	1.52545	1.51593	1.51382	1.52282	1.54277	1.5692	1.59373	1.60628	1.5982	1.56606	1.51442	1.45631	1.40992	1.39056	1.4015	1.43115	1.46025	1.47243	1.46114	1.43072	1.39295	1.36117	1.34467	1.34646	1.36428	1.39289	1.42559	1.45527	1.47555	1.4823	1.47411	1.45231	1.42033
	NORMAL	avg	46.1384	46.2289	46.4066	46.6501	46.9383	47.2516	47.5635	47.8426	48.05	48.1454	48.0938	47.8726	47.4786	46.9298	46.2678	45.5517	44.8519	44.2366	43.762	43.461	43.3392	43.3766	43.5333	43.7615	44.0144	44.254	44.4532	44.5949	44.6697	44.6734	44.6053	44.467	44.2634	44.0026	43.6985	43.371	43.0454	42.7502	42.5095	42.3372	42.2311	42.1738	42.1391	42.1022	42.0493	41.9828	41.9209
		sem	1.46417	1.45104	1.44629	1.45281	1.47256	1.50373	1.53935	1.56889	1.58221	1.57403	1.54678	1.51038	1.47767	1.4575	1.45025	1.44975	1.44976	1.44881	1.4504	1.45934	1.4774	1.50166	1.52624	1.54496	1.55355	1.54996	1.53394	1.50692	1.4728	1.43864	1.41418	1.40855	1.42576	1.46132	1.5037	1.53941	1.55911	1.5616	1.55455	1.55061	1.5593	1.57976	1.60002	1.60436	1.58244	1.53462	1.47192
	LOUD	avg	45.1964	45.1677	45.1158	45.0523	44.9842	44.9103	44.8273	44.7296	44.6174	44.4971	44.3853	44.3028	44.2721	44.3105	44.4218	44.5918	44.7882	44.9707	45.1025	45.1647	45.1654	45.1408	45.1429	45.2227	45.4109	45.7064	46.0766	46.4651	46.8055	47.0349	47.1032	46.9782	46.6476	46.1223	45.4383	44.6536	43.8441	43.0912	42.4687	42.0259	41.7825	41.7241	41.8112	41.9898	42.2062	42.4176	42.5973
		sem	1.8017	1.80903	1.80236	1.77914	1.7437	1.70799	1.68751	1.69369	1.72665	1.77445	1.81966	1.8475	1.85167	1.8349	1.80586	1.77421	1.74649	1.72501	1.70951	1.69924	1.69347	1.69078	1.68869	1.68478	1.67834	1.67114	1.66568	1.66283	1.66034	1.65435	1.64314	1.62923	1.61766	1.61196	1.61069	1.6078	1.59642	1.57317	1.54054	1.50662	1.48196	1.47481	1.48702	1.51428	1.54943	1.58594	1.61946
39	MIME	avg	26.6682	26.6711	26.6528	26.6221	26.6006	26.6178	26.7002	26.8615	27.0934	27.3668	27.6357	27.8499	27.9662	27.9584	27.82	27.5636	27.216	26.812	26.3885	25.9782	25.6048	25.2789	24.998	24.7506	24.5223	24.3044	24.0988	23.917	23.7761	23.6905	23.6662	23.697	23.7672	23.858	23.9557	24.0562	24.1675	24.3064	24.4912	24.7333	25.0322	25.3743	25.7377	26.1013	26.4522	26.7896	27.1236
		sem	1.29581	1.27222	1.25132	1.23071	1.20935	1.18697	1.16412	1.14307	1.12746	1.12045	1.12213	1.1292	1.13727	1.14352	1.14794	1.15236	1.15856	1.16708	1.17748	1.1892	1.20229	1.21718	1.23384	1.25129	1.26783	1.28204	1.29395	1.30515	1.3176	1.33195	1.34632	1.35688	1.35982	1.35329	1.3387	1.32042	1.30409	1.29403	1.29111	1.2926	1.29377	1.29028	1.27998	1.26345	1.24335	1.22342	1.20718
	WHISPER	avg	25.77	25.9803	26.2393	26.5101	26.7528	26.9336	27.0281	27.0261	26.9311	26.7606	26.5455	26.3258	26.1452	26.0407	26.0323	26.1158	26.2604	26.4145	26.5186	26.5197	26.3855	26.1102	25.7148	25.2401	24.7358	24.2496	23.8193	23.4709	23.2205	23.077	23.0463	23.1317	23.3317	23.635	24.0184	24.447	24.8774	25.2684	25.589	25.8252	25.982	26.079	26.1424	26.1971	26.2605	26.3408	26.4414
		sem	1.1532	1.13482	1.11185	1.08242	1.04838	1.01539	0.99053	0.97836	0.978084	0.984022	0.989671	0.992439	0.995582	1.00603	1.02879	1.06245	1.09915	1.1287	1.14288	1.13758	1.1132	1.07416	1.02799	0.983384	0.947663	0.924623	0.914063	0.913529	0.920322	0.931938	0.945241	0.956318	0.961555	0.959586	0.952041	0.942189	0.932347	0.922263	0.909909	0.893888	0.87546	0.859205	0.852111	0.861191	0.890013	0.936071	0.991393
	NORMAL	avg	25.7558	25.847	25.9781	26.1566	26.3856	26.6622	26.9753	27.3057	27.6305	27.9259	28.1708	28.3484	28.4467	28.4607	28.3927	28.2528	28.0573	27.823	27.5622	27.2789	26.9677	26.6169	26.217	25.7675	25.2818	24.7877	24.3225	23.9258	23.6299	23.4547	23.4018	23.4557	23.5857	23.7521	23.913	24.0326	24.0875	24.0708	23.9896	23.8645	23.7235	23.5968	23.514	23.5018	23.5833	23.7779	24.098
		sem	1.23527	1.23624	1.23423	1.2334	1.23681	1.24566	1.25988	1.27866	1.30102	1.32539	1.34969	1.37172	1.38968	1.4027	1.41076	1.41454	1.41546	1.41532	1.41592	1.41853	1.42367	1.43126	1.44101	1.45238	1.46426	1.47427	1.47893	1.47469	1.45983	1.43552	1.40559	1.37458	1.34543	1.31859	1.2925	1.26533	1.23626	1.20563	1.17447	1.14396	1.11544	1.09026	1.06912	1.05135	1.0354	1.02091	1.01025
	LOUD	avg	24.2078	24.1856	24.1505	24.1192	24.1058	24.1174	24.1529	24.2055	24.2674	24.3324	24.3983	24.4654	24.5357	24.609	24.6824	24.7498	24.8017	24.827	24.8146	24.7571	24.6518	24.5048	24.3297	24.149	23.99	23.8824	23.8538	23.926	24.1116	24.4115	24.8163	25.3052	25.8485	26.4092	26.9454	27.4145	27.7802	28.02	28.1313	28.1345	28.0685	27.98	27.911	27.8868	27.9113	27.9708	28.0433
		sem	1.18656	1.1868	1.17973	1.17309	1.173	1.18038	1.19118	1.20007	1.20415	1.20376	1.20089	1.19718	1.19286	1.18734	1.17972	1.16978	1.15865	1.14862	1.14236	1.1416	1.14654	1.15614	1.16877	1.18251	1.19495	1.20391	1.2087	1.21068	1.21215	1.21442	1.21681	1.21785	1.21771	1.2197	1.22899	1.24982	1.28221	1.32149	1.35967	1.38895	1.4045	1.4058	1.39538	1.37608	1.34916	1.3149	1.27502
121	MIME	avg	11.1363	11.3843	11.5996	11.7713	11.8949	11.9737	12.0209	12.0579	12.1109	12.206	12.3648	12.6015	12.9223	13.3254	13.8009	14.329	14.8766	15.3964	15.8281	16.106	16.1709	15.9849	15.5413	14.87	14.0311	13.102	12.1607	11.2698	10.4675	9.76662	9.16018	8.63175	8.16499	7.75011	7.38625	7.08035	6.84264	6.68219	6.60484	6.6096	6.68893	6.82955	7.01362	7.22119	7.43335	7.63455	7.81444
		sem	1.13895	1.1635	1.18131	1.18864	1.18379	1.16834	1.14713	1.1267	1.11263	1.10714	1.10882	1.11463	1.12285	1.13437	1.15138	1.17449	1.20041	1.22223	1.23188	1.22349	1.19558	1.15163	1.09865	1.0444	0.994713	0.952327	0.91803	0.892367	0.876107	0.868847	0.867412	0.86643	0.860754	0.848259	0.830826	0.81326	0.80067	0.795761	0.797818	0.803813	0.810718	0.817372	0.824659	0.834409	0.847993	0.865556	0.886118
	WHISPER	avg	11.756	11.7598	11.7015	11.5844	11.4257	11.2541	11.1041	11.0069	10.985	11.0491	11.2002	11.4346	11.7497	12.1443	12.6157	13.1522	13.7258	14.2881	14.7735	15.1091	15.2298	15.0927	14.6878	14.0403	13.2052	12.2559	11.2708	10.3214	9.46316	8.73125	8.13971	7.6831	7.3413	7.08507	6.88317	6.70867	6.54392	6.38428	6.23689	6.11812	6.04716	6.03987	6.10401	6.2355	6.41988	6.6348	6.856
		sem	0.99652	1.01777	1.03711	1.04951	1.05168	1.04325	1.02637	1.00476	0.982505	0.963167	0.948716	0.939257	0.933399	0.929744	0.928421	0.931504	0.941522	0.958653	0.978923	0.995173	1.00022	0.989833	0.963912	0.925696	0.879894	0.831133	0.783585	0.74168	0.710432	0.694514	0.695858	0.71196	0.736319	0.760924	0.778639	0.785022	0.778957	0.76269	0.741017	0.720075	0.705814	0.7024	0.710962	0.729542	0.75441	0.781849	0.809354
	NORMAL	avg	11.3574	11.4012	11.3962	11.3625	11.3169	11.2719	11.2355	11.2138	11.2143	11.2472	11.3251	11.4625	11.6739	11.9714	12.3605	12.8349	13.3692	13.9161	14.4084	14.769	14.9269	14.8331	14.4732	13.8703	13.0792	12.1732	11.231	10.3231	9.50412	8.80842	8.25068	7.82753	7.52128	7.30546	7.14936	7.02294	6.89969	6.75926	6.58935	6.38632	6.1562	5.91387	5.68028	5.47958	5.33359	5.25805	5.26049
		sem	1.23855	1.23738	1.22982	1.21876	1.20574	1.1913	1.17562	1.15893	1.14149	1.1236	1.10576	1.08949	1.07762	1.07362	1.08009	1.09696	1.12068	1.14513	1.16366	1.17101	1.16435	1.14321	1.1092	1.06562	1.01689	0.967964	0.923512	0.887403	0.862332	0.849366	0.847375	0.852989	0.861434	0.868038	0.869287	0.863255	0.849348	0.827913	0.79984	0.766332	0.728842	0.689205	0.649743	0.613407	0.583486	0.563061	0.554238
	LOUD	avg	10.1833	10.2832	10.4804	10.7631	11.1002	11.4498	11.7716	12.0402	12.2535	12.4335	12.6191	12.8546	13.1759	13.5994	14.1166	14.6918	15.2668	15.7689	16.1222	16.2623	16.1478	15.7709	15.1583	14.3649	13.4605	12.5147	11.5855	10.7126	9.91946	9.21746	8.61061	8.09869	7.67906	7.34572	7.09046	6.90318	6.77424	6.69504	6.65774	6.65417	6.67467	6.70836	6.74631	6.78373	6.82257	6.87102	6.9407
		sem	1.14509	1.14304	1.15258	1.17372	1.20247	1.23213	1.25588	1.26904	1.27039	1.26243	1.25055	1.2419	1.24372	1.26146	1.29672	1.34581	1.40007	1.44788	1.47748	1.47988	1.45124	1.39416	1.31741	1.23405	1.15743	1.09657	1.05313	1.02246	0.99796	0.975327	0.953971	0.935935	0.923682	0.918313	0.918197	0.919448	0.917773	0.910942	0.900074	0.888944	0.881415	0.878891	0.879728	0.880592	0.879298	0.877024	0.878645
[truncated: 268 more columns]

## Sheet: 1d
array	electrode	grid_row	grid_col	n_significant_loudness_pairs
55b	193	0	0	0
	194	1	0	3
	195	2	0	3
	196	3	0	6
	197	4	0	0
	198	5	0	5
	199	6	0	5
	200	7	0	5
	201	0	1	4
	202	1	1	0
	203	2	1	1
	204	3	1	4
	205	4	1	0
	206	5	1	2
	207	6	1	5
	208	7	1	3
	209	0	2	3
	210	1	2	3
	211	2	2	2
	212	3	2	2
	213	4	2	5
	214	5	2	5
	215	6	2	3
	216	7	2	3
	217	0	3	1
	218	1	3	0
	219	2	3	3
	220	3	3	0
	221	4	3	1
	222	5	3	4
	223	6	3	5
	224	7	3	6
	225	0	4	0
	226	1	4	3
	227	2	4	3
	228	3	4	3
	229	4	4	0
	230	5	4	3
	231	6	4	5
	232	7	4	2
	233	0	5	4
	234	1	5	4
	235	2	5	2
	236	3	5	3
	237	4	5	1
	238	5	5	3
	239	6	5	3
	240	7	5	4
	241	0	6	4
	242	1	6	2
	243	2	6	6
	244	3	6	2
	245	4	6	2
	246	5	6	0
	247	6	6	1
	248	7	6	0
	249	0	7	2
	250	1	7	2
	251	2	7	4
	252	3	7	0
	253	4	7	3
	254	5	7	2
	255	6	7	1
	256	7	7	1
d6v	129	0	0	3
	130	1	0	0
	131	2	0	1
	132	3	0	0
	133	4	0	3
	134	5	0	3
	135	6	0	0
	136	7	0	0
	137	0	1	1
	138	1	1	2
	139	2	1	5
	140	3	1	4
	141	4	1	0
	142	5	1	2
	143	6	1	3
	144	7	1	0
	145	0	2	0
	146	1	2	1
	147	2	2	4
	148	3	2	4
	149	4	2	3
	150	5	2	1
	151	6	2	0
	152	7	2	0
	153	0	3	5
	154	1	3	0
	155	2	3	4
	156	3	3	3
	157	4	3	2
	158	5	3	2
	159	6	3	5
	160	7	3	2
	161	0	4	3
	162	1	4	5
	163	2	4	3
	164	3	4	3
	165	4	4	4
	166	5	4	0
	167	6	4	1
	168	7	4	0
	169	0	5	1
	170	1	5	4
	171	2	5	1
	172	3	5	1
	173	4	5	3
	174	5	5	3
	175	6	5	2
	176	7	5	4
	177	0	6	0
	178	1	6	4
	179	2	6	0
	180	3	6	4
	181	4	6	0
	182	5	6	5
	183	6	6	3
	184	7	6	0
	185	0	7	4
	186	1	7	3
	187	2	7	4
	188	3	7	5
	189	4	7	3
	190	5	7	3
	191	6	7	4
	192	7	7	1
M1	1	7	7	4
	2	6	7	4
	3	5	7	3
	4	4	7	3
	5	3	7	4
	6	2	7	1
	7	1	7	2
	8	0	7	2
	9	7	6	3
	10	6	6	2
	11	5	6	2
	12	4	6	4
	13	3	6	4
	14	2	6	4
	15	1	6	2
	16	0	6	2
	17	7	5	1
	18	6	5	2
	19	5	5	0
	20	4	5	1
	21	3	5	5
	22	2	5	1
	23	1	5	1
	24	0	5	4
	25	7	4	3
	26	6	4	3
	27	5	4	0
	28	4	4	2
	29	3	4	3
	30	2	4	2
	31	1	4	0
	32	0	4	1
	33	7	3	3
	34	6	3	5
	35	5	3	0
	36	4	3	2
	37	3	3	5
	38	2	3	3
	39	1	3	2
	40	0	3	3
	41	7	2	3
	42	6	2	4
	43	5	2	5
	44	4	2	5
	45	3	2	5
	46	2	2	3
	47	1	2	3
	48	0	2	5
	49	7	1	3
	50	6	1	6
	51	5	1	6
	52	4	1	5
	53	3	1	2
	54	2	1	4
	55	1	1	3
	56	0	1	3
	57	7	0	2
	58	6	0	5
	59	5	0	4
	60	4	0	3
	61	3	0	3
	62	2	0	1
	63	1	0	1
	64	0	0	2
v6v	65	7	7	5
	66	6	7	4
	67	5	7	5
	68	4	7	6
	69	3	7	5
	70	2	7	5
	71	1	7	5
	72	0	7	4
	73	7	6	3
	74	6	6	2
	75	5	6	5
	76	4	6	4
	77	3	6	3
	78	2	6	3
	79	1	6	4
	80	0	6	4
	81	7	5	5
	82	6	5	4
	83	5	5	5
	84	4	5	4
	85	3	5	4
	86	2	5	2
	87	1	5	5
	88	0	5	5
	89	7	4	3
	90	6	4	5
	91	5	4	3
	92	4	4	3
	93	3	4	5
	94	2	4	0
	95	1	4	0
	96	0	4	3
	97	7	3	6
	98	6	3	3
	99	5	3	5
	100	4	3	0
	101	3	3	5
	102	2	3	1
	103	1	3	4
	104	0	3	5
	105	7	2	5
	106	6	2	4
	107	5	2	4
	108	4	2	6
	109	3	2	4
	110	2	2	5
	111	1	2	0
	112	0	2	3
	113	7	1	0
	114	6	1	5
	115	5	1	4
	116	4	1	4
	117	3	1	6
	118	2	1	2
	119	1	1	3
	120	0	1	5
	121	7	0	6
	122	6	0	3
	123	5	0	4
	124	4	0	3
	125	3	0	3
	126	2	0	3
	127	1	0	3
	128	0	0	5

## Sheet: 1e
array	electrode	grid_row	grid_col	n_significant_word_pairs
55b	193	0	0	0
	194	1	0	11
	195	2	0	6
	196	3	0	5
	197	4	0	0
	198	5	0	7
	199	6	0	9
	200	7	0	1
	201	0	1	1
	202	1	1	0
	203	2	1	5
	204	3	1	8
	205	4	1	5
	206	5	1	1
	207	6	1	11
	208	7	1	11
	209	0	2	6
	210	1	2	6
	211	2	2	7
	212	3	2	8
	213	4	2	10
	214	5	2	9
	215	6	2	12
	216	7	2	3
	217	0	3	10
	218	1	3	6
	219	2	3	9
	220	3	3	5
	221	4	3	5
	222	5	3	11
	223	6	3	5
	224	7	3	8
	225	0	4	4
	226	1	4	11
	227	2	4	11
	228	3	4	11
	229	4	4	11
	230	5	4	8
	231	6	4	6
	232	7	4	7
	233	0	5	11
	234	1	5	11
	235	2	5	11
	236	3	5	6
	237	4	5	9
	238	5	5	11
	239	6	5	6
	240	7	5	9
	241	0	6	11
	242	1	6	5
	243	2	6	9
	244	3	6	7
	245	4	6	6
	246	5	6	6
	247	6	6	0
	248	7	6	9
	249	0	7	10
	250	1	7	6
	251	2	7	8
	252	3	7	4
	253	4	7	3
	254	5	7	0
	255	6	7	5
	256	7	7	9
d6v	129	0	0	3
	130	1	0	7
	131	2	0	0
	132	3	0	0
	133	4	0	6
	134	5	0	6
	135	6	0	1
	136	7	0	3
	137	0	1	5
	138	1	1	7
	139	2	1	5
	140	3	1	9
	141	4	1	0
	142	5	1	2
	143	6	1	1
	144	7	1	6
	145	0	2	8
	146	1	2	5
	147	2	2	0
	148	3	2	4
	149	4	2	2
	150	5	2	5
	151	6	2	6
	152	7	2	2
	153	0	3	6
	154	1	3	0
	155	2	3	6
	156	3	3	0
	157	4	3	6
	158	5	3	7
	159	6	3	8
	160	7	3	6
	161	0	4	4
	162	1	4	3
	163	2	4	5
	164	3	4	7
	165	4	4	6
	166	5	4	1
	167	6	4	1
	168	7	4	2
	169	0	5	2
	170	1	5	6
	171	2	5	2
	172	3	5	8
	173	4	5	4
	174	5	5	3
	175	6	5	1
	176	7	5	6
	177	0	6	6
	178	1	6	5
	179	2	6	4
	180	3	6	4
	181	4	6	0
	182	5	6	0
	183	6	6	7
	184	7	6	2
	185	0	7	3
	186	1	7	0
	187	2	7	5
	188	3	7	7
	189	4	7	6
	190	5	7	3
	191	6	7	8
	192	7	7	0
M1	1	7	7	5
	2	6	7	8
	3	5	7	1
	4	4	7	8
	5	3	7	8
	6	2	7	4
	7	1	7	7
	8	0	7	10
	9	7	6	6
	10	6	6	10
	11	5	6	1
	12	4	6	5
	13	3	6	10
	14	2	6	9
	15	1	6	11
	16	0	6	12
	17	7	5	9
	18	6	5	8
	19	5	5	0
	20	4	5	0
	21	3	5	8
	22	2	5	0
	23	1	5	3
	24	0	5	8
	25	7	4	12
	26	6	4	1
	27	5	4	9
	28	4	4	5
	29	3	4	11
	30	2	4	7
	31	1	4	0
	32	0	4	0
	33	7	3	10
	34	6	3	6
	35	5	3	10
	36	4	3	6
	37	3	3	4
	38	2	3	8
	39	1	3	14
	40	0	3	13
	41	7	2	9
	42	6	2	8
	43	5	2	5
	44	4	2	0
	45	3	2	3
	46	2	2	8
	47	1	2	13
	48	0	2	5
	49	7	1	3
	50	6	1	2
	51	5	1	2
	52	4	1	3
	53	3	1	5
	54	2	1	0
	55	1	1	7
	56	0	1	3
	57	7	0	0
	58	6	0	5
	59	5	0	10
	60	4	0	3
	61	3	0	8
	62	2	0	2
	63	1	0	12
	64	0	0	1
v6v	65	7	7	2
	66	6	7	0
	67	5	7	6
	68	4	7	12
	69	3	7	0
	70	2	7	0
	71	1	7	7
	72	0	7	9
	73	7	6	8
	74	6	6	7
	75	5	6	12
	76	4	6	13
	77	3	6	11
	78	2	6	5
	79	1	6	6
	80	0	6	3
	81	7	5	1
	82	6	5	7
	83	5	5	6
	84	4	5	9
	85	3	5	14
	86	2	5	8
	87	1	5	6
	88	0	5	0
	89	7	4	7
	90	6	4	3
	91	5	4	5
	92	4	4	8
	93	3	4	9
	94	2	4	13
	95	1	4	11
	96	0	4	13
	97	7	3	1
	98	6	3	5
	99	5	3	3
	100	4	3	7
	101	3	3	4
	102	2	3	1
	103	1	3	12
	104	0	3	5
	105	7	2	6
	106	6	2	3
	107	5	2	11
	108	4	2	6
	109	3	2	11
	110	2	2	2
	111	1	2	12
	112	0	2	6
	113	7	1	3
	114	6	1	0
	115	5	1	5
	116	4	1	0
	117	3	1	0
	118	2	1	4
	119	1	1	10
	120	0	1	2
	121	7	0	0
	122	6	0	0
	123	5	0	0
	124	4	0	0
	125	3	0	1
	126	2	0	6
	127	1	0	0
	128	0	0	0
