# Supplementary material for: Encoding of speech modes and loudness in ventral precentral gyrus
Source: Nat Commun. 2026 Apr 15;17:5301. doi: 10.1038/s41467-026-71284-4 (PMC13270037; doi:10.1038/s41467-026-71284-4)
Supplement: Supplementary file 7 — Source Data 2 [file 41467_2026_71284_MOESM7_ESM.xlsx]

## Sheet: 2a
loudness	word	PC1_coordinate	PC2_coordinate	PC3_coordinate
MIME	be	-4.83773	-2.11561	2.38876
WHISPER	be	-3.16309	-1.9487	0.74592
NORMAL	be	-3.68267	-0.210753	-1.90309
LOUD	be	0.273172	1.50123	-4.31918
MIME	my	-1.84027	-1.53906	2.02422
WHISPER	my	-0.327264	-0.961271	2.10811
NORMAL	my	-1.5614	0.679775	-1.56072
LOUD	my	0.6135	2.46821	-5.08337
MIME	know	-0.218197	-1.54213	3.27173
WHISPER	know	-3.38813	-1.88621	2.10008
NORMAL	know	-2.4719	0.377191	-2.09507
LOUD	know	2.90013	1.98013	-3.99004
MIME	do	-2.89161	-2.50981	2.19367
WHISPER	do	-1.9213	-1.34053	0.874566
NORMAL	do	-2.43621	0.784477	-2.10154
LOUD	do	0.704093	1.33847	-3.85689
MIME	have	3.75522	-1.10263	4.19594
WHISPER	have	1.83214	-1.96755	2.78126
NORMAL	have	2.47492	0.0811102	-2.05247
LOUD	have	5.14417	0.703435	-4.93461
MIME	going	1.27349	0.491396	5.15967
WHISPER	going	2.52729	1.00464	4.30929
NORMAL	going	2.72006	2.8056	0.997141
LOUD	going	4.52158	2.90861	-1.25336

## Sheet: 2b
marginalization	component	word	loudness	t_-0.75s	t_-0.74s	t_-0.73s	t_-0.72s	t_-0.71s	t_-0.70s	t_-0.69s	t_-0.68s	t_-0.67s	t_-0.66s	t_-0.65s	t_-0.64s	t_-0.63s	t_-0.62s	t_-0.61s	t_-0.60s	t_-0.59s	t_-0.58s	t_-0.57s	t_-0.56s	t_-0.55s	t_-0.54s	t_-0.53s	t_-0.52s	t_-0.51s	t_-0.50s	t_-0.49s	t_-0.48s	t_-0.47s	t_-0.46s	t_-0.45s	t_-0.44s	t_-0.43s	t_-0.42s	t_-0.41s	t_-0.40s	t_-0.39s	t_-0.38s	t_-0.37s	t_-0.36s	t_-0.35s	t_-0.34s	t_-0.33s	t_-0.32s	t_-0.31s	t_-0.30s
Condition independent	1	be	MIME	5.20168	5.30433	5.48148	5.5737	5.69608	5.76915	5.89501	5.92591	5.97487	5.92847	5.90138	5.87902	5.94997	5.88553	5.92265	5.98397	6.01285	6.12506	6.26962	6.21239	6.18654	6.24911	6.24276	6.34499	6.3249	6.25877	6.24868	6.23197	6.28625	6.29613	6.2058	6.17905	6.16888	6.09519	6.01396	5.99314	5.88801	5.79295	5.77354	5.79903	5.67322	5.67297	5.64742	5.52882	5.39859	5.31496
			WHISPER	4.68464	4.69833	4.88815	4.94529	5.08886	5.16786	5.31678	5.37281	5.42941	5.45658	5.46665	5.53311	5.52793	5.5233	5.58598	5.65949	5.71575	5.79593	5.91988	5.96018	6.07052	6.10643	6.17471	6.14676	6.24277	6.22511	6.2778	6.24152	6.27154	6.34887	6.2771	6.44437	6.30617	6.35827	6.36843	6.36014	6.40859	6.44183	6.4563	6.41208	6.34208	6.25861	6.27218	6.2273	6.10222	6.09024
			NORMAL	4.5658	4.56237	4.75283	4.80738	4.87343	4.97437	5.14237	5.28603	5.38416	5.50542	5.56324	5.63143	5.71953	5.77707	5.84579	5.89525	5.90962	5.8683	5.9068	5.91007	6.02047	6.11215	6.0687	6.11613	6.06001	6.13195	6.20307	6.14602	6.13731	6.15485	6.18325	6.20323	6.19043	6.14452	6.2421	6.07976	6.09643	6.12089	6.03011	6.04776	5.99944	5.95219	5.85422	5.78569	5.83232	5.69661
			LOUD	5.37163	5.47783	5.49158	5.58564	5.59707	5.68464	5.72068	5.72343	5.729	5.72034	5.77461	5.78708	5.80742	5.82312	5.89064	5.8643	5.8157	5.83209	5.92987	5.96466	5.98334	6.03114	6.06841	6.15202	6.21907	6.30638	6.32075	6.40648	6.48506	6.48631	6.60036	6.57654	6.56864	6.57326	6.5987	6.61901	6.65556	6.59831	6.62315	6.60093	6.59641	6.71209	6.72066	6.65697	6.55836	6.47343
		my	MIME	4.35027	4.46954	4.59968	4.72743	4.94349	4.91705	5.00871	5.1341	5.14427	5.19834	5.29827	5.34556	5.42224	5.42567	5.50398	5.60822	5.67944	5.70022	5.74864	5.75365	5.78353	5.89392	5.92904	5.92291	5.92157	5.94636	5.9061	5.92326	5.91211	5.85801	5.91678	5.856	5.83775	5.84414	5.86822	5.89535	5.90844	5.92697	5.94118	5.87829	5.74661	5.7422	5.67869	5.59522	5.55245	5.55152
			WHISPER	4.17338	4.17993	4.20696	4.23892	4.23533	4.29117	4.39425	4.45703	4.59628	4.69625	4.77722	4.84687	4.91934	4.95326	5.07119	5.12325	5.23547	5.2856	5.31951	5.44634	5.49895	5.57823	5.62683	5.67304	5.74677	5.78269	5.82352	5.74866	5.7481	5.75737	5.73011	5.69867	5.70496	5.69251	5.65114	5.67508	5.75511	5.7517	5.72725	5.69124	5.75653	5.70688	5.69498	5.66303	5.69596	5.64002
			NORMAL	4.52064	4.64591	4.79919	4.82621	4.80518	4.89283	4.90166	4.99665	5.09939	5.20054	5.18794	5.15849	5.17485	5.14308	5.22458	5.22796	5.22307	5.21858	5.26594	5.34782	5.47368	5.48259	5.56576	5.54677	5.53021	5.5641	5.56995	5.69363	5.72598	5.7583	5.84426	5.92887	6.00377	6.00121	6.00898	5.95104	5.93358	5.91289	5.89833	5.88481	5.84182	5.87678	5.86843	5.93966	5.90457	5.8642
			LOUD	4.4074	4.39075	4.44572	4.52651	4.56593	4.64429	4.72975	4.73451	4.80564	4.85648	4.90939	4.99845	5.01077	4.97699	5.04105	5.07174	5.15527	5.1806	5.2083	5.12966	5.20684	5.30004	5.27243	5.32258	5.40938	5.38271	5.39857	5.56021	5.61783	5.62696	5.7424	5.78437	5.8621	5.96763	6.04831	5.9648	5.95821	5.98302	5.89051	5.91708	5.93989	5.93423	5.90651	5.81095	5.84775	5.82053
		know	MIME	4.32927	4.36771	4.48547	4.53203	4.62917	4.70214	4.78578	4.82784	4.95671	5.07365	5.15195	5.26125	5.29698	5.42123	5.53655	5.5216	5.63161	5.72158	5.83188	5.89635	6.00052	6.0173	6.1866	6.32626	6.43336	6.57728	6.59584	6.66648	6.77921	6.82887	6.91908	6.91984	6.91507	6.92352	6.93374	6.86166	6.78241	6.75801	6.82959	6.70728	6.56586	6.55943	6.43786	6.44639	6.43059	6.30173
			WHISPER	4.61645	4.7127	4.83222	4.82585	4.91755	4.94009	5.07134	5.1558	5.19514	5.25664	5.32643	5.4078	5.42232	5.54967	5.51894	5.5414	5.63424	5.64041	5.64	5.65876	5.71901	5.72595	5.7774	5.83532	5.86894	5.898	5.88472	5.90411	5.82826	5.83102	5.83911	5.80985	5.78122	5.64695	5.59523	5.55786	5.53343	5.42834	5.35629	5.28568	5.27869	5.20292	5.14324	5.07358	4.99505	4.94389
			NORMAL	3.82434	3.79816	3.83893	3.89774	3.88841	3.97036	4.03906	4.05051	4.09865	4.05324	4.15161	4.28843	4.43209	4.51626	4.53319	4.59564	4.68191	4.82043	4.83532	4.84426	4.806	4.80046	4.9335	5.00726	5.03845	5.04661	4.97897	5.09221	5.10894	5.11429	5.15505	5.20584	5.21879	5.23723	5.25284	5.31046	5.30948	5.27458	5.30521	5.39133	5.33985	5.29278	5.28795	5.30801	5.36951	5.40108
			LOUD	4.54173	4.59631	4.62689	4.60191	4.59694	4.61973	4.65074	4.65803	4.77887	4.92319	4.89136	4.97358	5.06202	5.09444	5.07826	5.11032	5.19988	5.25889	5.29714	5.45354	5.59685	5.66925	5.70462	5.72379	5.76919	5.84465	5.91797	6.05928	6.11409	6.10126	6.13574	6.14282	6.28028	6.29607	6.37351	6.46749	6.47079	6.49007	6.48424	6.51347	6.52622	6.6037	6.61688	6.62836	6.64619	6.59749
		do	MIME	4.99363	5.02652	5.16142	5.26201	5.41426	5.43299	5.40826	5.52352	5.59276	5.73313	5.8075	5.85396	5.93214	5.9434	6.09662	6.14071	6.15782	6.26828	6.37952	6.44547	6.50464	6.52671	6.47815	6.55629	6.59672	6.62655	6.633	6.54586	6.51959	6.59216	6.48218	6.43528	6.40116	6.28488	6.2233	6.1028	6.1277	6.04029	5.98479	5.98604	5.91274	5.89813	5.81389	5.75523	5.6547	5.55457
			WHISPER	5.39222	5.47133	5.54141	5.54171	5.67158	5.68286	5.69956	5.73169	5.85081	5.89864	5.95752	6.03132	6.15896	6.24677	6.21637	6.19526	6.18247	6.21746	6.22365	6.25457	6.28408	6.34547	6.34214	6.38065	6.35514	6.43015	6.42061	6.53967	6.52181	6.565	6.58848	6.62302	6.64249	6.54563	6.55177	6.51146	6.4754	6.55489	6.51484	6.47154	6.36651	6.32925	6.31879	6.19056	6.1682	6.08138
			NORMAL	5.36064	5.37678	5.41374	5.36251	5.40933	5.41096	5.482	5.47442	5.51281	5.47862	5.49459	5.56266	5.61492	5.69291	5.77924	5.72349	5.76084	5.84837	5.88455	5.91133	5.97879	6.04707	6.05261	6.08861	6.05062	5.9785	5.98968	6.07991	6.14504	6.18669	6.11934	6.1264	6.19498	6.10163	6.16351	6.2784	6.26444	6.32171	6.29423	6.19367	6.11391	6.04533	5.99574	5.95111	5.98496	5.92442
			LOUD	5.59301	5.60657	5.4998	5.4837	5.54359	5.49158	5.61604	5.62443	5.63127	5.6791	5.82859	5.85431	5.88617	5.8118	5.87104	5.88085	5.89278	5.82765	5.85093	5.95301	6.0788	6.13773	6.1835	6.27193	6.32048	6.24768	6.33355	6.25617	6.14695	6.16841	6.12715	6.10006	6.11128	6.13464	6.157	6.19917	6.15145	6.2649	6.2404	6.26282	6.27527	6.2001	6.14325	6.09773	6.12218	6.13032
		have	MIME	3.5961	3.59936	3.67033	3.7883	3.94306	4.06608	4.30109	4.43372	4.62226	4.83652	4.87837	4.941	5.07904	5.10238	5.1671	5.30393	5.44893	5.64456	5.76659	5.81059	5.85203	5.91394	5.96424	6.08431	6.13993	6.18049	6.3013	6.29579	6.33895	6.34667	6.38299	6.35498	6.33783	6.37043	6.37271	6.44503	6.38232	6.20055	6.20865	6.25626	6.14517	6.27533	6.21527	6.13364	6.01797	5.93684
			WHISPER	4.32549	4.33791	4.45962	4.67337	4.67529	4.74354	4.84762	4.98958	5.04822	5.16088	5.17188	5.27479	5.39471	5.35286	5.34095	5.45908	5.48413	5.56278	5.60281	5.65445	5.64894	5.6836	5.72356	5.71542	5.72614	5.82025	5.83751	5.93858	5.89676	5.93385	6.01658	6.05942	5.97488	6.02897	5.99089	5.95958	6.00426	5.94151	5.92342	5.89197	5.87787	5.946	5.88046	5.77789	5.68136	5.64277
			NORMAL	3.91794	3.96919	4.15404	4.31951	4.25662	4.46833	4.52262	4.57637	4.68528	4.71503	4.68308	4.69628	4.79545	5.01821	5.09863	5.14894	5.15199	5.32154	5.3977	5.40486	5.49478	5.57608	5.54821	5.53596	5.58363	5.59686	5.49807	5.4374	5.44573	5.48555	5.45574	5.43281	5.41933	5.39289	5.40959	5.3687	5.25356	5.23741	5.26726	5.28691	5.2789	5.18583	5.15881	5.14308	5.04786	5.05067
			LOUD	4.81852	4.967	4.97183	4.97336	4.99259	4.97254	4.94291	5.05051	5.01339	5.0207	4.97603	5.00192	5.07804	5.11251	5.1739	5.28727	5.36686	5.4299	5.35522	5.32242	5.25608	5.30539	5.29988	5.24149	5.10461	5.12827	5.23941	5.17405	5.17036	5.2487	5.21733	5.20805	5.23963	5.18399	5.15051	5.01799	5.0937	5.19846	5.17426	5.20304	5.19796	5.18709	5.13984	5.0727	5.09981	5.12289
		going	MIME	4.23293	4.29009	4.43017	4.54013	4.63617	4.77122	4.84109	4.86098	4.92078	5.03196	5.08984	5.20212	5.28769	5.39806	5.42727	5.37404	5.50683	5.46374	5.452	5.40434	5.467	5.59739	5.62965	5.58107	5.691	5.65095	5.61631	5.68867	5.6122	5.61524	5.7227	5.6755	5.70886	5.77728	5.6649	5.63673	5.60912	5.58997	5.678	5.6755	5.6376	5.54485	5.48684	5.53926	5.43984	5.39424
			WHISPER	4.41854	4.48894	4.60985	4.60765	4.65353	4.757	4.84666	4.86479	5.00175	5.01382	4.99229	5.01211	5.11995	5.16569	5.23696	5.32022	5.40483	5.49725	5.59046	5.65193	5.71851	5.85258	5.8798	5.99049	6.04987	6.0479	6.05671	6.09921	6.05237	6.11236	6.05381	6.05144	6.02379	5.98267	5.96808	5.93769	5.89061	5.87498	5.87186	5.78781	5.78622	5.65679	5.58962	5.46545	5.41153	5.36531
			NORMAL	3.31745	3.3432	3.46028	3.51394	3.55391	3.61723	3.71254	3.72658	3.75227	3.88106	4.0936	4.10123	4.18035	4.12675	4.16388	4.29337	4.41492	4.51133	4.63072	4.74438	4.79828	4.9184	5.01775	5.10981	5.14471	5.17685	5.24905	5.38282	5.4317	5.51689	5.52812	5.61152	5.6594	5.55984	5.58246	5.5506	5.54903	5.43303	5.30641	5.39291	5.45732	5.49486	5.47963	5.41561	5.37788	5.27497
			LOUD	4.38265	4.43181	4.42481	4.46813	4.56721	4.47919	4.58883	4.68888	4.82069	4.92763	4.99606	5.12603	5.07058	5.03351	5.09636	5.16248	5.22833	5.314	5.43635	5.50478	5.71112	5.74126	5.74456	5.74153	5.81058	5.80717	5.85473	5.88364	6.03551	6.02822	6.05747	6.13138	6.14499	6.18642	6.09062	6.13829	6.13151	6.13555	6.14168	6.06779	6.10192	6.10906	6.11465	5.98513	5.9876	5.92668
	3	be	MIME	-0.212676	-0.135401	-0.0321479	0.0453657	0.0903399	0.16067	0.217467	0.265344	0.33111	0.315107	0.400152	0.460689	0.496054	0.483989	0.525238	0.587633	0.614089	0.715462	0.785847	0.806698	0.874693	0.958109	1.03756	1.07696	1.19296	1.21387	1.31576	1.39335	1.46857	1.5481	1.58736	1.6192	1.7228	1.7355	1.80266	1.91137	2.00876	2.11285	2.17119	2.23374	2.28751	2.38343	2.50509	2.51485	2.58623	2.70944
			WHISPER	-0.58654	-0.537223	-0.442563	-0.399206	-0.339179	-0.25615	-0.164149	-0.121577	-0.0500742	-0.0288413	-0.0419244	-0.00422358	-0.0117976	0.00832237	0.0458748	0.111614	0.190729	0.256652	0.331712	0.40405	0.51105	0.624463	0.721584	0.767817	0.82384	0.850631	0.954848	1.01554	1.06827	1.12569	1.11655	1.19819	1.26468	1.35011	1.44996	1.53114	1.61035	1.66252	1.7334	1.83395	1.87476	1.9617	2.09011	2.22766	2.26021	2.29746
			NORMAL	-0.292746	-0.188087	-0.172034	-0.14546	-0.158361	-0.131337	-0.0370266	0.00876836	0.0849998	0.128511	0.119628	0.145667	0.278363	0.34645	0.381273	0.436154	0.458073	0.502296	0.624899	0.69394	0.768757	0.857713	0.885773	1.01023	1.04884	1.13737	1.19996	1.26476	1.33105	1.38079	1.44164	1.47011	1.53142	1.62208	1.72176	1.7386	1.81088	1.85598	1.93837	2.03462	2.11704	2.18624	2.25996	2.33902	2.38954	2.46863
			LOUD	-0.236519	-0.213572	-0.177254	-0.0993507	-0.0464192	0.0654904	0.0671603	0.0699295	0.129266	0.100033	0.15049	0.197418	0.200892	0.21009	0.271545	0.339628	0.396268	0.383389	0.449928	0.54118	0.549641	0.570158	0.611846	0.630975	0.723023	0.813587	0.915182	1.03103	1.10808	1.10796	1.25224	1.37574	1.50748	1.52818	1.64008	1.72865	1.85268	1.90591	2.03901	2.0923	2.16215	2.24525	2.32008	2.33871	2.4017	2.44395
		my	MIME	-0.338029	-0.280184	-0.283716	-0.237518	-0.175394	-0.178742	-0.13881	-0.0614043	-0.0755908	-0.0195277	0.045406	0.0532325	0.145951	0.179853	0.207591	0.348624	0.416429	0.478645	0.565638	0.61915	0.663984	0.70876	0.756524	0.785135	0.884911	0.956851	0.978386	1.0502	1.08875	1.13236	1.20264	1.18749	1.22704	1.28901	1.38642	1.44374	1.56163	1.65995	1.71637	1.80127	1.84175	1.89089	1.98343	2.07738	2.14948	2.21485
			WHISPER	-0.282764	-0.267092	-0.211268	-0.195945	-0.180089	-0.157588	-0.115948	-0.0833082	-0.0329972	0.00289672	-0.0230796	0.0536311	0.0662491	0.103562	0.19995	0.254799	0.312926	0.327771	0.315331	0.378127	0.389537	0.473566	0.462826	0.517018	0.631203	0.68349	0.73773	0.775791	0.828911	0.87303	0.951872	0.965949	1.02931	1.02148	1.09212	1.07969	1.18599	1.28341	1.36507	1.41794	1.52589	1.63371	1.74956	1.82225	1.88863	1.913
			NORMAL	-0.389225	-0.257402	-0.175694	-0.143872	-0.0578823	-0.00888836	0.000935128	0.00889851	0.0878758	0.143972	0.193098	0.219015	0.267932	0.280915	0.308107	0.347303	0.358813	0.352938	0.416431	0.400018	0.493947	0.537108	0.589847	0.64994	0.701275	0.758956	0.819316	0.929109	0.988509	1.07364	1.18716	1.2552	1.33377	1.42773	1.52023	1.5723	1.63671	1.69708	1.74884	1.80063	1.84867	1.9412	1.9945	2.10017	2.17128	2.2196
			LOUD	-0.0152548	-0.053287	-0.0625946	-0.0576068	-4.51959e-05	0.0580211	0.0791771	0.14638	0.229973	0.280933	0.31396	0.360586	0.421851	0.438487	0.433181	0.42852	0.414977	0.384548	0.406836	0.457544	0.547607	0.632214	0.648329	0.706812	0.744054	0.778783	0.839994	0.99059	1.08234	1.14659	1.26079	1.37969	1.44187	1.51451	1.55918	1.61331	1.64776	1.7562	1.8512	1.96549	2.08158	2.18563	2.27491	2.39314	2.44904	2.55533
		know	MIME	-0.262968	-0.177053	-0.18985	-0.183459	-0.165503	-0.165554	-0.118532	-0.0868727	-0.0374095	0.0143423	-0.00102371	0.0818487	0.0684499	0.115248	0.183885	0.206957	0.26877	0.281108	0.360358	0.375999	0.443563	0.517128	0.593301	0.643731	0.739799	0.864927	0.97899	1.06416	1.12786	1.20597	1.27822	1.27812	1.36652	1.44086	1.4535	1.45531	1.56521	1.63601	1.73475	1.81997	1.8941	1.95514	2.02923	2.08643	2.18068	2.22534
			WHISPER	-0.135657	-0.106947	-0.119361	-0.139488	-0.134889	-0.0694128	0.0271742	0.0048225	0.00852479	0.0839794	0.151543	0.187767	0.224109	0.315624	0.272273	0.312799	0.374731	0.44172	0.450837	0.550537	0.551502	0.559876	0.660612	0.778528	0.846475	0.950426	1.05403	1.1422	1.16243	1.17724	1.24583	1.262	1.341	1.3675	1.43874	1.49559	1.53209	1.56581	1.61174	1.67872	1.78812	1.83583	1.87145	1.97598	2.01306	2.07462
			NORMAL	-0.134714	-0.0946802	-0.0350348	0.0107498	-0.0425636	-0.0659293	-0.059107	-0.028387	-0.013292	-0.017949	0.0291496	0.111067	0.107958	0.146926	0.121332	0.20519	0.218721	0.257229	0.275025	0.303181	0.382307	0.427381	0.502337	0.56055	0.558556	0.572423	0.607194	0.64623	0.646887	0.723821	0.787951	0.826122	0.910579	0.942472	0.975392	1.04913	1.11519	1.14975	1.22898	1.27578	1.33535	1.4089	1.48086	1.57797	1.65386	1.72536
			LOUD	-0.191326	-0.204118	-0.17055	-0.22691	-0.185645	-0.13258	-0.12654	-0.103904	-0.157577	-0.0621162	-0.128051	-0.116121	0.0341232	0.0531164	0.0640159	0.0798546	0.156151	0.208364	0.290983	0.358457	0.403803	0.47745	0.504158	0.534362	0.562715	0.583191	0.698092	0.751477	0.878127	0.860282	0.954926	1.00356	1.07698	1.08126	1.13732	1.22441	1.26794	1.37291	1.44584	1.50994	1.52657	1.65955	1.77673	1.78974	1.8887	1.97913
		do	MIME	-0.199077	-0.105244	-0.0557776	-0.0457027	0.0222058	0.0851846	0.10086	0.0927699	0.151518	0.20145	0.267094	0.333202	0.347308	0.359229	0.485895	0.497593	0.526938	0.601144	0.621958	0.686516	0.753637	0.808723	0.819489	0.87633	0.930337	1.01768	1.04844	1.10542	1.15963	1.20535	1.26192	1.32092	1.36993	1.39113	1.47103	1.56867	1.62602	1.72537	1.85603	1.91418	1.9476	2.02845	2.06737	2.13796	2.16416	2.24323
			WHISPER	-0.305257	-0.308707	-0.310187	-0.247505	-0.250193	-0.16928	-0.0408159	-0.00506593	0.0251821	0.0374811	0.126014	0.203632	0.24883	0.251936	0.270993	0.312333	0.321421	0.341038	0.421913	0.431386	0.468346	0.517066	0.576764	0.640656	0.640002	0.789677	0.836819	0.95206	0.999934	1.10164	1.22558	1.25056	1.32671	1.37861	1.47077	1.52735	1.60434	1.74184	1.7797	1.8425	1.85622	1.94192	1.99624	2.02626	2.10207	2.17346
			NORMAL	0.0867117	0.115054	0.122357	0.139335	0.119239	0.12013	0.22654	0.259405	0.331964	0.306393	0.282419	0.37098	0.406534	0.459623	0.609427	0.673518	0.658763	0.757174	0.783625	0.839153	0.880521	0.998481	1.06866	1.06877	1.09127	1.15606	1.20704	1.30178	1.37181	1.40628	1.44605	1.51678	1.59871	1.60293	1.71435	1.75409	1.87896	1.94278	2.034	2.04531	2.06681	2.12517	2.22526	2.31429	2.36494	2.36884
			LOUD	-0.0729652	0.0348902	-0.00637377	0.0127443	0.0388906	0.0302042	0.0773466	0.101177	0.0906452	0.0980241	0.159591	0.220637	0.206413	0.20053	0.260917	0.318532	0.362151	0.419061	0.432854	0.492216	0.642855	0.675211	0.703856	0.800494	0.824015	0.809662	0.819539	0.894776	0.866569	0.957442	0.971422	1.00997	1.059	1.13324	1.2016	1.37091	1.45351	1.54609	1.60515	1.69417	1.71523	1.77174	1.82267	1.85337	1.96168	2.07064
		have	MIME	-0.0146689	0.0297537	0.0782103	0.0814395	0.145107	0.177504	0.169904	0.275492	0.302108	0.334859	0.360782	0.444184	0.471593	0.519253	0.558206	0.658716	0.674475	0.737439	0.778312	0.824482	0.961686	1.01447	1.09058	1.16661	1.21105	1.29907	1.35161	1.39611	1.4511	1.47807	1.53286	1.55808	1.61393	1.64484	1.78706	1.87644	1.87156	1.91415	1.93593	2.06793	2.15346	2.23557	2.30175	2.36996	2.36907	2.42968
			WHISPER	-0.158109	-0.099323	-0.0469288	0.0475469	0.103671	0.141536	0.178956	0.258712	0.331594	0.412917	0.42172	0.500888	0.530237	0.538726	0.539395	0.577751	0.652468	0.747861	0.775645	0.811956	0.807473	0.857677	0.955059	0.984576	1.00445	1.09463	1.18469	1.26654	1.33438	1.4353	1.47392	1.48752	1.49836	1.53402	1.55685	1.61199	1.60937	1.65246	1.7352	1.7126	1.79476	1.81468	1.82959	1.91471	1.92578	1.95516
			NORMAL	-0.332473	-0.297649	-0.22633	-0.236016	-0.221955	-0.204158	-0.185976	-0.135226	-0.0596397	0.00798024	0.0302577	0.0165161	0.00743366	0.0948497	0.215151	0.297783	0.354078	0.367348	0.413826	0.468769	0.511991	0.607165	0.643443	0.73554	0.824723	0.897669	0.900798	0.967193	1.04811	1.13953	1.23233	1.2957	1.38118	1.47324	1.56531	1.62384	1.64779	1.66861	1.65925	1.7158	1.80072	1.82965	1.89025	1.89755	1.93605	1.99958
			LOUD	0.138081	0.263141	0.246914	0.266626	0.318469	0.380141	0.354292	0.462611	0.488755	0.529798	0.530382	0.555099	0.618762	0.656094	0.731264	0.841673	0.901814	0.876371	0.889563	0.931352	0.965334	0.971787	0.930462	0.94655	0.930698	0.971768	0.998346	0.984211	0.983929	1.02761	1.10182	1.08425	1.10251	1.11725	1.12829	1.10936	1.15041	1.23514	1.30897	1.34249	1.43477	1.39372	1.47526	1.5651	1.64202	1.7241
		going	MIME	0.0810357	0.0930533	0.137052	0.177469	0.170805	0.217454	0.281597	0.327618	0.407601	0.423443	0.449604	0.507649	0.57952	0.56997	0.512601	0.568765	0.572313	0.570357	0.564823	0.626128	0.712058	0.786412	0.762656	0.773006	0.878165	0.877604	0.873536	1.02163	1.02718	1.11107	1.16901	1.26018	1.38314	1.46663	1.56316	1.58386	1.58647	1.65747	1.77008	1.85393	1.85468	1.91305	2.02687	2.11657	2.20533	2.2688
			WHISPER	-0.158237	-0.137852	-0.0476495	0.064085	0.0965476	0.184153	0.24235	0.297148	0.328792	0.333061	0.360315	0.431336	0.462889	0.490866	0.433124	0.52738	0.56995	0.625434	0.678554	0.704265	0.819431	0.910134	1.00885	1.07082	1.13805	1.14945	1.21417	1.24832	1.25329	1.36875	1.42491	1.49908	1.54281	1.61873	1.72855	1.76311	1.85055	1.91417	1.96399	2.05792	2.10263	2.18116	2.26973	2.27953	2.2858	2.38889
			NORMAL	0.0049221	0.0258136	0.0997701	0.0738412	0.0985469	0.12852	0.149417	0.11022	0.0948117	0.0621564	0.0748667	0.0901024	0.0900999	0.0766325	0.124637	0.154683	0.212949	0.294086	0.297402	0.351309	0.394102	0.447717	0.502518	0.584638	0.690962	0.747969	0.777511	0.828254	0.854367	0.906767	0.923322	1.00105	1.04115	1.08564	1.20861	1.27808	1.36954	1.44968	1.49365	1.52	1.64015	1.71012	1.7757	1.78726	1.84313	1.92659
			LOUD	-0.0642274	-0.0298501	0.0270646	0.0676636	0.125716	0.182163	0.232316	0.313107	0.37578	0.339564	0.383905	0.441762	0.456877	0.445926	0.451604	0.505064	0.50762	0.53169	0.564261	0.555222	0.614557	0.679501	0.731663	0.824758	0.835759	0.89685	0.926281	0.997821	1.14383	1.16842	1.26762	1.32321	1.41786	1.46814	1.54864	1.64499	1.68554	1.715	1.79784	1.86036	1.96036	2.05035	2.10934	2.14501	2.28027	2.33834
	11	be	MIME	-0.792288	-0.753759	-0.73379	-0.692304	-0.650051	-0.636298	-0.639352	-0.63677	-0.634757	-0.592607	-0.558206	-0.560645	-0.538955	-0.509889	-0.480876	-0.434468	-0.372008	-0.343586	-0.280037	-0.243412	-0.196586	-0.14811	-0.100568	-0.0425697	0.00638647	0.0254052	0.0923936	0.108329	0.143061	0.170989	0.215289	0.233991	0.256362	0.275566	0.304996	0.304024	0.304312	0.330063	0.342024	0.307956	0.314438	0.341669	0.343883	0.361188	0.34073	0.291512
			WHISPER	-0.629201	-0.601121	-0.607491	-0.602194	-0.614294	-0.612723	-0.586174	-0.562498	-0.584557	-0.566801	-0.547284	-0.529219	-0.521184	-0.512723	-0.480796	-0.452242	-0.423414	-0.378979	-0.324856	-0.293711	-0.245251	-0.232339	-0.20192	-0.1575	-0.130272	-0.0749282	-0.0443142	-0.0351498	-0.00559991	0.0434592	0.0792225	0.126444	0.155912	0.188724	0.232531	0.275383	0.296114	0.301284	0.295079	0.348629	0.342596	0.345773	0.334466	0.326713	0.34374	0.322265
			NORMAL	-0.603318	-0.573966	-0.561925	-0.561407	-0.574353	-0.553343	-0.562869	-0.54789	-0.531817	-0.533761	-0.538747	-0.517913	-0.492315	-0.449639	-0.42024	-0.392426	-0.353623	-0.314385	-0.262748	-0.24422	-0.18724	-0.1273	-0.051384	-0.0177444	0.0181512	0.0715595	0.131949	0.148236	0.19356	0.216188	0.259122	0.293099	0.335482	0.379033	0.410334	0.430717	0.461137	0.482125	0.487992	0.493888	0.477374	0.462931	0.476219	0.480757	0.460169	0.489753
			LOUD	-0.666545	-0.663458	-0.673905	-0.676254	-0.663852	-0.655802	-0.649347	-0.62956	-0.626862	-0.603471	-0.584115	-0.579731	-0.509093	-0.484607	-0.487505	-0.473573	-0.402808	-0.377181	-0.330365	-0.30629	-0.274338	-0.247607	-0.194883	-0.114023	-0.0650527	-0.0176964	-0.00390102	0.000854266	0.0627047	0.139467	0.165132	0.213572	0.238986	0.275899	0.308227	0.324058	0.371937	0.398425	0.405529	0.424353	0.432364	0.476744	0.519083	0.534068	0.548462	0.556003
		my	MIME	-0.702414	-0.730465	-0.726436	-0.706721	-0.684215	-0.664969	-0.655752	-0.650691	-0.655613	-0.641396	-0.638265	-0.60855	-0.569945	-0.546722	-0.532575	-0.499788	-0.464265	-0.454505	-0.410494	-0.371554	-0.354499	-0.285909	-0.240411	-0.195051	-0.194475	-0.165012	-0.122911	-0.0584353	0.00620825	0.0541	0.0984016	0.139357	0.18238	0.213414	0.255197	0.278054	0.313735	0.297211	0.30595	0.337531	0.367115	0.403034	0.419732	0.428051	0.464673	0.467852
			WHISPER	-0.658219	-0.641993	-0.63647	-0.615334	-0.616726	-0.59791	-0.580507	-0.568868	-0.58908	-0.548439	-0.539094	-0.512871	-0.516826	-0.542062	-0.501231	-0.533805	-0.497147	-0.501059	-0.465136	-0.42996	-0.393647	-0.379509	-0.341516	-0.290844	-0.278852	-0.261863	-0.254179	-0.238928	-0.235429	-0.219724	-0.191735	-0.179943	-0.154518	-0.132473	-0.0986191	-0.0418819	0.0396725	0.0893661	0.143555	0.174665	0.189244	0.253641	0.277605	0.301102	0.332394	0.343719
			NORMAL	-0.622856	-0.643531	-0.645122	-0.634596	-0.63399	-0.648627	-0.623607	-0.63872	-0.625165	-0.603691	-0.595076	-0.588636	-0.565481	-0.532144	-0.487792	-0.452211	-0.413094	-0.388968	-0.344621	-0.326693	-0.285813	-0.248664	-0.219258	-0.178222	-0.134998	-0.0940358	-0.027501	-0.0095191	0.0395783	0.0745863	0.111916	0.152992	0.148008	0.207874	0.22988	0.249906	0.302421	0.371082	0.420662	0.443435	0.475266	0.527439	0.554653	0.569467	0.576049	0.608499
			LOUD	-0.603085	-0.617348	-0.579502	-0.56374	-0.575721	-0.568701	-0.545168	-0.525146	-0.520985	-0.495291	-0.481388	-0.461119	-0.446308	-0.44203	-0.433474	-0.414674	-0.402724	-0.363752	-0.342704	-0.332525	-0.324098	-0.316433	-0.26723	-0.260063	-0.22632	-0.185522	-0.137067	-0.0871491	-0.0573242	-0.0182333	0.0237847	0.0516058	0.0907793	0.147372	0.170004	0.205603	0.24595	0.272273	0.310158	0.335588	0.366304	0.379858	0.417338	0.471074	0.552906	0.635172
		know	MIME	-0.503652	-0.513382	-0.510654	-0.530411	-0.524163	-0.511721	-0.518788	-0.517003	-0.524228	-0.517058	-0.499728	-0.493306	-0.488351	-0.484398	-0.493036	-0.473745	-0.483665	-0.460638	-0.465021	-0.478607	-0.440679	-0.41426	-0.410794	-0.378228	-0.357025	-0.345456	-0.318002	-0.288648	-0.257315	-0.207186	-0.169646	-0.134698	-0.12276	-0.103635	-0.0635791	-0.016714	0.0255588	0.0787726	0.0932166	0.158079	0.194008	0.211368	0.251922	0.277663	0.274974	0.298215
			WHISPER	-0.595339	-0.59861	-0.588572	-0.5901	-0.578554	-0.561559	-0.56055	-0.559432	-0.526735	-0.51663	-0.509467	-0.478454	-0.445785	-0.426162	-0.417674	-0.391712	-0.335917	-0.311353	-0.29728	-0.294361	-0.271007	-0.22046	-0.23526	-0.238512	-0.235508	-0.187836	-0.165137	-0.145787	-0.110146	-0.06858	-0.0343387	0.0305148	0.07413	0.122595	0.16069	0.22418	0.253246	0.297551	0.300398	0.302334	0.298062	0.294723	0.316195	0.328854	0.335782	0.333181
			NORMAL	-0.63516	-0.627102	-0.608074	-0.624285	-0.604887	-0.595809	-0.595439	-0.605144	-0.612888	-0.579739	-0.5347	-0.512344	-0.493387	-0.480301	-0.45641	-0.427922	-0.412521	-0.381505	-0.368695	-0.332425	-0.312795	-0.289529	-0.253091	-0.204985	-0.160492	-0.130558	-0.0980172	-0.068334	-0.0430075	-0.0210873	0.0269502	0.0609055	0.100601	0.122628	0.141138	0.156982	0.170649	0.174542	0.207017	0.233569	0.244919	0.281306	0.2983	0.312646	0.346715	0.33486
			LOUD	-0.600043	-0.592732	-0.573596	-0.556445	-0.563959	-0.536547	-0.506486	-0.508443	-0.519422	-0.500578	-0.507006	-0.502617	-0.492476	-0.462158	-0.458764	-0.459712	-0.450054	-0.415397	-0.377525	-0.356869	-0.339359	-0.316681	-0.312257	-0.312009	-0.258772	-0.253703	-0.234454	-0.212519	-0.223823	-0.165495	-0.113879	-0.0698563	-0.0575475	-0.0211414	0.0151718	0.0795055	0.107932	0.161468	0.208159	0.240055	0.278718	0.323718	0.350383	0.384661	0.431815	0.456337
		do	MIME	-0.58966	-0.585015	-0.56864	-0.54814	-0.547452	-0.55642	-0.535586	-0.485859	-0.483249	-0.446386	-0.439827	-0.46629	-0.438664	-0.373821	-0.3956	-0.378616	-0.357669	-0.326573	-0.307285	-0.26441	-0.2367	-0.201285	-0.158428	-0.12436	-0.0962151	-0.0770521	-0.0683709	-0.027964	0.00672121	0.0148976	0.0369525	0.0654844	0.102928	0.125533	0.127314	0.125086	0.161615	0.188723	0.228295	0.221182	0.19523	0.182719	0.182065	0.197212	0.191849	0.161853
			WHISPER	-0.711785	-0.708725	-0.702967	-0.707751	-0.704673	-0.687014	-0.663043	-0.633164	-0.607475	-0.600219	-0.588529	-0.556261	-0.497389	-0.453695	-0.398762	-0.364663	-0.327801	-0.284462	-0.253316	-0.231175	-0.215449	-0.197036	-0.182177	-0.133335	-0.102345	-0.104034	-0.0694704	-0.0454445	-0.0170594	-0.01234	-0.00211562	0.0123059	0.0806864	0.0956229	0.106191	0.157258	0.190794	0.177866	0.215171	0.242025	0.258474	0.27966	0.300907	0.31211	0.343966	0.326187
			NORMAL	-0.603838	-0.617468	-0.612695	-0.587722	-0.554719	-0.55201	-0.52158	-0.489105	-0.461885	-0.427465	-0.377753	-0.346842	-0.337866	-0.32703	-0.326915	-0.290949	-0.248665	-0.217232	-0.172126	-0.158503	-0.0802524	-0.0315565	-0.00186027	0.036979	0.0626524	0.130553	0.151682	0.161327	0.16758	0.192271	0.224527	0.22384	0.241328	0.277339	0.306751	0.323838	0.358067	0.381885	0.421168	0.467824	0.495519	0.529158	0.518544	0.528264	0.522705	0.531725
			LOUD	-0.646558	-0.66353	-0.661816	-0.644615	-0.628329	-0.58886	-0.57938	-0.580509	-0.53224	-0.532012	-0.494821	-0.515325	-0.480167	-0.450784	-0.415896	-0.387687	-0.351973	-0.346403	-0.305005	-0.263991	-0.237064	-0.171631	-0.172938	-0.133141	-0.0909339	-0.0508319	0.00193148	0.00514969	0.0620797	0.124141	0.162507	0.192979	0.280874	0.303025	0.352223	0.395644	0.407989	0.418859	0.49075	0.507827	0.559463	0.550778	0.565403	0.5529	0.554139	0.555118
		have	MIME	-0.346408	-0.331785	-0.350248	-0.354418	-0.374746	-0.400007	-0.424924	-0.41123	-0.377484	-0.406134	-0.414644	-0.387636	-0.383151	-0.358212	-0.372641	-0.410394	-0.383354	-0.343398	-0.297927	-0.324675	-0.300039	-0.294594	-0.275174	-0.24105	-0.211831	-0.17603	-0.185256	-0.162516	-0.120917	-0.100568	-0.079131	-0.0919658	-0.0809556	-0.0761181	-0.0637503	-0.0525751	-0.0614055	-0.0603512	-0.044693	-0.0347648	-0.0138033	-0.0324085	-0.0369468	-0.0182327	-0.0365667	-0.055724
			WHISPER	-0.484674	-0.485639	-0.488183	-0.463665	-0.42465	-0.467025	-0.450734	-0.443843	-0.456989	-0.46793	-0.450152	-0.438371	-0.468592	-0.462626	-0.475365	-0.498013	-0.512992	-0.492332	-0.456047	-0.433545	-0.388616	-0.382909	-0.365157	-0.339785	-0.324307	-0.31506	-0.312994	-0.328704	-0.324222	-0.323035	-0.336997	-0.311051	-0.277405	-0.267385	-0.273507	-0.272598	-0.246495	-0.225588	-0.198666	-0.192515	-0.176068	-0.166459	-0.169754	-0.171656	-0.148658	-0.168242
			NORMAL	-0.438776	-0.485385	-0.492658	-0.534845	-0.506369	-0.507661	-0.48211	-0.496531	-0.512985	-0.473177	-0.475927	-0.484526	-0.470091	-0.442119	-0.449937	-0.412539	-0.405143	-0.416754	-0.407859	-0.382409	-0.380183	-0.406099	-0.389301	-0.411252	-0.382973	-0.363316	-0.32691	-0.306169	-0.303603	-0.280235	-0.25864	-0.264191	-0.245185	-0.252173	-0.24657	-0.233463	-0.198667	-0.20744	-0.237925	-0.207724	-0.188768	-0.195189	-0.137586	-0.128137	-0.109504	-0.0921495
			LOUD	-0.478754	-0.456292	-0.421541	-0.421301	-0.421603	-0.406698	-0.395253	-0.398872	-0.372859	-0.375683	-0.355024	-0.339434	-0.309715	-0.309864	-0.27104	-0.258183	-0.273167	-0.24682	-0.239045	-0.25289	-0.26145	-0.238719	-0.22071	-0.198752	-0.200547	-0.172742	-0.177449	-0.172938	-0.115702	-0.123851	-0.128877	-0.125475	-0.128683	-0.109131	-0.062308	-0.0628969	-0.0359216	-0.00106069	0.020141	0.00681833	0.00585076	0.0286756	0.00524901	-0.000606741	0.00094758	0.0455867
		going	MIME	-0.638009	-0.615889	-0.620888	-0.616677	-0.630316	-0.630065	-0.616212	-0.602906	-0.570736	-0.537506	-0.532102	-0.529654	-0.517045	-0.522066	-0.51242	-0.492763	-0.495908	-0.500798	-0.465842	-0.432966	-0.417009	-0.381619	-0.358123	-0.315018	-0.299061	-0.280024	-0.267909	-0.238498	-0.219131	-0.193777	-0.195354	-0.139924	-0.129251	-0.0985189	-0.0722873	-0.0265815	-0.00273092	0.0178283	0.0470161	0.0778133	0.0762333	0.0739554	0.122412	0.1364	0.143058	0.151488
			WHISPER	-0.593064	-0.576547	-0.56926	-0.578943	-0.573586	-0.583026	-0.559113	-0.574878	-0.527044	-0.523682	-0.516216	-0.506077	-0.513077	-0.503389	-0.465422	-0.44609	-0.394691	-0.387043	-0.348	-0.310168	-0.281808	-0.261747	-0.247875	-0.181496	-0.140357	-0.117256	-0.0991725	-0.084076	-0.0725063	-0.0618655	-0.0613002	-0.0613209	-0.0499462	-0.0381598	-0.0398716	-0.00737836	0.0050472	0.0355149	0.0551724	0.0715236	0.101556	0.118936	0.118862	0.125556	0.134349	0.13087
			NORMAL	-0.48604	-0.486454	-0.481579	-0.490559	-0.487467	-0.475224	-0.459101	-0.44657	-0.455188	-0.488708	-0.487501	-0.483016	-0.490262	-0.471796	-0.473164	-0.452983	-0.429176	-0.432413	-0.389863	-0.374851	-0.364494	-0.335548	-0.305346	-0.290295	-0.235542	-0.216416	-0.209849	-0.173294	-0.153206	-0.111497	-0.0686057	-0.0190371	0.0121394	0.0287525	0.0748566	0.117017	0.134627	0.116425	0.149975	0.178534	0.182268	0.196483	0.224845	0.250626	0.243824	0.26485
			LOUD	-0.632885	-0.59063	-0.58099	-0.56747	-0.536343	-0.521579	-0.497472	-0.482931	-0.469947	-0.472477	-0.508064	-0.466463	-0.443398	-0.432235	-0.406303	-0.39649	-0.375969	-0.363068	-0.308847	-0.289574	-0.288563	-0.267471	-0.264141	-0.226576	-0.207064	-0.163334	-0.113736	-0.0848112	-0.0848841	-0.0586085	-0.0318196	0.00919319	0.0428378	0.0674252	0.105249	0.151866	0.197332	0.24073	0.292169	0.289788	0.343092	0.357145	0.400747	0.412659	0.37416	0.404623
Word	2	be	MIME	1.14334	1.20063	1.21413	1.2384	1.27734	1.33314	1.36265	1.45821	1.49891	1.63967	1.68616	1.75279	1.75764	1.82445	1.90562	1.90528	1.91428	1.92416	1.88473	1.95919	1.98351	1.91526	1.93753	1.87165	1.89787	1.93146	1.89119	1.91104	1.86454	1.83065	1.86274	1.84828	1.82776	1.77413	1.71235	1.62731	1.59095	1.56425	1.5036	1.42134	1.38781	1.29153	1.20752	1.19105	1.15992	1.07755
			WHISPER	0.850023	0.947263	0.936807	1.01153	1.04016	1.0749	1.09364	1.0386	1.08289	1.11761	1.16955	1.19312	1.35214	1.4337	1.49208	1.54898	1.57834	1.61977	1.59036	1.62995	1.55689	1.66242	1.62666	1.65171	1.62621	1.71898	1.73048	1.73531	1.78031	1.80261	1.85366	1.77272	1.79147	1.79196	1.70572	1.6811	1.57127	1.40188	1.33834	1.30833	1.30341	1.33404	1.24745	1.1842	1.18188	1.12421
			NORMAL	1.29418	1.43976	1.41215	1.47768	1.45492	1.53129	1.51235	1.55269	1.52668	1.5496	1.56632	1.62706	1.61957	1.66071	1.75929	1.83647	1.85441	1.88165	1.91914	1.94678	1.9628	1.93247	1.98771	1.98443	2.04553	1.9349	1.90248	2.02459	2.04958	2.04711	1.97595	1.89998	1.8441	1.84216	1.79134	1.82103	1.71113	1.6704	1.6516	1.57058	1.56987	1.53079	1.51927	1.4359	1.35209	1.29694
			LOUD	0.774095	0.839737	0.90633	0.909955	1.00459	0.996816	0.990449	1.08092	1.09625	1.14084	1.17342	1.25624	1.25854	1.3775	1.46763	1.52526	1.5812	1.61717	1.55931	1.59819	1.66729	1.70473	1.72912	1.79378	1.77106	1.80954	1.80185	1.8527	1.89038	1.90675	1.90214	1.93824	1.90594	1.91012	1.9063	1.90987	1.89573	1.83001	1.78053	1.77244	1.69068	1.60565	1.46775	1.38964	1.34588	1.33503
		my	MIME	0.667911	0.696411	0.781139	0.779087	0.845212	0.891593	0.984945	1.02529	1.13088	1.18317	1.22268	1.19235	1.16385	1.21249	1.31626	1.27362	1.29399	1.3511	1.39689	1.51108	1.54325	1.51737	1.58365	1.63342	1.63895	1.67685	1.74292	1.75478	1.7498	1.8383	1.82019	1.86213	1.9821	2.00235	2.00859	2.01952	2.03075	2.0083	2.03783	2.04187	2.02387	2.03881	1.97465	1.95535	1.8972	1.84881
			WHISPER	0.615324	0.69645	0.737339	0.751875	0.817456	0.902139	0.902717	0.965917	0.97742	0.999579	1.08558	1.16234	1.19969	1.27797	1.33295	1.37686	1.41004	1.38944	1.42836	1.36115	1.35908	1.3991	1.3858	1.42965	1.42876	1.43971	1.47214	1.53456	1.56585	1.63121	1.7044	1.78628	1.79361	1.78379	1.84718	1.87528	1.82569	1.83759	1.82964	1.90154	1.80991	1.79975	1.79645	1.81361	1.8036	1.77783
			NORMAL	0.943388	0.927965	0.960388	1.01695	1.13638	1.25404	1.31411	1.32979	1.39095	1.40663	1.50654	1.58782	1.62162	1.61559	1.58512	1.66971	1.67834	1.6994	1.71024	1.76227	1.72375	1.72131	1.73696	1.80753	1.87706	1.96791	1.97066	1.95355	1.95466	1.97084	1.94978	1.94927	1.94811	1.93649	1.95065	1.93939	2.01035	2.00684	1.98001	1.95411	1.95797	1.86948	1.80727	1.68021	1.627	1.53701
			LOUD	0.929993	0.959875	0.985607	0.979249	0.957969	0.962903	0.984555	1.03879	1.01325	1.08128	1.14461	1.14886	1.15712	1.22039	1.25748	1.28556	1.31529	1.35497	1.4349	1.62501	1.6269	1.57068	1.66972	1.72833	1.79645	1.78912	1.84907	1.82691	1.81099	1.81074	1.81434	1.86285	1.84987	1.77985	1.79573	1.88813	1.92234	1.89526	1.97413	2.01549	2.00879	2.0725	2.10811	2.0876	2.03186	1.92334
		know	MIME	0.230287	0.287857	0.249572	0.273144	0.306925	0.27591	0.248008	0.319622	0.296671	0.257969	0.320269	0.370749	0.399646	0.464918	0.426179	0.529497	0.583268	0.621424	0.703182	0.722675	0.693245	0.745263	0.755409	0.701465	0.753921	0.743653	0.820454	0.859986	0.880034	0.936393	0.990629	1.05209	1.08926	1.08351	1.09199	1.1329	1.17744	1.18463	1.17006	1.22446	1.21919	1.21191	1.22738	1.2201	1.21624	1.26992
			WHISPER	0.437035	0.460142	0.473776	0.495899	0.529296	0.539383	0.498316	0.491948	0.454782	0.504667	0.506201	0.583976	0.662492	0.714608	0.792613	0.851315	0.815796	0.919387	0.945982	0.98184	1.0142	1.02991	1.04246	1.066	1.06947	1.04978	1.10041	1.10773	1.14217	1.14095	1.15804	1.10178	1.08033	1.13196	1.07849	1.06965	1.08044	1.11058	1.07816	1.11233	1.15259	1.14764	1.1306	1.12582	1.14825	1.08196
			NORMAL	0.496692	0.564768	0.587437	0.59634	0.596677	0.661123	0.660609	0.707253	0.70804	0.784879	0.779751	0.786343	0.676203	0.702335	0.735893	0.796815	0.821148	0.77471	0.828822	0.868394	0.92074	0.924612	0.877437	0.850156	0.827429	0.885194	0.882849	0.919157	0.85724	0.924818	0.90278	0.91092	0.885148	0.893824	0.854076	0.832433	0.913704	0.951632	0.998566	0.958298	1.02201	1.01528	0.970964	0.983324	0.912068	0.907481
			LOUD	0.43562	0.43334	0.440916	0.465127	0.463383	0.430689	0.496737	0.523957	0.518981	0.472695	0.582121	0.596116	0.615155	0.668147	0.744136	0.730389	0.748964	0.739003	0.80526	0.766989	0.750629	0.724021	0.802516	0.823268	0.845467	0.957421	0.93073	0.908891	0.971417	0.99609	1.02506	1.11191	1.13641	1.19847	1.26335	1.18496	1.24886	1.28461	1.28132	1.27631	1.2415	1.26108	1.30013	1.32149	1.30185	1.34079
		do	MIME	0.345593	0.382877	0.421959	0.462224	0.536112	0.598047	0.644901	0.609146	0.598217	0.599443	0.594008	0.656059	0.606524	0.680941	0.691687	0.750222	0.831212	0.84502	0.907555	0.896065	0.92999	1.03051	1.0792	1.07108	1.06136	1.02106	1.07353	1.1121	1.13207	1.06769	1.13581	1.15085	1.16389	1.22749	1.22481	1.1921	1.13843	1.17208	1.132	1.09807	1.11295	1.09	1.10382	1.06003	1.02579	1.03723
			WHISPER	0.379111	0.427733	0.43384	0.577117	0.606915	0.640326	0.72447	0.790143	0.727732	0.80385	0.761345	0.773714	0.710081	0.729868	0.786017	0.800017	0.806272	0.833072	0.829197	0.871965	0.862732	0.865379	0.846471	0.881479	0.897243	0.896548	0.938767	0.893777	0.885671	0.819976	0.80945	0.833929	0.791074	0.857944	0.888384	0.846688	0.847482	0.842383	0.86978	0.91497	0.92121	0.909957	0.894108	0.919261	0.895024	0.897768
			NORMAL	0.702917	0.727408	0.748524	0.819896	0.843347	0.849125	0.782747	0.855522	0.825292	0.85501	0.952381	1.01514	1.07447	1.06057	1.00722	1.0858	1.07635	1.02585	1.08668	1.02467	1.02143	0.961155	1.00376	0.984284	1.04005	1.07833	1.07488	1.12687	1.11883	1.13242	1.15365	1.26907	1.16818	1.18716	1.10937	1.05144	0.953466	0.898915	0.887928	0.922139	0.959887	0.942161	0.903359	0.871305	0.732989	0.670543
			LOUD	0.385909	0.426003	0.523579	0.588889	0.572971	0.670356	0.638113	0.691544	0.75961	0.742103	0.639766	0.685975	0.691387	0.761721	0.765897	0.773903	0.877997	0.938185	0.906726	0.918948	0.919578	0.924264	1.00342	0.968143	0.990123	0.997599	0.987753	1.13021	1.23247	1.24869	1.16897	1.15038	1.14634	1.15702	1.12912	1.12033	1.13201	1.03166	1.14159	1.07413	1.09617	1.09879	1.11719	1.09935	1.02475	0.951153
		have	MIME	-0.0397987	0.0935157	0.176364	0.132485	0.128051	0.176383	0.140404	0.130188	0.156561	0.10361	0.17546	0.179377	0.251168	0.324107	0.393135	0.444997	0.524226	0.603814	0.602242	0.666468	0.686237	0.783876	0.866815	0.894236	0.939216	1.07444	1.12069	1.16744	1.16043	1.19676	1.17651	1.21669	1.30388	1.36737	1.39057	1.335	1.39253	1.47479	1.51991	1.49696	1.52189	1.53187	1.53288	1.59015	1.68422	1.75282
			WHISPER	-0.197232	-0.173807	-0.194921	-0.221213	-0.095173	-0.0701572	-0.082004	-0.0891022	-0.0560954	0.0157268	0.0949394	0.142984	0.0991325	0.151875	0.196508	0.221929	0.290123	0.346795	0.402829	0.402353	0.413101	0.480064	0.539797	0.572854	0.626301	0.611501	0.69703	0.705915	0.743963	0.759803	0.750357	0.779412	0.894379	0.914178	0.980403	0.979079	1.0214	1.07718	1.03104	1.12147	1.15812	1.13484	1.21861	1.28857	1.36937	1.4119
			NORMAL	-0.219669	-0.22311	-0.207067	-0.185366	-0.164859	-0.183764	-0.199337	-0.0870621	-0.0420578	0.0163689	0.111816	0.212472	0.15908	0.094502	0.14532	0.13951	0.190698	0.0861907	0.0446058	0.0277034	0.0275957	0.0540829	0.0846809	0.165088	0.184813	0.159005	0.269051	0.282414	0.274204	0.255029	0.303669	0.315085	0.284326	0.290389	0.381309	0.470414	0.580761	0.645493	0.710121	0.697577	0.806065	0.897082	0.908024	0.881664	0.896287	0.842077
			LOUD	-0.279529	-0.285756	-0.268388	-0.174071	-0.148359	-0.101996	-0.0666235	-0.0132432	0.0940668	0.0440386	0.0722029	0.0574477	0.0205612	-0.0407737	-0.052408	-0.0926517	-0.153357	-0.165043	-0.0963549	-0.0893518	-0.00894658	-0.0174584	0.0138915	-0.0367632	0.0488519	0.0436066	-0.00577163	0.148477	0.180885	0.117392	0.184903	0.262713	0.307457	0.287486	0.362551	0.431955	0.318212	0.293125	0.27461	0.331338	0.353415	0.40384	0.416678	0.477095	0.494747	0.565397
		going	MIME	0.68364	0.711444	0.76308	0.772516	0.786844	0.823308	0.917537	0.938086	0.969358	0.972011	0.985189	0.971582	0.988584	0.924773	0.926677	0.995036	0.955282	1.01727	1.02588	1.12305	1.09537	1.11343	1.16623	1.20168	1.14366	1.24272	1.32513	1.35514	1.4484	1.46249	1.45378	1.49915	1.52102	1.48477	1.56125	1.57479	1.57273	1.54661	1.56455	1.57703	1.60577	1.62138	1.64212	1.64761	1.73069	1.7593
			WHISPER	0.569484	0.550626	0.551329	0.577009	0.595184	0.646343	0.650794	0.604882	0.574993	0.593698	0.654953	0.729169	0.764959	0.842808	0.880433	0.936308	0.924186	0.940291	0.949814	0.945562	0.956045	0.908902	0.934431	0.926999	0.906903	0.941343	1.0601	1.05388	1.07125	1.09335	1.14627	1.21676	1.29335	1.34142	1.37512	1.39403	1.38407	1.49347	1.42932	1.41424	1.36743	1.44026	1.38813	1.46248	1.47928	1.51879
			NORMAL	0.763483	0.796199	0.752934	0.796557	0.808943	0.806736	0.831815	0.868836	0.929757	0.935187	0.847795	0.882779	0.858012	0.872169	0.914971	0.919777	0.957202	0.997243	0.970998	1.05607	1.1422	1.1198	1.12005	1.12584	1.22622	1.28189	1.33233	1.32855	1.29987	1.39695	1.43171	1.4128	1.42331	1.42387	1.35896	1.40385	1.40179	1.38173	1.37398	1.31243	1.26633	1.28084	1.32461	1.3959	1.41331	1.47806
			LOUD	0.26009	0.263593	0.271381	0.301995	0.254476	0.291261	0.311953	0.398452	0.397222	0.428658	0.438173	0.406984	0.516993	0.573575	0.642257	0.694168	0.769162	0.770907	0.744033	0.792226	0.717423	0.750159	0.788184	0.908897	0.918886	0.965716	0.923716	0.968962	0.971549	0.987062	1.04044	0.985385	1.05353	1.05282	1.11077	1.09184	1.16776	1.1911	1.19491	1.28658	1.27499	1.20919	1.23202	1.32375	1.3113	1.37713
	6	be	MIME	-0.158975	-0.144261	-0.101526	-0.0790344	-0.0624963	-0.0446519	0.01701	0.0492813	0.0776875	0.0651465	0.103932	0.159689	0.176055	0.176536	0.227402	0.219805	0.222221	0.247228	0.268943	0.255844	0.268077	0.275568	0.303551	0.268445	0.305477	0.331822	0.308284	0.289381	0.279033	0.284383	0.302569	0.251189	0.217727	0.185575	0.103394	0.0941571	0.0941933	0.0767537	0.0397078	-0.00399234	-0.026164	-0.106489	-0.138158	-0.185597	-0.233655	-0.27306
			WHISPER	-0.323851	-0.274211	-0.239253	-0.179177	-0.124867	-0.0959825	-0.0957267	-0.0857103	-0.0516105	-0.0503851	-0.0540253	-0.0713646	-0.0804219	-0.10704	-0.0503747	0.0251132	0.0631703	0.0460048	0.063663	0.0919104	0.0944874	0.16925	0.148202	0.108338	0.127831	0.16208	0.167201	0.214795	0.223149	0.174643	0.136033	0.100735	0.132898	0.135756	0.0922824	0.0859706	0.0341675	-0.0287992	-0.0286286	-0.0332617	-0.057987	-0.0771401	-0.0962325	-0.0923391	-0.127087	-0.143424
			NORMAL	-0.184923	-0.158535	-0.169826	-0.125297	-0.0880157	-0.0399801	-0.0851608	-0.0533269	-0.0394479	-0.0227161	-0.0146595	-0.0424582	0.0159075	0.0598493	0.10623	0.180108	0.231368	0.205986	0.264969	0.251169	0.260438	0.260343	0.226063	0.245367	0.27038	0.270176	0.289243	0.30121	0.310362	0.338819	0.288771	0.269594	0.274266	0.249534	0.244397	0.224371	0.244543	0.190067	0.155874	0.140864	0.111533	0.0777861	0.068851	0.0425983	-0.0311713	-0.0550047
			LOUD	-0.36098	-0.34423	-0.303656	-0.282423	-0.248934	-0.243153	-0.207959	-0.188133	-0.178951	-0.186453	-0.0916553	-0.0414732	-0.0386389	0.0100188	0.051113	0.0974262	0.17986	0.210381	0.225127	0.276853	0.324508	0.342622	0.392344	0.368529	0.39993	0.353826	0.374162	0.438198	0.464915	0.443263	0.479644	0.44678	0.408393	0.39979	0.388356	0.353333	0.310838	0.257798	0.227744	0.207913	0.155911	0.142429	0.0916473	0.014676	-0.000748162	-0.0900865
		my	MIME	0.0234285	0.0162502	0.0290642	0.0402272	0.0552786	0.0927502	0.0966702	0.101911	0.0860433	0.116759	0.169498	0.182592	0.191947	0.19153	0.235226	0.287257	0.342836	0.414379	0.41089	0.477597	0.514465	0.481968	0.506955	0.52189	0.53436	0.539208	0.526993	0.546068	0.553236	0.567561	0.558582	0.51928	0.547667	0.528283	0.516008	0.513927	0.552085	0.543641	0.551652	0.540779	0.494255	0.459788	0.402449	0.422356	0.380994	0.35698
			WHISPER	-0.0407514	-0.0403209	-0.0252341	-0.0385435	-0.027766	-0.0271391	0.0019935	0.0215674	0.0358744	0.0308061	0.0285572	0.0443683	0.0776964	0.0883007	0.0927013	0.143666	0.0934014	0.132122	0.0992395	0.126808	0.162451	0.197146	0.217186	0.271517	0.339525	0.370038	0.379078	0.427084	0.486246	0.532178	0.59139	0.616256	0.632449	0.622939	0.649523	0.646107	0.630085	0.626438	0.655474	0.63352	0.644693	0.631369	0.573735	0.572727	0.540978	0.484028
			NORMAL	-0.0852717	-0.0797359	-0.0538283	-0.0397669	0.025013	-0.011585	0.0508634	0.0857238	0.130233	0.153966	0.210475	0.254935	0.29549	0.332165	0.344684	0.370021	0.382008	0.429607	0.420688	0.412259	0.46114	0.47331	0.473085	0.466778	0.51129	0.551018	0.563076	0.6052	0.63835	0.631227	0.65726	0.646348	0.676086	0.692586	0.715524	0.662524	0.615162	0.567465	0.525867	0.50911	0.477385	0.449634	0.396014	0.338817	0.296712	0.229847
			LOUD	0.0337359	0.0410317	0.0331277	0.0673699	0.0826086	0.107623	0.121315	0.126758	0.164477	0.183953	0.190988	0.261647	0.28451	0.313973	0.339157	0.361044	0.347235	0.364698	0.387977	0.445352	0.474207	0.498525	0.527117	0.576309	0.590753	0.646515	0.680382	0.704376	0.749847	0.748872	0.773565	0.81092	0.875361	0.876404	0.886736	0.887471	0.892772	0.914221	0.872328	0.888809	0.848634	0.865104	0.84585	0.832894	0.799099	0.712198
		know	MIME	0.0148052	0.0254796	0.0101083	0.0181953	0.00144303	0.0409426	0.0614909	0.0290778	0.0718819	0.0722753	0.0365065	0.0416698	0.0216739	-0.0110183	-0.0431764	-0.0437231	-0.0527419	-0.0559762	-0.0778743	-0.0750958	-0.0959126	-0.0887678	-0.0552111	-0.0726009	-0.0679607	-0.0520391	-0.0260299	-0.0418426	-0.0131072	0.00303343	-0.0409707	-0.0437741	-0.012562	0.0494902	0.0830826	0.0669434	0.127962	0.157211	0.211745	0.263161	0.209253	0.224265	0.27456	0.259586	0.291907	0.286739
			WHISPER	-0.00396066	-0.0148582	-0.0210606	-0.0110656	-0.00640893	-0.0146819	0.00265185	-0.00811891	-0.0200857	-0.0196121	-0.00903313	0.00185447	-0.0110703	-0.0355616	-0.0364352	-0.00695131	-0.0527228	-0.0687734	-0.091774	-0.040131	-0.0267065	-0.00659078	-0.0246277	0.0214167	0.0477701	0.0642889	0.0845441	0.094366	0.0990894	0.132812	0.150149	0.150322	0.2338	0.26054	0.306684	0.322468	0.329993	0.27314	0.276361	0.310303	0.299765	0.287981	0.241955	0.268573	0.268517	0.230621
			NORMAL	0.219561	0.238606	0.232025	0.22361	0.201419	0.184064	0.176524	0.199214	0.225894	0.233248	0.230272	0.216598	0.210497	0.17826	0.187941	0.231663	0.214105	0.170122	0.186466	0.186205	0.224192	0.253169	0.246045	0.243609	0.223676	0.223438	0.293386	0.27878	0.312414	0.354362	0.339224	0.365627	0.347329	0.293674	0.29859	0.331301	0.344684	0.320524	0.31811	0.285962	0.290919	0.281971	0.278264	0.327998	0.314234	0.326865
			LOUD	-0.328795	-0.360449	-0.316351	-0.271815	-0.257111	-0.217789	-0.159781	-0.15409	-0.214253	-0.215726	-0.216321	-0.237049	-0.22991	-0.264758	-0.230661	-0.212364	-0.236789	-0.2252	-0.15034	-0.141795	-0.169622	-0.161235	-0.116315	-0.0700939	-0.0691495	-0.0664212	-0.0356803	-0.00558075	0.0191383	-0.0197411	-0.0100689	-0.00139923	0.00663546	0.0474575	0.0908689	0.0586963	0.0574168	0.125981	0.12057	0.116734	0.095279	0.0829533	0.0938045	0.0880458	0.124069	0.142389
		do	MIME	0.132259	0.142063	0.165155	0.139758	0.146991	0.160371	0.161816	0.0986503	0.139207	0.129493	0.16249	0.161083	0.189593	0.187383	0.221783	0.220685	0.20099	0.203031	0.21834	0.265011	0.328019	0.3419	0.387684	0.34055	0.260836	0.265591	0.306074	0.289645	0.282534	0.309604	0.348027	0.328396	0.318765	0.315921	0.317617	0.344229	0.316506	0.319951	0.327748	0.323369	0.302417	0.324082	0.309877	0.342776	0.375328	0.359651
			WHISPER	-0.108039	-0.0847726	-0.0726101	-0.0376413	-0.0172924	-0.010078	-0.0220307	-0.050381	-0.0437387	-0.0486057	-0.0237105	-0.0445274	-0.0137122	0.02391	0.0292887	0.0468269	0.0668631	0.0720167	0.103756	0.104876	0.128636	0.155811	0.146491	0.138807	0.097869	0.148199	0.163809	0.159591	0.138376	0.114109	0.115654	0.104761	0.0993623	0.100599	0.0962162	0.0651387	0.0486436	0.0689374	0.0635741	0.0714355	0.0591337	0.0575541	0.0193596	0.0486613	0.0739812	0.112074
			NORMAL	-0.0200341	0.038545	0.0582207	0.109273	0.10672	0.12345	0.0950406	0.100454	0.128323	0.101705	0.101938	0.105485	0.151944	0.129517	0.149533	0.213458	0.205647	0.238587	0.246101	0.25794	0.237722	0.245225	0.247122	0.22115	0.231749	0.218816	0.23504	0.241019	0.216526	0.213152	0.157434	0.151294	0.153168	0.153198	0.14753	0.11345	0.169265	0.13802	0.106488	0.11865	0.0854441	0.100159	0.118215	0.0921997	0.0826429	0.0308334
			LOUD	-0.087503	-0.0443112	-0.00680263	-0.0148832	-0.0723396	-0.0262561	-0.0166679	0.0494975	0.0634588	0.0581561	0.0566529	0.117071	0.0915466	0.0792787	0.0733397	0.0731058	0.0809819	0.131475	0.145074	0.18194	0.175869	0.179047	0.235182	0.199399	0.159237	0.153192	0.137109	0.13259	0.154182	0.179871	0.196596	0.178337	0.203039	0.217729	0.227121	0.227772	0.323974	0.25792	0.232719	0.230854	0.186856	0.205248	0.191475	0.173532	0.188697	0.25282
		have	MIME	-0.58572	-0.562963	-0.608266	-0.634047	-0.598906	-0.641796	-0.658165	-0.634086	-0.644196	-0.710922	-0.712719	-0.642589	-0.637829	-0.634055	-0.62538	-0.622171	-0.631513	-0.657465	-0.676571	-0.659294	-0.701351	-0.721542	-0.72332	-0.684515	-0.680547	-0.66542	-0.688144	-0.669135	-0.682329	-0.69242	-0.703341	-0.704324	-0.643089	-0.671332	-0.661743	-0.636843	-0.633361	-0.611255	-0.578387	-0.551234	-0.478189	-0.475041	-0.456802	-0.442449	-0.398685	-0.337055
			WHISPER	-0.938801	-0.927133	-0.938223	-1.01166	-0.972923	-0.9355	-0.945637	-0.965319	-0.980986	-0.994457	-1.01801	-0.999504	-1.01739	-1.01806	-1.04022	-1.06997	-1.01995	-0.989604	-0.979685	-1.00043	-1.01322	-0.960179	-0.969098	-0.951943	-0.970946	-0.975376	-0.969036	-0.931527	-0.926848	-0.893229	-0.892121	-0.915599	-0.826694	-0.794739	-0.780253	-0.782112	-0.810824	-0.790892	-0.718601	-0.693254	-0.628934	-0.574383	-0.517712	-0.459383	-0.401251	-0.358598
			NORMAL	-1.08361	-1.11181	-1.17549	-1.21852	-1.24479	-1.31106	-1.31658	-1.32376	-1.33799	-1.30189	-1.27927	-1.31008	-1.29224	-1.25329	-1.20605	-1.23603	-1.23427	-1.26499	-1.2661	-1.28657	-1.28908	-1.29967	-1.26013	-1.19198	-1.178	-1.16824	-1.15576	-1.16858	-1.12218	-1.10042	-1.07023	-1.03251	-0.980991	-0.958299	-0.913853	-0.886506	-0.870874	-0.812966	-0.818016	-0.744311	-0.703075	-0.653204	-0.625079	-0.609371	-0.610873	-0.569145
			LOUD	-1.05426	-1.08026	-1.11742	-1.10884	-1.13684	-1.13666	-1.16956	-1.16406	-1.17051	-1.12453	-1.15373	-1.1342	-1.12066	-1.09847	-1.10308	-1.11952	-1.10033	-1.09021	-1.08401	-1.06608	-1.06161	-1.06344	-1.04522	-1.00789	-0.954715	-0.914019	-0.8867	-0.851735	-0.820993	-0.822829	-0.78755	-0.810503	-0.819404	-0.827414	-0.826097	-0.815858	-0.855048	-0.857804	-0.877614	-0.878123	-0.824137	-0.767044	-0.712008	-0.679529	-0.692459	-0.698421
		going	MIME	-0.850045	-0.915873	-0.936618	-0.945009	-1.03204	-1.03753	-1.0537	-1.03849	-1.05527	-1.06755	-1.03299	-1.00908	-1.02809	-1.06622	-1.06165	-1.03602	-1.06567	-1.05452	-1.03208	-1.03344	-1.02864	-1.04707	-1.06545	-1.08548	-1.10099	-1.09458	-1.12729	-1.15139	-1.09452	-1.10197	-1.08105	-1.07847	-1.02824	-1.05183	-1.06743	-1.08571	-1.09414	-1.11	-1.09673	-1.12042	-1.1638	-1.19658	-1.18969	-1.16501	-1.1633	-1.22635
			WHISPER	-0.955326	-0.989867	-0.985098	-1.00339	-1.00569	-1.01237	-1.0532	-1.09969	-1.10274	-1.11295	-1.13542	-1.13982	-1.13252	-1.13349	-1.1735	-1.18143	-1.20203	-1.14786	-1.11851	-1.11685	-1.12544	-1.12191	-1.12161	-1.11556	-1.15913	-1.16257	-1.19541	-1.19762	-1.19737	-1.16575	-1.18278	-1.16416	-1.18612	-1.16558	-1.13448	-1.14886	-1.13344	-1.13822	-1.10139	-1.12265	-1.16105	-1.15691	-1.14843	-1.14686	-1.15908	-1.1474
			NORMAL	-0.879909	-0.85685	-0.867402	-0.890081	-0.911537	-0.950566	-0.980866	-0.973079	-0.982452	-0.997688	-1.06515	-1.04425	-0.990371	-0.976658	-1.01668	-1.05403	-1.07463	-1.08604	-1.13021	-1.12425	-1.11194	-1.09009	-1.0887	-1.0725	-1.06657	-1.05867	-1.07844	-1.12483	-1.12419	-1.14043	-1.14913	-1.18266	-1.25176	-1.18918	-1.19874	-1.20432	-1.15302	-1.13268	-1.14131	-1.1154	-1.07628	-1.10085	-1.13554	-1.17278	-1.15532	-1.15784
			LOUD	-1.0355	-1.04855	-0.987459	-0.958321	-0.94763	-0.944915	-0.943857	-0.89074	-0.838688	-0.834101	-0.83317	-0.853604	-0.8422	-0.853983	-0.850619	-0.823476	-0.914822	-0.946991	-0.96377	-0.988347	-1.0191	-1.04688	-1.05474	-1.03721	-0.981946	-0.972579	-0.937914	-0.921285	-0.914386	-0.914753	-0.916859	-0.953905	-0.976474	-0.983781	-0.996677	-1.02164	-1.02417	-1.00546	-0.988845	-1.00589	-0.984241	-0.979261	-0.983917	-0.963746	-0.944884	-0.951441
	8	be	MIME	0.476806	0.486409	0.513075	0.54204	0.564521	0.599997	0.61421	0.656628	0.699311	0.720316	0.718935	0.756721	0.780929	0.842571	0.850925	0.839924	0.86911	0.897512	0.887983	0.912237	0.947827	0.975451	0.987067	1.02629	1.01937	1.02903	1.04483	1.0399	1.0637	1.09152	1.12586	1.12842	1.12054	1.13844	1.16702	1.16247	1.19542	1.17692	1.19694	1.19757	1.21288	1.24964	1.23726	1.23976	1.23262	1.2557
			WHISPER	0.424508	0.436349	0.474203	0.501017	0.508616	0.499179	0.49718	0.548793	0.546813	0.55072	0.574837	0.634645	0.705743	0.73199	0.744432	0.797298	0.852282	0.870851	0.878454	0.881269	0.840584	0.883261	0.90089	0.899864	0.921244	0.901772	0.916536	0.973016	0.995168	1.00363	1.00517	1.02199	1.06836	1.0841	1.07418	1.04955	1.02942	1.03444	1.04173	1.05372	1.05004	1.07373	1.0485	1.07607	1.11308	1.15413
			NORMAL	0.661218	0.660091	0.71056	0.710158	0.715755	0.720592	0.736556	0.789609	0.811652	0.837922	0.884442	0.910092	0.898729	0.902823	0.941064	0.933819	0.904584	0.931369	0.916682	0.98206	0.998093	0.982146	0.974292	0.966956	0.980539	0.980293	0.96992	0.971613	1.00566	1.01803	1.02281	1.0722	1.04952	1.0277	1.01735	1.02539	1.03847	1.08082	1.0996	1.13169	1.16135	1.1858	1.18407	1.14408	1.18121	1.1741
			LOUD	0.434752	0.488643	0.525326	0.525494	0.579548	0.630784	0.68528	0.686022	0.686327	0.720516	0.721951	0.712181	0.714793	0.763019	0.802023	0.8203	0.830214	0.853145	0.885054	0.879421	0.893873	0.894474	0.932741	0.93947	0.941773	0.942684	0.974213	0.990351	1.00047	1.01378	1.04096	1.0606	1.07575	1.05517	1.06486	1.0511	1.06371	1.05656	1.0897	1.11535	1.19135	1.19908	1.19174	1.20706	1.22676	1.21273
		my	MIME	-0.254662	-0.238364	-0.230002	-0.229707	-0.246729	-0.22772	-0.226895	-0.203182	-0.159686	-0.175974	-0.129297	-0.107529	-0.0857475	-0.0661123	-0.0558794	-0.116013	-0.114121	-0.117631	-0.121311	-0.147448	-0.161428	-0.171363	-0.115461	-0.0633166	-0.0694718	-0.0586237	-0.0314722	-0.0276505	-0.0331178	0.0228753	-0.00312459	0.0674936	0.0801244	0.115799	0.142017	0.193872	0.194691	0.222478	0.291226	0.271762	0.318169	0.351868	0.355603	0.394757	0.416724	0.423425
			WHISPER	-0.269518	-0.224332	-0.22162	-0.203569	-0.225553	-0.205878	-0.228984	-0.193883	-0.216985	-0.203655	-0.222363	-0.224615	-0.179139	-0.185448	-0.198176	-0.167328	-0.157376	-0.104184	-0.0579482	-0.0398697	-0.0231827	-0.000968366	0.0110464	0.0701299	0.081587	0.0883315	0.0852123	0.0973642	0.13462	0.142334	0.144383	0.200313	0.233465	0.267538	0.280474	0.290249	0.28067	0.274169	0.282958	0.314411	0.360964	0.372624	0.357736	0.362373	0.320836	0.34378
			NORMAL	-0.03923	-0.0760646	-0.0472818	-0.0341277	-0.0212272	-0.0255285	-0.00684689	-0.0319489	-0.0393213	-0.0375927	-0.00883319	0.0220644	0.0064744	-0.000122176	0.0162383	0.030845	0.0407128	0.0422395	0.01261	0.0366214	0.0801151	0.117299	0.0983214	0.121385	0.129317	0.174568	0.225384	0.266664	0.309704	0.325978	0.332358	0.307925	0.330724	0.320351	0.330834	0.388448	0.378982	0.387974	0.391696	0.393047	0.407827	0.383633	0.400074	0.404086	0.378147	0.389775
			LOUD	-0.24705	-0.226978	-0.258686	-0.216994	-0.221013	-0.210202	-0.235492	-0.237277	-0.281915	-0.29022	-0.282614	-0.338995	-0.361551	-0.353186	-0.38197	-0.322186	-0.303715	-0.263531	-0.242049	-0.183159	-0.189274	-0.221649	-0.215378	-0.157065	-0.111741	-0.0826647	-0.0526956	-0.0882978	-0.0529082	-0.0898593	-0.0596488	-0.0359185	0.000491996	0.0181975	0.08794	0.142323	0.227109	0.245093	0.280775	0.260367	0.25872	0.283616	0.311891	0.308046	0.333417	0.332237
		know	MIME	0.192995	0.158299	0.177967	0.207355	0.221234	0.202879	0.191063	0.20331	0.216	0.200317	0.189797	0.175794	0.186444	0.127256	0.190738	0.165571	0.165764	0.178543	0.204349	0.187236	0.15828	0.122001	0.0996637	0.0980748	0.0785829	0.0961117	0.111438	0.120442	0.134234	0.133063	0.142103	0.191056	0.213037	0.215671	0.258962	0.277344	0.2855	0.30375	0.3135	0.290727	0.304772	0.325356	0.348474	0.375425	0.377223	0.387776
			WHISPER	0.131765	0.121034	0.123286	0.159817	0.183062	0.192324	0.170231	0.14087	0.121384	0.0953623	0.0988828	0.0965468	0.0658654	0.0917118	0.0894195	0.0981831	0.108128	0.141327	0.184817	0.189237	0.190916	0.173733	0.175759	0.167936	0.19336	0.158995	0.168972	0.138465	0.164204	0.18225	0.210298	0.245862	0.236434	0.283814	0.280557	0.289169	0.270539	0.286342	0.306785	0.35569	0.328421	0.341894	0.421341	0.430311	0.410052	0.428997
			NORMAL	0.204216	0.230126	0.204742	0.175298	0.155961	0.153195	0.173157	0.172943	0.164918	0.160852	0.144397	0.103633	0.0864689	0.0765457	0.125581	0.0979852	0.123439	0.132553	0.114121	0.147764	0.13238	0.154569	0.171069	0.172878	0.175097	0.19831	0.221773	0.253708	0.298216	0.29903	0.291087	0.308556	0.31545	0.324529	0.34009	0.347924	0.390612	0.449112	0.4389	0.437336	0.488815	0.489317	0.527147	0.528409	0.574345	0.56974
			LOUD	-0.00135269	-0.0149208	-0.0336037	0.00769428	0.00373163	0.0170382	0.0126778	0.0748364	0.0872586	0.062312	0.0585414	0.0677534	0.0714381	0.0608465	0.0717351	0.0396012	0.0173293	0.0614055	0.0457629	0.0761804	0.064255	0.0555291	0.0741393	0.117252	0.126248	0.118865	0.11261	0.133531	0.160204	0.161854	0.156918	0.179045	0.178564	0.27539	0.256377	0.2649	0.310079	0.283078	0.295509	0.299157	0.298379	0.322007	0.384743	0.389218	0.447593	0.462612
		do	MIME	0.398557	0.401316	0.373358	0.394969	0.372052	0.382913	0.394584	0.399242	0.396528	0.389173	0.393398	0.412194	0.435236	0.466994	0.488972	0.499704	0.558031	0.560116	0.594497	0.635157	0.658749	0.66263	0.707131	0.72954	0.780844	0.785329	0.800417	0.821871	0.845372	0.901406	0.930526	0.951547	0.938821	0.999645	1.04746	1.03395	1.03357	1.03938	1.02933	1.01748	1.03087	1.03377	1.05238	1.04588	1.08989	1.07441
			WHISPER	0.573292	0.580467	0.593283	0.60021	0.637994	0.619435	0.618517	0.635239	0.659144	0.692898	0.702158	0.704536	0.700971	0.723618	0.750133	0.766333	0.802959	0.801959	0.751253	0.767933	0.799241	0.819845	0.788316	0.829674	0.809321	0.843854	0.899127	0.936	0.947891	0.954783	0.980666	1.02452	1.03323	1.05178	1.06244	1.05705	1.12275	1.09998	1.09457	1.08022	1.07775	1.09467	1.05567	1.07089	1.03915	1.06252
			NORMAL	0.926117	0.930109	0.963396	0.989417	0.971979	0.98556	0.948161	0.964532	0.946868	0.987109	1.0172	1.0461	1.02458	1.0205	1.04384	1.00348	1.03889	1.0199	1.00874	1.03625	1.02354	1.01926	1.03965	1.03391	1.08493	1.09856	1.1699	1.20253	1.21011	1.22859	1.25933	1.26792	1.28211	1.31509	1.28488	1.27285	1.29066	1.29444	1.26078	1.29863	1.29578	1.29798	1.28551	1.2853	1.26976	1.22598
			LOUD	0.625603	0.639006	0.656201	0.633112	0.642339	0.658538	0.627684	0.642446	0.661407	0.677717	0.673984	0.705154	0.749823	0.749485	0.766024	0.775936	0.751076	0.767109	0.775538	0.801078	0.838676	0.838197	0.869248	0.864621	0.904418	0.947453	0.985071	0.997389	1.0383	1.06514	1.04631	1.07652	1.10389	1.15897	1.18691	1.1712	1.22168	1.19774	1.21278	1.22387	1.22765	1.25808	1.25779	1.24404	1.27546	1.27443
		have	MIME	-0.823907	-0.81267	-0.842046	-0.826291	-0.809515	-0.821355	-0.833363	-0.862009	-0.899859	-0.90922	-0.938092	-1.00209	-0.989815	-0.972639	-0.988449	-1.04654	-1.07107	-1.08829	-1.07591	-1.08127	-1.10264	-1.06462	-1.11306	-1.15616	-1.16098	-1.19194	-1.18955	-1.18782	-1.21265	-1.2521	-1.26929	-1.24531	-1.22465	-1.27064	-1.23886	-1.28343	-1.32862	-1.31055	-1.33769	-1.36253	-1.41043	-1.42415	-1.39771	-1.37536	-1.3377	-1.29861
			WHISPER	-0.766497	-0.759327	-0.805968	-0.840041	-0.841319	-0.864565	-0.873777	-0.888911	-0.90987	-0.933504	-0.999845	-0.991174	-0.995469	-1.01328	-0.967512	-1.00097	-0.978189	-0.982028	-0.992416	-1.03927	-1.03622	-1.05147	-1.09135	-1.08533	-1.09933	-1.10301	-1.15153	-1.1586	-1.13009	-1.14209	-1.14131	-1.14186	-1.15251	-1.1693	-1.11821	-1.11928	-1.12824	-1.15458	-1.17597	-1.1588	-1.15265	-1.17457	-1.16965	-1.1855	-1.13007	-1.15482
			NORMAL	-0.692303	-0.685768	-0.702617	-0.716396	-0.73804	-0.796148	-0.784067	-0.82722	-0.867066	-0.923407	-0.932061	-0.909734	-0.924382	-0.95317	-0.942667	-0.959774	-0.942588	-0.977183	-0.934754	-0.937951	-0.961876	-0.953498	-0.967741	-0.966048	-0.999207	-0.998	-1.03494	-1.05699	-1.08037	-1.13586	-1.14862	-1.18607	-1.18783	-1.16386	-1.14582	-1.17395	-1.16344	-1.18772	-1.2296	-1.24858	-1.27662	-1.27234	-1.30927	-1.33726	-1.29329	-1.28147
			LOUD	-0.831909	-0.833289	-0.808492	-0.807058	-0.823466	-0.826259	-0.839913	-0.867201	-0.912061	-0.932997	-0.971017	-0.961162	-0.984265	-1.03748	-1.02899	-1.09636	-1.10874	-1.08453	-1.06703	-1.10216	-1.09403	-1.0978	-1.05873	-1.04657	-1.04953	-1.12024	-1.13002	-1.13883	-1.14166	-1.1309	-1.14361	-1.12168	-1.10008	-1.09902	-1.09273	-1.11954	-1.17133	-1.14272	-1.14081	-1.11138	-1.12568	-1.09984	-1.09985	-1.11282	-1.12734	-1.12165
		going	MIME	0.0501442	0.0562786	0.0554199	0.0817583	0.0578685	0.0339743	0.0383529	0.0470562	0.0446991	0.0620055	0.0747364	0.0692103	0.0654481	0.0778945	0.0782091	0.146292	0.183665	0.189831	0.234552	0.184884	0.220258	0.185227	0.193506	0.180477	0.193393	0.219789	0.214795	0.218568	0.222387	0.238594	0.254198	0.282602	0.241438	0.190195	0.201342	0.209347	0.224796	0.245296	0.270581	0.32908	0.357178	0.388992	0.406576	0.401813	0.397306	0.36909
			WHISPER	0.172981	0.171666	0.184359	0.158604	0.186141	0.187874	0.160218	0.158604	0.140255	0.157605	0.175103	0.193406	0.197083	0.247695	0.284195	0.295595	0.291527	0.33936	0.344949	0.367241	0.369634	0.350127	0.358237	0.355572	0.343813	0.355728	0.381737	0.38254	0.352506	0.337567	0.348463	0.37282	0.354274	0.375868	0.357619	0.362849	0.374782	0.384717	0.361133	0.350503	0.312353	0.314129	0.293715	0.314265	0.298905	0.268986
			NORMAL	0.265419	0.266644	0.215449	0.250382	0.217608	0.19151	0.159016	0.139786	0.16621	0.187816	0.197194	0.202945	0.221187	0.249039	0.281385	0.316284	0.320734	0.303321	0.326877	0.320777	0.315036	0.33151	0.328532	0.359594	0.365399	0.333542	0.360932	0.383335	0.385408	0.394885	0.420749	0.430038	0.416209	0.390847	0.410335	0.412651	0.376359	0.397524	0.394485	0.438056	0.438912	0.424686	0.436719	0.454732	0.44204	0.464442
			LOUD	0.026442	0.0157516	0.0249694	0.0241604	0.0431133	0.0313575	0.0522378	0.0450235	0.0109537	0.0494079	0.0683973	0.0652013	0.0812735	0.146349	0.151185	0.148572	0.137276	0.163618	0.163998	0.184059	0.160889	0.133878	0.166617	0.14694	0.166803	0.157943	0.157158	0.185126	0.205517	0.239312	0.243689	0.244446	0.225778	0.233814	0.240405	0.259692	0.26802	0.262709	0.273852	0.297574	0.284597	0.31282	0.285	0.288862	0.299467	0.299744
Loudness	4	be	MIME	-0.384742	-0.387774	-0.420169	-0.436951	-0.445581	-0.430736	-0.422738	-0.421475	-0.407368	-0.444606	-0.42579	-0.403591	-0.465365	-0.479893	-0.504236	-0.503429	-0.528259	-0.586568	-0.664794	-0.631803	-0.637185	-0.65861	-0.711252	-0.763547	-0.788707	-0.769375	-0.7641	-0.765387	-0.758829	-0.745104	-0.764809	-0.768378	-0.810506	-0.757901	-0.768523	-0.764038	-0.788857	-0.837727	-0.874871	-0.887344	-0.902782	-0.916306	-0.920166	-0.900496	-0.919438	-0.927736
			WHISPER	-0.289682	-0.299719	-0.318678	-0.309108	-0.315984	-0.287124	-0.306592	-0.310237	-0.29286	-0.301969	-0.329693	-0.327358	-0.318204	-0.313318	-0.302057	-0.332348	-0.341714	-0.382307	-0.39494	-0.408817	-0.429612	-0.470018	-0.461198	-0.460922	-0.39099	-0.401792	-0.378319	-0.372525	-0.310984	-0.305886	-0.287632	-0.321221	-0.296737	-0.29996	-0.304388	-0.346618	-0.349835	-0.379147	-0.342738	-0.337951	-0.371206	-0.394244	-0.456594	-0.464177	-0.485513	-0.444788
			NORMAL	0.369956	0.373661	0.397773	0.395573	0.401037	0.426174	0.406533	0.392511	0.359266	0.403684	0.407472	0.440014	0.435736	0.423514	0.419795	0.441998	0.404308	0.392371	0.414087	0.408357	0.42529	0.470882	0.498296	0.459124	0.506031	0.508716	0.509822	0.495137	0.548399	0.56952	0.569504	0.634899	0.679068	0.656114	0.598537	0.659653	0.713066	0.694943	0.727157	0.752242	0.782224	0.798343	0.804378	0.835652	0.822515	0.891147
			LOUD	1.10933	1.09084	1.0485	1.06888	1.11805	1.08255	1.11738	1.13753	1.17675	1.22474	1.24498	1.2556	1.30338	1.27947	1.26218	1.26242	1.21089	1.26683	1.26686	1.23664	1.21386	1.22879	1.22143	1.28133	1.27752	1.2741	1.28416	1.27966	1.2466	1.27227	1.27412	1.26738	1.26666	1.33904	1.35027	1.38524	1.35216	1.37995	1.34005	1.35837	1.38548	1.30975	1.30575	1.31701	1.31745	1.38097
		my	MIME	-0.643899	-0.634223	-0.593715	-0.627896	-0.626523	-0.618875	-0.606832	-0.542937	-0.583094	-0.581966	-0.546444	-0.572489	-0.573655	-0.609796	-0.630209	-0.633625	-0.631278	-0.652212	-0.655863	-0.662147	-0.609123	-0.638387	-0.586268	-0.574272	-0.560704	-0.527711	-0.52806	-0.532223	-0.451943	-0.41284	-0.409276	-0.386832	-0.383236	-0.414188	-0.471663	-0.48847	-0.525066	-0.543281	-0.605402	-0.614596	-0.631072	-0.673488	-0.685479	-0.701256	-0.699257	-0.725908
			WHISPER	-0.83265	-0.833492	-0.792885	-0.791601	-0.777074	-0.788521	-0.785976	-0.779602	-0.78574	-0.767941	-0.788955	-0.721961	-0.687863	-0.681386	-0.679502	-0.699139	-0.697485	-0.689037	-0.675203	-0.65529	-0.66931	-0.658625	-0.646241	-0.643151	-0.635279	-0.628323	-0.588034	-0.57348	-0.554539	-0.566344	-0.556571	-0.56774	-0.610544	-0.586956	-0.569015	-0.57227	-0.58742	-0.615723	-0.606985	-0.650843	-0.662041	-0.657868	-0.702221	-0.674225	-0.710614	-0.699452
			NORMAL	0.620106	0.537239	0.541779	0.528679	0.516018	0.491386	0.547499	0.539848	0.555261	0.592125	0.598856	0.605386	0.617714	0.651122	0.652402	0.628242	0.659297	0.698675	0.716108	0.749602	0.734879	0.728366	0.760393	0.781899	0.79846	0.74464	0.749427	0.72603	0.705935	0.730429	0.740566	0.77195	0.784841	0.772036	0.842138	0.854737	0.874417	0.886696	0.909008	0.900241	0.902744	0.889677	0.853353	0.826631	0.853874	0.884452
			LOUD	1.09882	1.09614	1.07186	1.0472	1.05888	1.06194	1.10731	1.07368	1.11072	1.10271	1.09209	1.09324	1.09123	1.08527	1.12864	1.1586	1.20449	1.19961	1.25153	1.21602	1.1798	1.24351	1.26089	1.2961	1.31104	1.35618	1.40542	1.41584	1.3779	1.40937	1.41629	1.44851	1.44498	1.50943	1.51844	1.50803	1.51183	1.52402	1.54612	1.52894	1.53086	1.52127	1.5368	1.55086	1.5152	1.51185
		know	MIME	-0.46866	-0.476644	-0.531565	-0.505792	-0.533769	-0.536631	-0.568569	-0.613239	-0.640519	-0.672138	-0.662709	-0.697075	-0.700526	-0.700029	-0.675702	-0.678905	-0.653398	-0.660448	-0.698334	-0.681062	-0.687145	-0.657074	-0.709164	-0.712266	-0.719363	-0.758325	-0.754894	-0.772028	-0.798371	-0.790108	-0.822249	-0.806813	-0.815956	-0.830878	-0.84937	-0.847394	-0.842679	-0.860928	-0.873799	-0.912851	-0.904197	-0.910698	-0.923245	-0.953531	-0.918672	-0.92439
			WHISPER	-0.564705	-0.574175	-0.558791	-0.567099	-0.595387	-0.647641	-0.661004	-0.698798	-0.67488	-0.663869	-0.629805	-0.642428	-0.642033	-0.68673	-0.628681	-0.582336	-0.593762	-0.618332	-0.610162	-0.573213	-0.559297	-0.527947	-0.554894	-0.588577	-0.615052	-0.671506	-0.688377	-0.723522	-0.732062	-0.71071	-0.69983	-0.697596	-0.67402	-0.675415	-0.669776	-0.697687	-0.706557	-0.691288	-0.645935	-0.671351	-0.725395	-0.74483	-0.728637	-0.745066	-0.701642	-0.700263
			NORMAL	0.817506	0.80847	0.807574	0.753473	0.764286	0.748934	0.714727	0.744464	0.735773	0.758845	0.757713	0.758136	0.848783	0.893007	0.927433	0.935261	0.876398	0.838595	0.869164	0.837534	0.804171	0.833206	0.79351	0.803593	0.837006	0.837463	0.822807	0.794748	0.78822	0.786551	0.792524	0.779848	0.773035	0.763788	0.805229	0.789646	0.806995	0.871589	0.878573	0.863753	0.877181	0.929746	0.918606	0.909555	0.887642	0.866593
			LOUD	0.915162	0.926364	0.928203	0.955403	1.00988	1.07817	1.11304	1.11941	1.16342	1.09207	1.09029	1.09094	1.05291	1.09648	1.14915	1.18123	1.18528	1.20977	1.19519	1.15288	1.12432	1.12028	1.17481	1.1523	1.19341	1.18478	1.18939	1.20645	1.18905	1.20034	1.19724	1.23926	1.24086	1.21942	1.21135	1.19492	1.21923	1.22492	1.23025	1.22577	1.23879	1.25543	1.23427	1.25405	1.31257	1.30075
		do	MIME	-0.6316	-0.656042	-0.686948	-0.695107	-0.729031	-0.760425	-0.764672	-0.738012	-0.732887	-0.750039	-0.765163	-0.761847	-0.723132	-0.733707	-0.714531	-0.694215	-0.732286	-0.747788	-0.713726	-0.733683	-0.729674	-0.769082	-0.744219	-0.785108	-0.789354	-0.818902	-0.819957	-0.832898	-0.841541	-0.852022	-0.840101	-0.853943	-0.829407	-0.862579	-0.84512	-0.866997	-0.885991	-0.966477	-0.979356	-0.988767	-0.995237	-1.0025	-0.999404	-1.04037	-1.02502	-1.01618
			WHISPER	-0.231529	-0.248814	-0.22525	-0.23989	-0.252117	-0.257844	-0.300986	-0.286245	-0.223239	-0.238417	-0.246928	-0.258784	-0.249664	-0.253648	-0.228229	-0.242572	-0.218704	-0.20928	-0.207209	-0.241884	-0.222384	-0.22298	-0.18111	-0.202549	-0.166805	-0.214097	-0.184485	-0.200073	-0.216965	-0.226558	-0.215163	-0.222524	-0.22761	-0.20872	-0.178367	-0.140467	-0.155571	-0.228663	-0.255663	-0.273093	-0.315794	-0.350361	-0.364974	-0.342356	-0.388947	-0.385822
			NORMAL	0.637392	0.704511	0.680244	0.726469	0.724182	0.813747	0.814779	0.844383	0.846206	0.805824	0.786641	0.765525	0.772008	0.733641	0.666828	0.658583	0.703982	0.69019	0.671376	0.691487	0.676872	0.66408	0.673905	0.731794	0.730407	0.753051	0.768477	0.745742	0.711437	0.726275	0.692556	0.67479	0.725047	0.739518	0.736788	0.73855	0.746463	0.76348	0.728543	0.739262	0.719659	0.734828	0.755557	0.747757	0.732379	0.799838
			LOUD	1.16766	1.10414	1.11169	1.1267	1.08351	1.09259	1.03685	0.997526	1.00612	0.994075	0.961835	0.952493	0.933121	0.969568	0.972472	1.00401	1.01892	1.06257	1.11835	1.0837	1.02897	1.02396	0.99505	0.993177	0.970765	1.03797	1.03702	1.02305	1.00697	1.01446	1.05348	1.06691	1.0573	1.09094	1.09012	1.05556	1.0857	1.03959	1.07662	1.02642	1.06738	1.06422	1.06742	1.12264	1.1143	1.16307
		have	MIME	-0.691691	-0.72034	-0.734965	-0.689583	-0.754964	-0.755543	-0.759226	-0.80751	-0.846738	-0.878257	-0.815632	-0.820851	-0.836644	-0.867284	-0.855465	-0.875492	-0.854638	-0.92116	-0.951964	-0.980763	-1.00385	-1.00571	-1.03024	-1.0468	-1.04172	-1.05465	-1.06824	-1.11996	-1.10141	-1.07109	-1.10398	-1.08156	-1.09631	-1.06903	-1.08876	-1.05118	-1.05444	-1.02735	-1.02299	-0.997477	-1.04282	-1.10628	-1.10129	-1.07198	-1.07576	-1.08342
			WHISPER	-0.762831	-0.760512	-0.75082	-0.81521	-0.752599	-0.757728	-0.734637	-0.735145	-0.742646	-0.758153	-0.732052	-0.764093	-0.789032	-0.773113	-0.724228	-0.748978	-0.744206	-0.752482	-0.718309	-0.713014	-0.697688	-0.718415	-0.748147	-0.75167	-0.745009	-0.774678	-0.746604	-0.756166	-0.818967	-0.809493	-0.796609	-0.783144	-0.758081	-0.777747	-0.788554	-0.77824	-0.770961	-0.783542	-0.730989	-0.699153	-0.770626	-0.754451	-0.754117	-0.738876	-0.75631	-0.759264
			NORMAL	0.299005	0.355752	0.339964	0.348725	0.385557	0.450271	0.480243	0.505027	0.490197	0.5244	0.558613	0.552222	0.540247	0.510838	0.438567	0.41907	0.407763	0.470172	0.504409	0.515347	0.489213	0.48998	0.525525	0.557176	0.571841	0.565265	0.609583	0.658756	0.640145	0.656288	0.64362	0.64166	0.680558	0.662607	0.643033	0.694006	0.683146	0.713871	0.727434	0.732235	0.74388	0.721756	0.745277	0.771976	0.830517	0.843454
			LOUD	0.964393	0.980571	1.01398	0.98913	1.00636	1.00024	1.06481	0.996752	0.965316	0.945395	0.970809	0.970777	0.988495	1.01275	1.00925	0.969403	0.971307	0.967671	1.00887	1.05645	1.04219	1.06957	1.1261	1.17927	1.23663	1.21265	1.21834	1.2396	1.26954	1.26425	1.23036	1.30142	1.33501	1.35357	1.42405	1.40373	1.41467	1.38123	1.36752	1.32638	1.32789	1.30663	1.27718	1.29102	1.30757	1.31096
		going	MIME	-0.308727	-0.327791	-0.377532	-0.420601	-0.431238	-0.449586	-0.550162	-0.57401	-0.610178	-0.62418	-0.620968	-0.575672	-0.592378	-0.593004	-0.518136	-0.459107	-0.508728	-0.477435	-0.424398	-0.419501	-0.443515	-0.437269	-0.461659	-0.499896	-0.51372	-0.568742	-0.563386	-0.62775	-0.597289	-0.674675	-0.679582	-0.693051	-0.694495	-0.703145	-0.711223	-0.73396	-0.720175	-0.779767	-0.819055	-0.808541	-0.833199	-0.764618	-0.73907	-0.710666	-0.736001	-0.722559
			WHISPER	-0.61461	-0.63788	-0.648295	-0.686652	-0.669363	-0.657804	-0.657772	-0.664643	-0.67165	-0.635342	-0.582643	-0.569299	-0.576074	-0.544193	-0.505919	-0.495187	-0.498603	-0.453383	-0.503935	-0.546694	-0.512316	-0.488289	-0.518078	-0.51537	-0.54775	-0.546072	-0.539118	-0.53822	-0.501925	-0.536286	-0.506132	-0.567639	-0.54839	-0.578713	-0.547278	-0.559215	-0.537567	-0.547969	-0.55998	-0.55717	-0.589502	-0.601658	-0.588597	-0.615663	-0.599328	-0.627361
			NORMAL	0.568113	0.565646	0.58175	0.60932	0.599777	0.62757	0.652188	0.637101	0.652248	0.645488	0.637383	0.656505	0.701961	0.730896	0.731912	0.712525	0.69788	0.677117	0.683436	0.733671	0.747155	0.768759	0.749437	0.722114	0.761286	0.78707	0.756531	0.784149	0.791337	0.752944	0.71914	0.714659	0.713769	0.720086	0.704275	0.665138	0.69711	0.724958	0.740359	0.814381	0.790996	0.8201	0.752345	0.783709	0.821885	0.839033
			LOUD	0.889428	0.889042	0.907868	0.911581	0.932244	0.962782	0.958828	0.924713	0.846235	0.863666	0.920017	0.913064	0.942279	0.939214	0.932462	0.900808	0.975935	0.974874	0.997441	1.04641	1.01883	0.976569	1.00081	0.989281	0.999245	1.00363	1.01101	0.950607	0.928599	0.93927	0.947049	0.963921	0.892722	0.895773	0.899083	0.930275	0.928192	0.958698	0.988489	1.00458	0.980032	1.01212	1.01027	1.05473	1.06674	1.10165
	5	be	MIME	0.970965	1.01398	1.0342	1.08093	1.13234	1.13634	1.18632	1.22285	1.24969	1.25677	1.30396	1.28664	1.28183	1.34666	1.34487	1.37788	1.4033	1.4084	1.38841	1.42881	1.48741	1.51213	1.50967	1.47166	1.45643	1.45269	1.41595	1.38099	1.37419	1.33376	1.29132	1.30994	1.25943	1.25328	1.1841	1.16805	1.12991	1.0772	1.10579	1.10748	1.13349	1.13405	1.0861	1.0708	1.04843	0.9945
			WHISPER	0.818295	0.82151	0.777525	0.762106	0.788042	0.828501	0.873062	0.910244	0.919429	0.922964	0.940262	0.94657	0.980345	0.958294	0.945268	0.951253	0.964123	0.962576	0.981063	0.976376	1.00025	0.992481	1.03191	1.08315	1.07521	1.11199	1.14544	1.12478	1.14497	1.1225	1.16607	1.21962	1.21115	1.15164	1.19332	1.22097	1.22123	1.2595	1.2399	1.26187	1.2379	1.287	1.24409	1.1646	1.14863	1.09924
			NORMAL	0.0569262	0.0404656	0.0321552	0.0979697	0.102462	0.135753	0.12847	0.0601858	0.082706	0.154263	0.215459	0.258482	0.272006	0.262778	0.214352	0.190147	0.225004	0.21624	0.206501	0.222649	0.169218	0.205259	0.272759	0.315461	0.351833	0.397984	0.386461	0.346789	0.333837	0.317929	0.342621	0.352523	0.341651	0.326088	0.298081	0.342805	0.329741	0.313454	0.307515	0.280075	0.290261	0.261729	0.244454	0.210484	0.183156	0.170373
			LOUD	-0.134254	-0.169056	-0.191791	-0.189328	-0.183636	-0.183637	-0.17743	-0.168459	-0.193499	-0.102752	-0.14661	-0.140833	-0.08726	-0.105069	-0.0890694	-0.112342	-0.156089	-0.104876	-0.0722631	-0.118047	-0.131985	-0.105947	-0.102503	-0.0491033	-0.019396	-0.0133236	-0.0129084	-0.0319676	-0.0377764	0.00510199	0.0171619	0.0130238	0.0205744	0.0854536	0.0989438	0.0777204	0.121035	0.139432	0.106034	0.0698014	0.0826054	0.0559816	0.0820419	0.0832204	0.0867274	0.0866385
		my	MIME	0.905673	0.931797	0.968037	1.0009	1.02618	1.07746	1.11669	1.13516	1.19293	1.2383	1.23772	1.29972	1.37428	1.41939	1.39951	1.42975	1.41656	1.39782	1.41882	1.39251	1.42584	1.40423	1.38273	1.42137	1.42679	1.4628	1.49195	1.54383	1.58656	1.56963	1.57473	1.57559	1.57642	1.53162	1.50022	1.44711	1.42272	1.40503	1.36184	1.34702	1.37697	1.34315	1.30552	1.33942	1.37492	1.2832
			WHISPER	0.971534	0.988344	1.02831	1.04239	1.09882	1.13722	1.16274	1.14472	1.18174	1.21613	1.21992	1.26692	1.32743	1.32491	1.32087	1.31665	1.35039	1.40919	1.4301	1.44783	1.49333	1.49218	1.48754	1.4934	1.48653	1.50724	1.48611	1.47841	1.46637	1.489	1.49178	1.48911	1.45806	1.48642	1.47399	1.45819	1.41855	1.40321	1.43143	1.43321	1.39461	1.37285	1.31181	1.29606	1.22811	1.24064
			NORMAL	0.0573214	0.0142842	0.0144837	0.0708735	0.0582335	-0.00465529	0.0406975	0.0203206	-0.00771308	0.0525355	0.0500465	0.0812562	0.0683675	0.0968127	0.0874124	0.050736	0.0945035	0.116387	0.0881784	0.0791264	0.0851974	0.13945	0.130119	0.141257	0.217321	0.254653	0.301252	0.295801	0.295728	0.326138	0.343875	0.355585	0.39731	0.403676	0.372626	0.41686	0.387714	0.377994	0.417209	0.413826	0.393868	0.365091	0.38694	0.393822	0.403433	0.434706
			LOUD	-0.392284	-0.38611	-0.385758	-0.357513	-0.298466	-0.298657	-0.24717	-0.252244	-0.264996	-0.26373	-0.249347	-0.22808	-0.170408	-0.187415	-0.162715	-0.152847	-0.115272	-0.108246	-0.0926017	-0.185373	-0.236175	-0.213977	-0.16442	-0.114379	-0.131957	-0.095313	-0.0773531	-0.0646118	-0.0413776	0.00447512	0.0172191	-0.0301942	-0.0533278	-0.0185966	-0.0353469	-0.0132245	0.0474017	0.0106445	0.0413622	-0.00487334	0.0317372	-0.00337547	-0.0135698	0.0120388	0.0448136	0.109199
		know	MIME	1.05509	1.10837	1.13117	1.08828	1.12433	1.20436	1.24863	1.26263	1.3183	1.30062	1.36649	1.40316	1.46281	1.44823	1.50587	1.54165	1.57012	1.57021	1.54025	1.61068	1.64511	1.65823	1.62397	1.66087	1.66314	1.66757	1.67768	1.68644	1.71497	1.74581	1.7489	1.73484	1.70933	1.7254	1.74239	1.77193	1.72017	1.71704	1.66856	1.62879	1.60634	1.55712	1.52655	1.52101	1.5118	1.52963
			WHISPER	0.93272	0.957804	0.960044	0.981756	1.00875	1.0208	1.02175	1.07805	1.13123	1.13796	1.18606	1.18558	1.22144	1.16729	1.22673	1.22484	1.2742	1.29695	1.32271	1.32913	1.36012	1.42202	1.44786	1.43443	1.43303	1.43482	1.44754	1.43455	1.43286	1.46698	1.4796	1.48475	1.50534	1.53965	1.55475	1.51198	1.50471	1.47974	1.45995	1.4093	1.34267	1.25093	1.2057	1.18007	1.13632	1.1056
			NORMAL	-0.287969	-0.295297	-0.305466	-0.287436	-0.301361	-0.329257	-0.328851	-0.322524	-0.293533	-0.276629	-0.325748	-0.323297	-0.277299	-0.256088	-0.251031	-0.244114	-0.180453	-0.133916	-0.161829	-0.172237	-0.209986	-0.222491	-0.22975	-0.207172	-0.162271	-0.182904	-0.104257	-0.132707	-0.0905274	-0.073967	-0.0174414	-0.00440795	0.0192543	0.0475265	0.142917	0.123023	0.140339	0.148542	0.0955758	0.0915272	0.0726256	0.0938951	0.104233	0.169023	0.170558	0.138051
			LOUD	-0.268936	-0.270797	-0.254272	-0.201787	-0.19236	-0.214332	-0.248754	-0.262924	-0.301994	-0.341435	-0.281364	-0.235024	-0.31694	-0.307111	-0.276397	-0.26899	-0.281635	-0.234024	-0.284323	-0.276246	-0.290344	-0.327841	-0.287529	-0.256182	-0.214908	-0.270956	-0.307681	-0.348516	-0.335161	-0.293827	-0.257474	-0.241372	-0.249779	-0.240627	-0.20089	-0.162792	-0.209502	-0.201243	-0.197272	-0.179226	-0.147089	-0.164283	-0.217316	-0.207579	-0.165295	-0.189227
		do	MIME	1.11627	1.15447	1.17827	1.16543	1.14041	1.13723	1.20824	1.22203	1.23632	1.24949	1.26718	1.24703	1.31521	1.37828	1.38978	1.40838	1.416	1.48865	1.48839	1.54916	1.52497	1.56131	1.57428	1.53174	1.54068	1.57178	1.60506	1.58217	1.54864	1.55679	1.56933	1.56561	1.57506	1.60123	1.56909	1.57628	1.53751	1.51214	1.51307	1.40336	1.35061	1.26876	1.21768	1.21878	1.19413	1.14884
			WHISPER	1.10061	1.13773	1.20248	1.24835	1.25859	1.29289	1.25411	1.25213	1.29924	1.29359	1.27601	1.26253	1.27104	1.26305	1.3046	1.31761	1.38115	1.36086	1.38294	1.40468	1.43326	1.43973	1.4291	1.44272	1.45279	1.39764	1.39405	1.38919	1.41939	1.43782	1.38194	1.39876	1.46651	1.44888	1.43944	1.4273	1.4091	1.37562	1.30457	1.24298	1.26072	1.24786	1.24001	1.27135	1.2713	1.24378
			NORMAL	-0.0356928	-0.0136727	-0.0401196	-0.0540349	-0.0888668	-0.0513049	-0.0294749	-0.0402065	-0.00372993	0.0342605	0.0533617	0.0495919	0.0458029	0.0586606	0.0528358	0.0240358	0.0263997	0.0281361	0.0269565	0.022222	0.0559719	0.0295779	0.0241518	0.069407	0.0980943	0.0938028	0.118363	0.0672054	0.120801	0.105112	0.15741	0.115702	0.154611	0.190479	0.170285	0.154142	0.142215	0.161074	0.214862	0.172038	0.15424	0.152985	0.150897	0.164367	0.154961	0.138862
			LOUD	-0.18681	-0.247624	-0.232175	-0.210426	-0.198586	-0.222966	-0.277385	-0.290493	-0.27984	-0.268244	-0.283745	-0.304185	-0.281931	-0.276945	-0.341259	-0.353019	-0.334798	-0.33709	-0.321917	-0.267407	-0.344535	-0.306548	-0.335597	-0.330911	-0.343501	-0.219192	-0.18869	-0.180239	-0.153967	-0.17162	-0.111268	-0.131582	-0.0927359	-0.0263123	-0.0295094	-0.0771415	-0.0408055	-0.074732	-0.0966204	-0.108953	-0.167924	-0.168859	-0.200494	-0.200396	-0.198378	-0.149311
		have	MIME	0.64477	0.676761	0.68901	0.764276	0.784342	0.844707	0.870558	0.923195	0.969734	1.01045	1.04604	1.054	1.05088	1.07849	1.09777	1.07009	1.10372	1.05662	1.08994	1.0842	1.10243	1.13513	1.13507	1.16935	1.21887	1.2048	1.26311	1.25363	1.29973	1.32761	1.37573	1.36229	1.37173	1.30067	1.26261	1.30346	1.33228	1.38045	1.42212	1.42449	1.45215	1.42136	1.40477	1.41888	1.4215	1.47413
			WHISPER	0.743439	0.738294	0.728345	0.731445	0.755808	0.778009	0.817716	0.84851	0.878949	0.850585	0.835343	0.885122	0.884139	0.926519	0.950905	0.93725	0.960934	0.967446	1.035	1.03917	1.10312	1.12797	1.11708	1.12325	1.12668	1.11411	1.08183	1.06721	1.06973	1.03256	1.01468	0.987071	1.02434	1.02909	1.02593	0.997284	1.01585	1.06481	1.09404	1.03692	1.0264	1.02829	1.07366	1.07752	1.07645	1.08976
			NORMAL	0.183336	0.209424	0.22793	0.208996	0.251942	0.281922	0.304934	0.276372	0.243619	0.237386	0.247785	0.282471	0.351738	0.31486	0.30473	0.287041	0.318084	0.31172	0.325482	0.332548	0.366083	0.336991	0.336035	0.313106	0.256388	0.274896	0.292381	0.279752	0.239912	0.274877	0.274527	0.26722	0.246067	0.246112	0.216279	0.199839	0.141546	0.0206444	0.0347229	0.0101993	-0.0215489	0.0408158	0.0430298	0.0782134	0.0829713	0.0843259
			LOUD	0.0479356	0.0124032	-0.00704546	-0.0453526	-0.0275638	-0.0630336	-0.0557127	-0.118309	-0.124513	-0.136949	-0.143817	-0.149671	-0.140636	-0.137829	-0.115694	-0.154742	-0.153929	-0.134731	-0.142401	-0.167866	-0.133605	-0.107497	-0.0804209	-0.0877538	-0.065704	-0.0813565	-0.104181	-0.157862	-0.117413	-0.174664	-0.221031	-0.199874	-0.258345	-0.248792	-0.286823	-0.223326	-0.168256	-0.216678	-0.206361	-0.29964	-0.337513	-0.320885	-0.389486	-0.404814	-0.398695	-0.304585
		going	MIME	0.96837	1.00375	1.01568	1.03701	1.10311	1.06111	1.0456	1.04872	0.950663	0.974028	0.971738	0.990647	0.977199	1.02989	1.08406	1.12944	1.20568	1.2316	1.29861	1.27081	1.26308	1.31976	1.32278	1.40882	1.42536	1.38065	1.38835	1.36651	1.34874	1.34024	1.33477	1.33135	1.31884	1.26365	1.26734	1.30354	1.34149	1.32433	1.26349	1.26419	1.27911	1.25747	1.25322	1.25994	1.22757	1.23931
			WHISPER	0.888265	0.925135	0.923243	0.942314	0.923007	0.87444	0.875594	0.884609	0.894124	0.919227	0.903877	0.917706	0.950393	1.00672	1.06107	1.06445	1.09351	1.13407	1.14166	1.17623	1.12563	1.10635	1.12502	1.11507	1.11975	1.12737	1.14303	1.14839	1.25181	1.21016	1.20156	1.18772	1.20108	1.16884	1.1395	1.11419	1.08924	1.02089	0.994013	0.978463	0.95374	0.89458	0.871104	0.851471	0.83311	0.810793
			NORMAL	-0.0102725	-0.0109321	-0.0599784	-0.0899128	-0.0921806	-0.0697456	-0.0421086	-0.0578212	-0.045254	-0.039711	-0.0323934	0.083819	0.101486	0.178791	0.170087	0.18302	0.187745	0.198605	0.185286	0.184472	0.182289	0.208014	0.255842	0.277295	0.302197	0.34078	0.364444	0.345491	0.399645	0.388546	0.418905	0.372264	0.39401	0.430223	0.428492	0.397375	0.413497	0.485357	0.481646	0.474934	0.378806	0.372536	0.368865	0.346448	0.299669	0.273666
			LOUD	-0.351049	-0.357086	-0.366073	-0.386062	-0.352251	-0.329743	-0.311394	-0.310665	-0.366269	-0.379455	-0.358666	-0.345373	-0.322705	-0.266701	-0.291531	-0.335583	-0.343288	-0.383369	-0.343183	-0.326593	-0.368549	-0.349837	-0.337132	-0.323314	-0.302169	-0.221717	-0.173065	-0.161179	-0.242636	-0.226014	-0.170981	-0.125325	-0.135331	-0.165985	-0.18844	-0.170819	-0.177522	-0.187296	-0.223929	-0.267036	-0.30514	-0.309001	-0.338707	-0.354525	-0.399595	-0.366466
	9	be	MIME	0.352878	0.383746	0.39498	0.434847	0.464816	0.479035	0.494053	0.505013	0.534858	0.550062	0.530073	0.539245	0.528041	0.483919	0.483383	0.453291	0.466909	0.49114	0.509017	0.51001	0.527543	0.535909	0.55587	0.529656	0.521232	0.502066	0.501667	0.507785	0.543231	0.54171	0.530811	0.526421	0.540293	0.545969	0.557842	0.571528	0.5703	0.572939	0.562475	0.586851	0.601097	0.605296	0.595665	0.605106	0.621029	0.623864
			WHISPER	-0.302605	-0.29001	-0.282039	-0.288088	-0.286488	-0.284286	-0.288998	-0.290267	-0.281511	-0.276748	-0.282417	-0.31856	-0.299434	-0.303478	-0.331669	-0.324237	-0.344314	-0.354462	-0.368166	-0.368466	-0.359988	-0.381002	-0.399247	-0.395839	-0.382482	-0.383978	-0.408105	-0.410755	-0.404643	-0.424487	-0.409243	-0.42646	-0.423099	-0.429024	-0.41272	-0.385465	-0.354959	-0.374631	-0.408663	-0.413202	-0.423117	-0.423686	-0.437669	-0.447525	-0.453864	-0.486769
			NORMAL	0.250512	0.217847	0.196089	0.168996	0.145842	0.166861	0.173023	0.152021	0.169889	0.214837	0.220642	0.218811	0.229294	0.223336	0.204436	0.204632	0.22191	0.221974	0.182116	0.198614	0.160085	0.196173	0.198333	0.212556	0.208576	0.185226	0.184315	0.180744	0.160196	0.146436	0.196346	0.214069	0.185569	0.17344	0.15679	0.143311	0.12608	0.143175	0.126648	0.12986	0.137445	0.132363	0.125473	0.107553	0.105195	0.0811441
			LOUD	0.16921	0.183329	0.20721	0.187513	0.17563	0.186622	0.165789	0.141934	0.144612	0.143218	0.141234	0.100593	0.118218	0.134632	0.116141	0.0951198	0.0962142	0.10481	0.0766736	0.0482481	0.0568187	0.0825279	0.127375	0.120227	0.0848693	0.0872049	0.0938589	0.114382	0.162102	0.163621	0.184561	0.20965	0.220212	0.228487	0.232607	0.211938	0.218307	0.206003	0.197152	0.162049	0.174099	0.171745	0.163504	0.160514	0.163392	0.150833
		my	MIME	0.438308	0.419295	0.402047	0.413431	0.424522	0.475582	0.521312	0.555471	0.575257	0.595036	0.571001	0.582112	0.59728	0.597897	0.611405	0.647606	0.658551	0.666096	0.67924	0.687013	0.68511	0.700098	0.6929	0.701715	0.720212	0.764411	0.782979	0.787605	0.820867	0.827997	0.782805	0.793422	0.815802	0.795779	0.800025	0.79181	0.786153	0.813729	0.838864	0.873267	0.898917	0.888761	0.915088	0.912876	0.919276	0.915618
			WHISPER	-0.537521	-0.518536	-0.502274	-0.498697	-0.499845	-0.496153	-0.496174	-0.510906	-0.530429	-0.538592	-0.551994	-0.536109	-0.534003	-0.513621	-0.506364	-0.501089	-0.473904	-0.461431	-0.481715	-0.490351	-0.468642	-0.426448	-0.429184	-0.44113	-0.414434	-0.43199	-0.423909	-0.419451	-0.428666	-0.399581	-0.376943	-0.378401	-0.392208	-0.413861	-0.417351	-0.412481	-0.442761	-0.460355	-0.454518	-0.464464	-0.457393	-0.470689	-0.480328	-0.481346	-0.454799	-0.485231
			NORMAL	0.245836	0.243222	0.266583	0.266362	0.282114	0.244139	0.206183	0.201228	0.212143	0.212366	0.207464	0.206312	0.195432	0.193947	0.190309	0.185	0.191946	0.175894	0.196096	0.212539	0.211758	0.210552	0.246582	0.255103	0.269167	0.252008	0.257579	0.304658	0.30004	0.290943	0.309793	0.291851	0.278606	0.280261	0.282552	0.286723	0.286161	0.265581	0.263518	0.265924	0.23514	0.200638	0.186337	0.166483	0.157273	0.147398
			LOUD	0.200371	0.182231	0.145518	0.136417	0.11913	0.101794	0.120737	0.120881	0.133093	0.121574	0.146068	0.165696	0.173388	0.197006	0.177064	0.192782	0.202084	0.196424	0.190587	0.187135	0.190286	0.222205	0.224501	0.223186	0.235186	0.243374	0.252193	0.24309	0.242944	0.259372	0.234214	0.226943	0.27487	0.281588	0.264079	0.244631	0.204432	0.201578	0.209773	0.207155	0.211279	0.224903	0.257942	0.25482	0.262097	0.266221
		know	MIME	0.359277	0.387679	0.423886	0.429965	0.429142	0.407628	0.413058	0.400027	0.375452	0.356904	0.355311	0.39201	0.407447	0.413844	0.47225	0.491382	0.497142	0.546616	0.537932	0.548368	0.554035	0.56168	0.606244	0.634586	0.673966	0.733779	0.743983	0.780884	0.814066	0.83997	0.835912	0.823453	0.815948	0.8445	0.844189	0.852188	0.871587	0.897549	0.936484	0.973368	0.974706	0.98079	1.01066	0.989848	1.03103	1.01899
			WHISPER	-0.520224	-0.57789	-0.60435	-0.626099	-0.625285	-0.637541	-0.617243	-0.609268	-0.599554	-0.583695	-0.600067	-0.609934	-0.637582	-0.632325	-0.603781	-0.605279	-0.61021	-0.601665	-0.625633	-0.602775	-0.587	-0.573028	-0.557024	-0.515786	-0.536561	-0.535563	-0.510447	-0.516115	-0.517375	-0.523033	-0.52331	-0.542263	-0.527472	-0.529393	-0.534945	-0.517179	-0.53713	-0.557502	-0.553605	-0.566174	-0.593326	-0.572122	-0.586003	-0.585661	-0.569723	-0.566142
			NORMAL	0.191531	0.220884	0.175941	0.197538	0.18807	0.188814	0.202651	0.197021	0.19481	0.186579	0.164843	0.15069	0.172181	0.167637	0.145831	0.183612	0.197601	0.186842	0.187502	0.167836	0.171209	0.172274	0.180415	0.20555	0.199621	0.227722	0.217226	0.214538	0.216021	0.206269	0.204622	0.216988	0.214542	0.231477	0.220978	0.217627	0.198708	0.17172	0.180186	0.208817	0.166022	0.163545	0.182378	0.193176	0.196896	0.195277
			LOUD	0.147633	0.170838	0.161632	0.134725	0.120575	0.112349	0.095642	0.103584	0.102182	0.107107	0.11216	0.110419	0.129404	0.108798	0.0927542	0.0881824	0.100678	0.0861707	0.0887925	0.0952691	0.112371	0.105801	0.138025	0.136211	0.115147	0.0832734	0.0934933	0.0965597	0.117931	0.0913518	0.103044	0.112287	0.150819	0.162195	0.201947	0.206645	0.191921	0.220783	0.212369	0.214101	0.209771	0.191385	0.152278	0.147315	0.13457	0.120151
		do	MIME	0.427295	0.454114	0.50601	0.503874	0.50433	0.531172	0.584894	0.620064	0.625066	0.638891	0.667539	0.646288	0.658303	0.649009	0.67343	0.704015	0.731881	0.768038	0.815068	0.79932	0.81551	0.785779	0.7927	0.75992	0.780509	0.74823	0.753139	0.708406	0.70538	0.723476	0.704132	0.679403	0.694423	0.693814	0.731411	0.774942	0.791978	0.81531	0.823843	0.837229	0.815903	0.845526	0.828345	0.808109	0.784166	0.791463
			WHISPER	-0.492455	-0.486176	-0.486647	-0.509587	-0.508074	-0.525179	-0.531306	-0.508944	-0.539125	-0.546706	-0.553415	-0.550617	-0.573061	-0.582685	-0.568413	-0.576475	-0.606007	-0.645874	-0.607312	-0.604568	-0.613947	-0.59142	-0.609857	-0.603211	-0.615039	-0.581465	-0.571662	-0.593133	-0.603358	-0.613035	-0.585069	-0.6053	-0.618176	-0.667416	-0.651567	-0.658942	-0.635745	-0.645667	-0.648939	-0.660942	-0.646759	-0.630239	-0.63143	-0.616279	-0.58487	-0.627412
			NORMAL	0.0848748	0.100066	0.103124	0.0835727	0.0985565	0.106769	0.118716	0.130741	0.127241	0.139482	0.148655	0.132717	0.143214	0.135381	0.13114	0.15752	0.132574	0.124076	0.148097	0.163629	0.158383	0.159494	0.151838	0.15618	0.136058	0.106953	0.0956317	0.0728137	0.0951423	0.104422	0.111693	0.126229	0.135727	0.125939	0.112657	0.115016	0.134982	0.122631	0.133554	0.0964526	0.0651457	0.0163136	-0.02427	-0.0456202	-0.0434865	-0.0355384
			LOUD	0.123008	0.129792	0.143453	0.152241	0.161901	0.166364	0.116271	0.110313	0.132736	0.141352	0.120176	0.105297	0.0982919	0.075824	0.0454338	0.0783956	0.07521	0.0768044	0.0494507	0.0443245	0.0417439	0.0498558	0.0945275	0.120251	0.108579	0.139754	0.148596	0.149965	0.1409	0.136969	0.129635	0.096393	0.101884	0.0821699	0.105515	0.111303	0.152528	0.154273	0.146193	0.1863	0.14801	0.114331	0.104863	0.0876119	0.0788574	0.0780316
		have	MIME	0.388506	0.370694	0.41152	0.420584	0.434414	0.465068	0.457239	0.471978	0.480715	0.502381	0.521725	0.548317	0.550603	0.540353	0.566621	0.572285	0.575714	0.545199	0.522828	0.510198	0.521125	0.532133	0.570539	0.562475	0.591285	0.600555	0.61334	0.608458	0.614465	0.624209	0.588271	0.588593	0.585735	0.58884	0.583868	0.597357	0.591606	0.602466	0.621237	0.623367	0.586423	0.604349	0.611805	0.612255	0.626227	0.640418
			WHISPER	-0.30888	-0.335102	-0.316303	-0.342077	-0.350728	-0.375727	-0.355767	-0.342172	-0.324156	-0.330398	-0.359539	-0.376636	-0.382184	-0.40132	-0.388196	-0.399613	-0.441212	-0.402158	-0.405292	-0.444352	-0.435483	-0.442296	-0.422502	-0.411829	-0.426529	-0.404601	-0.40753	-0.396882	-0.36928	-0.369061	-0.354722	-0.364005	-0.363777	-0.3929	-0.393112	-0.399513	-0.382061	-0.375149	-0.355144	-0.358725	-0.404304	-0.382395	-0.417577	-0.428542	-0.443964	-0.41825
			NORMAL	0.124951	0.100456	0.113625	0.110514	0.108074	0.115137	0.103414	0.126595	0.174153	0.186199	0.198043	0.1797	0.186394	0.173755	0.173782	0.169999	0.171717	0.178165	0.142002	0.111109	0.124612	0.151114	0.141367	0.158665	0.150183	0.159828	0.131318	0.147127	0.106399	0.105332	0.0924174	0.0790198	0.0351114	0.0552925	0.0636818	0.0418645	-0.00491596	-0.0153647	-0.0419024	-0.0520368	-0.0619689	-0.0438054	-0.0636954	-0.0557567	-0.0271678	-0.0327896
			LOUD	0.130997	0.111665	0.0891085	0.144441	0.138117	0.135473	0.10356	0.0739826	0.085315	0.0752965	0.0607648	0.0867075	0.0593029	0.0791663	0.0548774	0.049093	0.0649265	0.073255	0.0641474	0.0669689	0.0930453	0.0818146	0.0860589	0.0747534	0.104725	0.108302	0.12037	0.114082	0.0942802	0.0866563	0.0886569	0.123477	0.127659	0.106423	0.0838427	0.0974121	0.0988494	0.109251	0.110306	0.0931388	0.0679638	0.0613442	0.0492353	0.0616694	0.0535277	0.0238108
		going	MIME	0.431396	0.42261	0.383695	0.372426	0.365177	0.357771	0.335357	0.345287	0.344214	0.320566	0.328324	0.349131	0.356388	0.365057	0.377299	0.365535	0.375291	0.407525	0.382518	0.365202	0.384506	0.404127	0.394514	0.376194	0.34021	0.346764	0.347995	0.344396	0.331818	0.359399	0.380727	0.3783	0.391788	0.405409	0.43125	0.459415	0.466171	0.472837	0.469277	0.503409	0.555176	0.570639	0.589138	0.605307	0.601468	0.622836
			WHISPER	-0.288544	-0.309201	-0.324456	-0.33066	-0.311722	-0.302356	-0.324756	-0.320941	-0.329553	-0.361159	-0.355888	-0.364376	-0.368735	-0.389059	-0.387191	-0.361601	-0.392017	-0.378348	-0.393214	-0.415068	-0.407342	-0.399995	-0.383427	-0.371706	-0.350977	-0.334915	-0.315043	-0.285781	-0.276495	-0.266552	-0.280865	-0.292667	-0.275609	-0.289342	-0.284879	-0.308052	-0.322695	-0.348864	-0.374869	-0.394499	-0.388147	-0.388155	-0.404111	-0.411674	-0.447229	-0.427148
			NORMAL	0.0360283	0.0576491	0.0514094	0.0245902	0.0835864	0.0742842	0.0747875	0.0862363	0.108083	0.0960634	0.0701558	0.10321	0.0708738	0.0758397	0.0798794	0.0864935	0.100009	0.142079	0.144758	0.153844	0.180972	0.160456	0.136623	0.157664	0.179024	0.196815	0.201373	0.177225	0.191142	0.189726	0.160274	0.153814	0.169418	0.201303	0.179393	0.172239	0.158825	0.174549	0.172097	0.142685	0.149505	0.181452	0.212121	0.171672	0.190781	0.175499
			LOUD	0.175435	0.167973	0.172018	0.178662	0.196046	0.160437	0.194002	0.181497	0.195989	0.175738	0.189603	0.192351	0.165551	0.168836	0.18282	0.184039	0.184897	0.181981	0.149191	0.165139	0.154887	0.138994	0.156611	0.16225	0.16263	0.154904	0.138982	0.14952	0.178969	0.174093	0.182652	0.200112	0.203907	0.199243	0.186553	0.183156	0.161161	0.151719	0.117595	0.104588	0.0815277	0.0564791	0.0785429	0.0992602	0.118072	0.103534
Interaction	7	be	MIME	0.109519	0.123715	0.134346	0.138518	0.129022	0.13816	0.135608	0.133969	0.160746	0.179796	0.217058	0.217322	0.256732	0.249641	0.246788	0.25147	0.26921	0.249397	0.246265	0.253817	0.219639	0.226127	0.235372	0.255642	0.269669	0.267923	0.268293	0.269053	0.247967	0.241493	0.238174	0.237684	0.223852	0.220512	0.215884	0.216724	0.225781	0.217844	0.20459	0.199711	0.206351	0.18001	0.178149	0.178632	0.152025	0.15171
			WHISPER	0.177812	0.172076	0.193473	0.21586	0.210435	0.224114	0.239079	0.251889	0.284524	0.267951	0.217821	0.218634	0.206473	0.196688	0.196725	0.184837	0.20012	0.201751	0.200111	0.200832	0.214103	0.194461	0.213312	0.231105	0.216549	0.206767	0.217222	0.224657	0.234558	0.225762	0.276943	0.271699	0.295316	0.310322	0.343563	0.362244	0.380432	0.391452	0.384117	0.398491	0.398133	0.360067	0.365156	0.357327	0.344613	0.318163
			NORMAL	0.0914038	0.0484146	0.0416986	0.0532565	0.0672881	0.0511612	0.0693443	0.100645	0.114569	0.167918	0.17145	0.216739	0.243644	0.272693	0.271147	0.297111	0.314077	0.392087	0.397001	0.369578	0.412199	0.406653	0.407711	0.406176	0.424649	0.502448	0.508615	0.494233	0.501604	0.521195	0.539636	0.542847	0.533535	0.53918	0.545143	0.529851	0.556565	0.557895	0.529636	0.49433	0.455887	0.463559	0.47861	0.480275	0.460941	0.445637
			LOUD	0.188188	0.174462	0.142953	0.10722	0.10422	0.104878	0.104942	0.115118	0.142216	0.164817	0.181865	0.218603	0.226423	0.237928	0.236965	0.277721	0.332654	0.347424	0.355207	0.351366	0.361207	0.347236	0.407615	0.367548	0.380473	0.390617	0.440161	0.450095	0.454507	0.486439	0.49673	0.544201	0.583218	0.611052	0.584923	0.592914	0.573866	0.576324	0.567841	0.584844	0.565491	0.531998	0.543839	0.549774	0.515785	0.513861
		my	MIME	0.158491	0.187421	0.195823	0.233984	0.242243	0.282946	0.311427	0.29717	0.288069	0.299529	0.281475	0.316931	0.32495	0.327012	0.343762	0.35084	0.350595	0.389232	0.380955	0.381376	0.357428	0.369159	0.376977	0.397651	0.419228	0.405003	0.414725	0.410221	0.427856	0.419878	0.42518	0.419307	0.410164	0.421577	0.427718	0.415994	0.388092	0.368879	0.363981	0.396864	0.372706	0.341484	0.365111	0.360576	0.356266	0.366559
			WHISPER	0.171253	0.185761	0.17448	0.206696	0.211853	0.201063	0.20274	0.2514	0.245845	0.225494	0.249909	0.265314	0.290358	0.315549	0.313524	0.334974	0.343964	0.322462	0.3584	0.364734	0.404685	0.384849	0.378842	0.40209	0.38992	0.413004	0.423667	0.42854	0.444372	0.438394	0.441508	0.425871	0.420699	0.418642	0.429934	0.40755	0.449401	0.454601	0.471716	0.465984	0.490878	0.509786	0.507572	0.512376	0.494611	0.467449
			NORMAL	0.248105	0.270035	0.252296	0.235933	0.260732	0.248573	0.245645	0.271388	0.277106	0.277255	0.236579	0.220299	0.204391	0.205386	0.178108	0.195503	0.202947	0.210586	0.187773	0.204292	0.233413	0.252759	0.250713	0.270866	0.283686	0.307522	0.359994	0.352653	0.376114	0.382861	0.411621	0.406651	0.374778	0.365708	0.370373	0.3884	0.3878	0.409622	0.41686	0.451423	0.444585	0.432088	0.442472	0.431061	0.419794	0.455646
			LOUD	0.0930833	0.114158	0.150556	0.118945	0.107206	0.148672	0.14673	0.134205	0.136524	0.103889	0.126497	0.10559	0.0834903	0.0808599	0.077562	0.110632	0.107809	0.12572	0.142637	0.173549	0.16775	0.189358	0.207054	0.217069	0.219128	0.267351	0.273654	0.310744	0.354155	0.36009	0.394158	0.411555	0.427595	0.459081	0.481572	0.511477	0.550859	0.581763	0.611014	0.602215	0.601735	0.627145	0.63108	0.670413	0.712972	0.707659
		know	MIME	0.12208	0.137809	0.12917	0.154098	0.167924	0.171781	0.180829	0.179035	0.202565	0.219612	0.187635	0.181515	0.178597	0.187301	0.174841	0.22746	0.225145	0.249179	0.268674	0.289997	0.347225	0.392253	0.382821	0.403615	0.446464	0.470446	0.510389	0.520352	0.543896	0.544423	0.551047	0.575379	0.616518	0.62036	0.628962	0.635487	0.63649	0.612257	0.590124	0.58643	0.600523	0.576493	0.573645	0.521241	0.47117	0.456007
			WHISPER	0.0125197	0.0131866	0.0151703	0.0625069	0.0454452	0.0846033	0.0816844	0.109767	0.170326	0.173276	0.169768	0.163636	0.155238	0.144376	0.145856	0.151379	0.162698	0.187928	0.207363	0.240868	0.225456	0.194582	0.217799	0.218895	0.215111	0.219049	0.251694	0.26377	0.283446	0.310199	0.281575	0.311726	0.30203	0.314714	0.274286	0.263279	0.237863	0.247883	0.241677	0.225671	0.228921	0.245839	0.266627	0.22155	0.229378	0.224407
			NORMAL	-0.00366432	0.0183893	0.0332264	0.0300541	0.0451506	0.028464	0.0362388	0.062678	0.0692667	0.0665022	0.0514518	0.0424595	0.0696397	0.0467508	0.0521678	0.0560472	0.0429914	0.0307424	0.0307367	0.0152212	0.0434089	0.0340962	0.0447453	0.0830107	0.0867167	0.0699768	0.0903365	0.0721203	0.0856338	0.0777475	0.062144	0.0757116	0.0909663	0.109793	0.136025	0.134249	0.112341	0.129955	0.134921	0.0930028	0.0940531	0.109137	0.149439	0.153215	0.161771	0.1754
			LOUD	0.107454	0.0986708	0.10011	0.0624578	0.0600105	0.0974366	0.0981549	0.109216	0.110495	0.104499	0.0995096	0.0981902	0.0853608	0.0848148	0.0991178	0.152232	0.16743	0.180931	0.188538	0.180926	0.15286	0.157984	0.16105	0.196521	0.178087	0.160709	0.176081	0.220003	0.219283	0.240151	0.247972	0.274054	0.277341	0.326707	0.319005	0.31412	0.323228	0.335168	0.349765	0.375156	0.385903	0.343492	0.353045	0.348721	0.371518	0.382669
		do	MIME	0.152145	0.152683	0.150236	0.192358	0.231091	0.250611	0.273314	0.2903	0.275938	0.309257	0.343024	0.374566	0.42154	0.429331	0.426634	0.44815	0.450472	0.430026	0.400483	0.380907	0.351789	0.327631	0.338302	0.355645	0.344645	0.350734	0.329875	0.321621	0.334685	0.315982	0.313433	0.308468	0.279604	0.291115	0.264545	0.286907	0.261528	0.218062	0.19797	0.181731	0.166994	0.165194	0.161467	0.128413	0.142933	0.151981
			WHISPER	0.0702334	0.0413554	0.078194	0.0826155	0.0781206	0.085863	0.0846861	0.0553718	0.0827496	0.0978128	0.100365	0.121973	0.1222	0.127421	0.107051	0.0987349	0.102748	0.129946	0.122304	0.100754	0.0997901	0.117127	0.127577	0.144898	0.19226	0.189814	0.253656	0.27234	0.285992	0.309926	0.308231	0.27883	0.272204	0.294808	0.268045	0.306771	0.284183	0.27251	0.248718	0.246004	0.234185	0.246357	0.266761	0.261731	0.250752	0.26503
			NORMAL	0.0795541	0.0753264	0.0410693	0.0744605	0.0806554	0.087179	0.093148	0.0939497	0.098985	0.101665	0.0860476	0.0821389	0.0679244	0.0843335	0.0616525	0.0888269	0.116918	0.120892	0.0954937	0.131671	0.152561	0.173178	0.183217	0.210725	0.234094	0.232378	0.251201	0.211278	0.203043	0.23228	0.264038	0.266185	0.246133	0.28797	0.304841	0.292587	0.306105	0.307033	0.286136	0.312758	0.299134	0.299643	0.279006	0.22765	0.231905	0.230112
			LOUD	0.165361	0.143629	0.148352	0.127004	0.1342	0.133058	0.152855	0.169762	0.155978	0.20579	0.234935	0.212119	0.205958	0.205397	0.198935	0.183567	0.163844	0.182174	0.160667	0.180484	0.212192	0.22392	0.23572	0.241598	0.261512	0.294719	0.320661	0.270972	0.289355	0.291396	0.293508	0.338565	0.36057	0.38067	0.404746	0.40923	0.416302	0.418724	0.407389	0.426903	0.441483	0.425795	0.422273	0.421515	0.415138	0.403882
		have	MIME	0.00247684	0.0071246	0.0216989	0.0713546	0.110945	0.157468	0.19025	0.215546	0.225003	0.269476	0.304867	0.312341	0.321777	0.336114	0.373007	0.386857	0.38011	0.39512	0.430427	0.485126	0.518595	0.515791	0.537417	0.534749	0.540626	0.532865	0.553807	0.585906	0.600753	0.63429	0.672217	0.681567	0.671957	0.688704	0.695768	0.695824	0.678925	0.732659	0.761175	0.79454	0.814097	0.803978	0.813712	0.844173	0.832747	0.813451
			WHISPER	-0.0206986	-0.0237388	0.00689563	-0.0114083	-0.0213648	0.0128537	0.0482865	0.0779657	0.119206	0.127255	0.122464	0.115843	0.127326	0.140233	0.158273	0.177068	0.195778	0.194177	0.213809	0.239602	0.256893	0.258287	0.26429	0.275127	0.298713	0.30034	0.303448	0.280062	0.311731	0.281533	0.287631	0.298346	0.309983	0.321053	0.321913	0.35104	0.373598	0.376828	0.425558	0.448712	0.447544	0.458854	0.453211	0.474403	0.482157	0.456299
			NORMAL	-0.141364	-0.134487	-0.134213	-0.13838	-0.107115	-0.112331	-0.111846	-0.115146	-0.0963787	-0.0558507	-0.0405952	-0.0362499	-0.00843062	-0.0233577	-0.0406382	-0.0349989	-0.0435498	-0.0651885	-0.0514299	-0.059073	-0.0349454	-0.0369121	-0.0711174	-0.0886474	-0.102368	-0.0960684	-0.116595	-0.119735	-0.0789237	-0.117134	-0.126876	-0.13586	-0.109095	-0.100144	-0.0853491	-0.124341	-0.122496	-0.122773	-0.148127	-0.14281	-0.134874	-0.131593	-0.135266	-0.12832	-0.0850236	-0.0898364
			LOUD	0.0648987	0.0431845	0.0749283	0.0555144	0.0716127	0.0598231	0.0616135	0.0459113	0.0460134	0.0360176	0.0336325	0.00421994	-0.0171896	-0.0155581	-0.0366175	-0.036755	-0.0505449	-0.0635234	-0.0859895	-0.135308	-0.107477	-0.148678	-0.203261	-0.208843	-0.183634	-0.163778	-0.168226	-0.202148	-0.195614	-0.214871	-0.207825	-0.258431	-0.279449	-0.284916	-0.306262	-0.299493	-0.301487	-0.329189	-0.320224	-0.334945	-0.32919	-0.350153	-0.343209	-0.382723	-0.368555	-0.399276
		going	MIME	0.237612	0.229963	0.207662	0.178223	0.183452	0.221496	0.201935	0.211962	0.216018	0.240116	0.245404	0.253813	0.276082	0.283286	0.30123	0.309856	0.29715	0.311514	0.294594	0.273902	0.276152	0.251711	0.209833	0.237698	0.24107	0.218311	0.216052	0.188889	0.17872	0.190505	0.195916	0.204632	0.202718	0.252679	0.238869	0.256548	0.252492	0.272405	0.23468	0.214925	0.216226	0.222666	0.204635	0.210439	0.168682	0.189521
			WHISPER	0.321775	0.314206	0.317751	0.313956	0.341259	0.305548	0.303358	0.347731	0.337066	0.3368	0.350803	0.353448	0.387816	0.37604	0.37288	0.367599	0.383874	0.387838	0.373469	0.374076	0.386815	0.38721	0.416699	0.402806	0.407622	0.40121	0.405061	0.433364	0.437206	0.420213	0.456973	0.433078	0.41807	0.397212	0.405969	0.383303	0.371788	0.337083	0.328348	0.318637	0.322066	0.299697	0.294407	0.315926	0.332235	0.311176
			NORMAL	-0.0343774	-0.0263331	-0.00555456	0.00504348	0.0265857	0.0441068	0.0461136	0.0590809	0.0594941	0.108507	0.119904	0.134256	0.159278	0.187165	0.194628	0.204718	0.20736	0.198936	0.207414	0.184043	0.1906	0.173501	0.147303	0.163764	0.150636	0.135379	0.142191	0.157589	0.195901	0.171298	0.166007	0.18599	0.17758	0.214893	0.23776	0.236467	0.242866	0.270095	0.288723	0.256466	0.227708	0.202574	0.213482	0.201183	0.177131	0.182659
			LOUD	0.254051	0.223028	0.189742	0.214281	0.189215	0.223235	0.187561	0.131043	0.109389	0.114056	0.152085	0.175698	0.201834	0.206706	0.211726	0.214051	0.195954	0.18066	0.158026	0.170578	0.129163	0.128732	0.141029	0.134904	0.139947	0.148137	0.176685	0.202311	0.242515	0.244912	0.252057	0.280434	0.28015	0.293726	0.265823	0.271432	0.233534	0.230908	0.22816	0.229874	0.228634	0.232492	0.225996	0.248085	0.241417	0.217283
	17	be	MIME	0.0196907	0.0115536	0.00807513	0.0132122	0.0112879	0.00886231	-0.00774987	-0.00706345	-0.0223167	-0.0135272	-0.00889854	-0.0212269	-0.017892	-0.0133776	-0.0151543	-0.0132374	-0.0158959	-0.0168063	-0.00757176	-0.00338953	-0.0048294	-0.0126956	-0.0272833	-0.0307978	-0.0191264	-0.0328491	-0.0399929	-0.043465	-0.0303715	-0.0277361	-0.021709	-0.0136055	-0.0153923	-0.0153362	-0.0116777	-0.016234	-0.0113489	-0.00936503	-0.0163286	-0.0145533	-0.0158374	-0.00408523	0.00154516	-0.0026924	-4.59217e-05	-0.00873913
			WHISPER	0.125577	0.129575	0.123333	0.117185	0.106809	0.109832	0.105336	0.105308	0.105231	0.0948847	0.0973072	0.0967821	0.0951724	0.0906771	0.0924802	0.104205	0.108993	0.107491	0.0940237	0.0863873	0.0770841	0.0864208	0.0969304	0.0919817	0.0796184	0.0908285	0.0944411	0.0914696	0.091005	0.0986179	0.109074	0.115431	0.113402	0.104403	0.112022	0.10643	0.103648	0.0954808	0.0922688	0.0962124	0.0957874	0.0895158	0.0933327	0.0994851	0.0974831	0.0918893
			NORMAL	0.0467834	0.0468313	0.0604549	0.0650982	0.0684928	0.059131	0.0645073	0.0665052	0.0753281	0.0768522	0.0844429	0.078742	0.0802562	0.0841863	0.0914925	0.0846418	0.0826616	0.0825537	0.0711769	0.0841521	0.0918466	0.0778755	0.068642	0.0771714	0.0753356	0.0787883	0.0752742	0.0573682	0.0590368	0.0577023	0.0483194	0.0516176	0.0479698	0.0421397	0.0434824	0.0509636	0.0506629	0.04908	0.0321286	0.0197536	0.0223967	0.0318498	0.0320842	0.0289846	0.030711	0.0288528
			LOUD	0.0569024	0.0601593	0.0634938	0.0623218	0.0670851	0.0631369	0.0802426	0.0732222	0.0726339	0.088093	0.086153	0.0862227	0.0794344	0.0860775	0.090886	0.0864253	0.0854392	0.0839723	0.0791324	0.0720341	0.0747054	0.0829314	0.0853712	0.0737702	0.0724563	0.0687273	0.0826877	0.0820739	0.0769004	0.0825736	0.0828018	0.0832309	0.0875692	0.0858087	0.0832136	0.0836165	0.0859319	0.0755736	0.0763101	0.0685437	0.0763542	0.0832325	0.0809961	0.0816574	0.0915769	0.0922062
		my	MIME	-0.0329445	-0.0232082	-0.0316991	-0.0435408	-0.0553228	-0.0468521	-0.0545502	-0.0542457	-0.0606663	-0.0777878	-0.0779299	-0.0635864	-0.0632919	-0.0631751	-0.0524682	-0.0626325	-0.0792507	-0.0841778	-0.100402	-0.107443	-0.108675	-0.11435	-0.110588	-0.105951	-0.106181	-0.102047	-0.0891834	-0.0705142	-0.0614613	-0.0550514	-0.0548254	-0.0425022	-0.0374944	-0.0372055	-0.0271125	-0.0318176	-0.0278904	-0.0214848	-0.0177963	-0.0230561	-0.0125724	-5.72025e-05	0.00829845	0.0174582	0.0343398	0.0511753
			WHISPER	0.0983045	0.11214	0.103349	0.10201	0.108138	0.113823	0.107636	0.110478	0.118938	0.109862	0.106752	0.10073	0.094012	0.101783	0.101712	0.116826	0.129144	0.136025	0.135419	0.119662	0.11345	0.106524	0.0999957	0.103515	0.0956684	0.0955379	0.0955122	0.0935549	0.0916013	0.103046	0.0953073	0.0939883	0.0943143	0.101396	0.0968892	0.0948138	0.0871528	0.0860872	0.0882495	0.085568	0.0734484	0.0784539	0.0779864	0.0643528	0.0752956	0.0795859
			NORMAL	0.0299884	0.0368651	0.0367012	0.0410009	0.0282311	0.0270828	0.0235197	0.0161822	0.0170085	0.022357	0.0159912	0.010111	0.0244782	0.0209046	0.0239295	0.00942364	0.0209635	0.0182264	0.0320766	0.0435911	0.0353618	0.0349652	0.0312843	0.0275222	0.0294852	0.03065	0.0184312	0.0206236	0.015391	0.0159363	0.0133702	0.0201892	0.0191092	0.0143675	0.0166339	0.0268233	0.023872	0.0246455	0.0230193	0.0251339	0.0247943	0.0283302	0.0360507	0.0344238	0.0471356	0.0537683
			LOUD	0.0211671	0.0253979	0.0196201	0.0261374	0.0325893	0.0523328	0.0473789	0.0459654	0.0435472	0.0502412	0.0551312	0.052437	0.0463104	0.0279171	0.0274693	0.0238139	0.02248	0.0133318	0.0264623	0.0358579	0.030732	0.0346997	0.0506911	0.0463807	0.0400745	0.0384442	0.0389435	0.0335557	0.0335439	0.0115138	0.00491103	1.97717e-05	0.000103137	-0.00558709	-0.00376584	0.00333893	0.00493347	0.00200004	0.00354705	0.000637024	-0.00843378	-0.000289298	0.0119059	0.0110931	0.0184311	0.0240418
		know	MIME	0.062058	0.0496555	0.0634653	0.0676219	0.0631027	0.0628372	0.0475223	0.0389342	0.0412859	0.0338602	0.0338691	0.0322001	0.0298606	0.0200433	0.0117423	0.0113071	0.0250021	0.00648144	-0.00129635	-0.0107563	-0.0246688	-0.0213603	-0.026958	-0.0357154	-0.0346846	-0.0398587	-0.0421927	-0.0398172	-0.0440091	-0.0406093	-0.0407613	-0.0430683	-0.041536	-0.0405975	-0.0398843	-0.0437269	-0.0479871	-0.0474689	-0.0538965	-0.0604655	-0.0668755	-0.0604961	-0.0558602	-0.0483659	-0.0394288	-0.0345375
			WHISPER	0.08517	0.0753147	0.0780881	0.0824993	0.0824139	0.0766119	0.0765503	0.0834901	0.0940629	0.0945465	0.100095	0.104552	0.108948	0.0996958	0.0994257	0.101123	0.0986334	0.102547	0.104355	0.0972744	0.0849436	0.0888031	0.0911016	0.0930088	0.0976003	0.104978	0.102439	0.0992839	0.0874075	0.093029	0.0713487	0.0747899	0.0654591	0.0574981	0.0427075	0.0367119	0.0328276	0.0312453	0.0364358	0.0390277	0.0322438	0.0388475	0.0430394	0.0409905	0.0320587	0.0292293
			NORMAL	-0.02043	-0.0214353	-0.0157623	-0.0102109	-0.00306936	-0.000662293	0.00514825	0.0119219	0.00630982	0.00293393	-0.00171378	-0.00376965	-0.0156447	-0.0151895	-0.0231422	-0.0155109	-0.017347	-0.0150584	-0.00859432	0.00237619	0.00814076	0.009461	0.0130051	0.0211967	0.0136805	0.010347	0.0162651	0.0263163	0.0256102	0.0197258	0.0122399	0.0153262	0.0195545	0.0134751	0.0136801	0.00769871	-0.00232626	0.000945208	-0.0138275	-0.0112732	-0.0135678	-0.0187466	-0.0132726	-0.0146769	-0.0196714	-0.0194369
			LOUD	0.0502152	0.0494994	0.0546202	0.0405833	0.0325992	0.029879	0.0467959	0.0582699	0.0478311	0.0389141	0.0476754	0.0572462	0.0482825	0.0450294	0.0379425	0.0363526	0.0401016	0.0383033	0.0370103	0.0435151	0.0519708	0.0585193	0.0535207	0.0622087	0.0506572	0.044094	0.0306434	0.0216494	0.00264308	0.00811809	-0.0126069	-0.00964207	-0.00078688	0.00519621	0.00766422	0.0153514	0.0272584	0.013632	0.01761	0.0228927	0.0215419	0.0213409	0.0257955	0.0253654	0.0224176	0.0306344
		do	MIME	-0.0384632	-0.0373294	-0.0429366	-0.0383856	-0.0359982	-0.0412771	-0.0283439	-0.0281554	-0.0350756	-0.0392741	-0.0458323	-0.0525762	-0.0597969	-0.0713511	-0.0768487	-0.0809204	-0.0767065	-0.0827594	-0.0805719	-0.0782095	-0.0878466	-0.0816059	-0.0742281	-0.0632701	-0.0646217	-0.0707103	-0.065385	-0.0547355	-0.0667958	-0.0728643	-0.0621804	-0.0518248	-0.0442997	-0.0488984	-0.0578186	-0.0454802	-0.0459797	-0.0511707	-0.056773	-0.0554148	-0.058349	-0.0716367	-0.0603458	-0.0534417	-0.0551534	-0.0641162
			WHISPER	0.164786	0.155613	0.141975	0.145516	0.148825	0.152769	0.144381	0.153207	0.169458	0.172131	0.1785	0.181623	0.182452	0.17891	0.174715	0.182686	0.187337	0.192088	0.191911	0.184433	0.182525	0.181784	0.173078	0.163252	0.156581	0.152665	0.160331	0.15555	0.158345	0.16252	0.156471	0.164876	0.165035	0.17302	0.156066	0.146445	0.142243	0.136419	0.139044	0.145935	0.140758	0.145178	0.148531	0.145395	0.134288	0.131339
			NORMAL	0.0243687	0.0311951	0.017654	0.0210081	0.00769641	0.0173075	0.00435314	0.00194636	0.00098122	-0.00913602	0.00465216	0.00490511	0.00722078	0.00989401	0.00841229	0.0080839	0.0139595	0.0146195	0.0253499	0.0398963	0.0490625	0.05061	0.0628711	0.0550581	0.0561563	0.0473544	0.055337	0.0479308	0.0487303	0.0487948	0.0499038	0.0595078	0.0616941	0.0676405	0.0603152	0.0540476	0.0516592	0.0543379	0.0486362	0.0677065	0.0650102	0.0689451	0.0705948	0.0771003	0.0858391	0.097535
			LOUD	0.0082975	0.00794632	-0.000969702	-0.0258208	-0.00744677	-0.00493237	0.0113426	0.0139118	0.014543	0.024293	0.0242843	0.0329527	0.0445528	0.0432568	0.0405893	0.0439794	0.0524333	0.0549478	0.0584529	0.0670839	0.0576709	0.068575	0.0659331	0.0618521	0.0579865	0.0632972	0.0687501	0.072942	0.0808508	0.0750568	0.0719832	0.0786648	0.0881251	0.083883	0.0960625	0.0932017	0.0849928	0.0858439	0.0734768	0.0802496	0.0741488	0.077388	0.0850869	0.0686228	0.0709044	0.0858016
		have	MIME	-0.0506321	-0.0505649	-0.0555863	-0.0592855	-0.062245	-0.0581955	-0.0405594	-0.0387598	-0.0287576	-0.0159276	-0.0197035	-0.0156186	-0.00869134	0.0105622	0.00168151	-0.00713385	0.00653227	0.0191867	0.0298769	0.0313594	0.0427242	0.0347404	0.0288802	0.0442116	0.0461374	0.0448483	0.0460958	0.0550454	0.0505842	0.0492819	0.0466172	0.047717	0.0345581	0.0260924	0.0267352	0.0190415	0.0237459	0.027847	0.0332889	0.0207148	0.00887443	0.00285116	0.00459236	0.000912584	-0.00927042	-0.00803625
			WHISPER	0.1328	0.13394	0.111883	0.125108	0.11273	0.113499	0.109931	0.103982	0.0971855	0.088052	0.0888481	0.0764994	0.0678819	0.0618373	0.0581646	0.0551491	0.0626473	0.0668749	0.0676574	0.0646677	0.0627814	0.0636061	0.059895	0.0822226	0.0784889	0.073253	0.0737777	0.0696078	0.0761373	0.0654774	0.0568612	0.062274	0.0584038	0.0668413	0.0690775	0.0669884	0.0598404	0.0686014	0.0615275	0.0549777	0.0533421	0.0534476	0.0615172	0.0736593	0.0680073	0.0581161
			NORMAL	0.161277	0.161742	0.174901	0.18796	0.197338	0.207099	0.207131	0.201237	0.191156	0.204787	0.197812	0.197802	0.197438	0.192411	0.19413	0.19966	0.199585	0.211824	0.210544	0.207494	0.207327	0.209039	0.205998	0.192206	0.177641	0.170682	0.163905	0.158395	0.149449	0.148176	0.155694	0.167624	0.163753	0.163941	0.154316	0.14708	0.152896	0.138018	0.135427	0.145354	0.139682	0.14244	0.137995	0.151635	0.146251	0.138981
			LOUD	0.107666	0.115422	0.115782	0.11376	0.119571	0.112048	0.110557	0.122704	0.136554	0.137525	0.134208	0.121442	0.127593	0.133215	0.128138	0.135184	0.123279	0.104579	0.106162	0.091628	0.102154	0.0857252	0.10765	0.110537	0.115026	0.119516	0.126328	0.128492	0.128423	0.131646	0.132521	0.134738	0.133414	0.140731	0.143271	0.149562	0.13514	0.129623	0.126467	0.116797	0.118633	0.129011	0.130166	0.142815	0.144939	0.14438
		going	MIME	-0.0094905	0.00751013	0.0112954	0.0130424	0.0142169	0.0209508	0.0363905	0.0130234	-0.00661813	0.00615076	0.00483794	0.00512543	0.0150136	0.0112381	0.0115289	0.034322	0.0255542	0.011857	0.0158006	0.0149772	0.0155535	0.0276413	0.0261731	0.0374002	0.0502241	0.0385652	0.0312742	0.0319889	0.0384088	0.0295937	0.0374236	0.0249971	0.0231392	0.0172975	0.0135498	0.0183724	0.0232525	0.0135635	0.0105787	0.026508	0.0295231	0.0118507	0.0167881	0.0303437	0.0276266	0.0234531
			WHISPER	0.0799191	0.0680468	0.069844	0.0737188	0.0664988	0.0458112	0.0377479	0.0445144	0.0288267	0.0302085	0.0226668	0.0204144	0.0263242	0.0339503	0.0396829	0.0465781	0.0512905	0.0345509	0.0309281	0.0351354	0.0327094	0.026307	0.0263817	0.0151232	0.0179288	0.0151131	0.0207647	0.0165964	0.0196205	0.0180239	0.0214649	0.0162601	0.0116635	0.00737647	-0.00181129	0.00618215	0.013715	0.0128274	0.0109698	0.0101316	0.00724785	0.0129955	0.0138018	0.0210196	0.0218204	0.0248008
			NORMAL	-0.00882889	-0.00137048	-0.00918249	-0.00648742	-0.000324264	0.00503489	-0.0041531	0.017119	0.0224112	0.0249225	0.031292	0.0235795	0.0163885	0.0270999	0.0429419	0.0342989	0.0230711	0.028753	0.0318534	0.0316095	0.0377703	0.0331503	0.0390871	0.0348637	0.0231347	-8.63748e-06	-0.00139952	-0.000613751	-0.0184198	-0.0223968	-0.0180565	-0.0315372	-0.0272515	-0.0289729	-0.0314915	-0.0301382	-0.0106984	-0.000939042	0.0068243	0.0167793	0.00583485	0.019936	0.0273441	0.0367464	0.0327586	0.0427426
			LOUD	-0.0243293	-0.0219308	-0.0223318	-0.0361124	-0.0535579	-0.057805	-0.0613063	-0.0694821	-0.0743841	-0.074417	-0.0665044	-0.0769442	-0.0698386	-0.0701199	-0.067407	-0.0682018	-0.0666556	-0.06248	-0.0640825	-0.0523626	-0.0503979	-0.0463277	-0.0473177	-0.0530555	-0.0529642	-0.0633623	-0.0642774	-0.0712331	-0.0666689	-0.0540416	-0.047946	-0.0497447	-0.0393798	-0.0363759	-0.0378473	-0.0264666	-0.0278471	-0.0286593	-0.0319107	-0.0442594	-0.0493532	-0.0474529	-0.0583394	-0.0558843	-0.059668	-0.0591662
	18	be	MIME	0.0656309	0.0533306	0.0698356	0.064152	0.0693991	0.0744045	0.0749653	0.0660103	0.0594191	0.0633862	0.0523369	0.0495597	0.0494352	0.0503766	0.0477505	0.05024	0.0604514	0.0703862	0.0969368	0.100692	0.118203	0.117175	0.112097	0.112157	0.100549	0.101764	0.108168	0.107253	0.10559	0.103966	0.0937923	0.0923025	0.106442	0.112097	0.116469	0.126968	0.134902	0.123216	0.137959	0.159146	0.167629	0.160307	0.151571	0.157829	0.143426	0.142581
			WHISPER	0.166217	0.150968	0.150157	0.132983	0.120259	0.110314	0.107679	0.110413	0.102521	0.110669	0.122011	0.122168	0.122854	0.125668	0.102577	0.0933917	0.101013	0.0862311	0.0852935	0.0852347	0.0903833	0.0947906	0.0928649	0.121282	0.137219	0.127288	0.132677	0.13246	0.1263	0.13748	0.134709	0.139507	0.126174	0.139245	0.139876	0.121385	0.135477	0.140568	0.138633	0.130574	0.125433	0.131709	0.111444	0.106019	0.0927291	0.073043
			NORMAL	0.0249445	0.0146796	0.0334461	0.0358592	0.0388829	0.0455396	0.0522943	0.0430874	0.0441249	0.0595025	0.0568444	0.0695163	0.0572657	0.0749854	0.0853171	0.0901497	0.0852564	0.0846417	0.0869777	0.0782463	0.0841966	0.0830962	0.0789582	0.0789728	0.0632752	0.0746937	0.0816147	0.0780764	0.0842877	0.0830473	0.0920592	0.0942513	0.100591	0.0844684	0.096074	0.0887511	0.0725183	0.0947723	0.0993129	0.0935822	0.0998105	0.097474	0.0787562	0.0718323	0.0902171	0.0747581
			LOUD	0.0719956	0.0585506	0.0826643	0.0859332	0.0765722	0.088377	0.103757	0.0813912	0.0806291	0.0894318	0.0855126	0.0752629	0.0732435	0.0734653	0.0795348	0.0730478	0.0627348	0.0685672	0.0830248	0.0450597	0.0562441	0.0297708	0.051267	0.0759681	0.0777259	0.0826973	0.0743595	0.0745287	0.0728038	0.0708648	0.0700904	0.0582852	0.0636447	0.0882071	0.0779699	0.0700858	0.0828604	0.0696344	0.0677538	0.0802803	0.0809554	0.0963457	0.0954882	0.124452	0.125511	0.142381
		my	MIME	0.110884	0.114742	0.107464	0.113563	0.0965923	0.0921023	0.0834009	0.0826382	0.0777834	0.0757101	0.067069	0.0834493	0.0764623	0.0752621	0.0736145	0.0885768	0.086278	0.0776984	0.094716	0.0913277	0.103063	0.107704	0.116292	0.112424	0.108408	0.118571	0.134377	0.137401	0.137867	0.137018	0.138974	0.159737	0.151187	0.160104	0.173344	0.182391	0.190851	0.184075	0.192319	0.21271	0.209079	0.205156	0.195364	0.187568	0.19402	0.180149
			WHISPER	0.111323	0.0936849	0.0798205	0.0805227	0.0879381	0.105933	0.0987349	0.0985521	0.100196	0.103668	0.105378	0.0969475	0.0968162	0.0961602	0.088788	0.0941043	0.0993643	0.108227	0.106817	0.105545	0.12297	0.120444	0.119725	0.116712	0.112806	0.125257	0.114668	0.101096	0.0943548	0.096599	0.0848747	0.0737011	0.0765325	0.0756128	0.0515584	0.0553751	0.0525259	0.0578486	0.0507295	0.0532757	0.0556293	0.0477554	0.0475174	0.0473119	0.0628168	0.0620142
			NORMAL	0.14759	0.139843	0.144181	0.124789	0.0980436	0.107589	0.0729896	0.0780413	0.0488285	0.0709786	0.0420754	0.0465464	0.0429599	0.0424579	0.033702	0.0356825	0.0377963	0.050692	0.0487444	0.0597082	0.0706297	0.074552	0.0785051	0.0791115	0.0665311	0.0741171	0.0563827	0.0771709	0.0725432	0.0848571	0.07915	0.0933652	0.0930375	0.0928833	0.0964287	0.105286	0.126378	0.13888	0.153811	0.172503	0.174677	0.179845	0.200718	0.204335	0.214137	0.21523
			LOUD	0.0878477	0.078175	0.0886105	0.0873391	0.0850724	0.106636	0.120841	0.117817	0.109912	0.123029	0.122368	0.100637	0.088832	0.0853623	0.116744	0.110349	0.113497	0.0844589	0.0605478	0.0479719	0.0436138	0.0330112	0.0437081	0.0360157	0.0467932	0.0399701	0.0361779	0.0391324	0.0385056	0.0265434	0.0370336	0.0336383	0.0469929	0.0438855	0.045927	0.0593044	0.0656264	0.049127	0.0493667	0.0435364	0.0530982	0.0420504	0.0451569	0.046433	0.0692213	0.0880905
		know	MIME	0.0769471	0.0584675	0.0576907	0.0604301	0.0526311	0.0582513	0.0701509	0.0762857	0.0734189	0.0681239	0.0762445	0.0874352	0.0988738	0.116645	0.148597	0.15411	0.167008	0.18624	0.183618	0.184022	0.196836	0.181714	0.178123	0.157974	0.149049	0.135826	0.118741	0.135127	0.140977	0.138007	0.153361	0.16086	0.159677	0.164204	0.161122	0.171565	0.155198	0.164428	0.174847	0.169605	0.15418	0.135784	0.122949	0.145844	0.13237	0.128575
			WHISPER	0.155278	0.145293	0.137935	0.147998	0.16936	0.169955	0.180402	0.179144	0.182669	0.156454	0.145151	0.146306	0.141004	0.154726	0.147182	0.150124	0.140683	0.148378	0.151398	0.169754	0.180002	0.17854	0.153807	0.143693	0.12607	0.140538	0.127491	0.145257	0.149425	0.139291	0.160075	0.139988	0.109301	0.114361	0.10595	0.0902929	0.101628	0.100199	0.085623	0.0894254	0.0955605	0.0896241	0.089041	0.0930491	0.104211	0.112977
			NORMAL	-0.0477517	-0.0494871	-0.0652354	-0.0719104	-0.0645896	-0.0407013	-0.0386164	-0.0347155	-0.0448207	-0.0556854	-0.0657379	-0.060444	-0.0641665	-0.0633214	-0.057774	-0.0589051	-0.0332196	-0.0195844	-0.0282892	-0.0265725	-0.0470208	-0.0587852	-0.0628225	-0.069248	-0.0484384	-0.0310583	-0.0311769	-0.0281787	-0.0196818	-0.0150622	-0.0151118	-0.0121727	-0.00602889	0.00616174	0.017402	0.00829107	0.0254697	0.0494975	0.0485287	0.0664103	0.065718	0.053822	0.0603285	0.0512798	0.0678399	0.0755623
			LOUD	0.143477	0.136598	0.14202	0.139439	0.133048	0.124576	0.135031	0.120526	0.121404	0.13666	0.137484	0.132034	0.114832	0.11001	0.0829234	0.0629053	0.0519081	0.052486	0.0382433	0.0414855	0.0512727	0.052393	0.0388526	0.0287362	0.0347827	0.044819	0.0360734	0.0282584	0.0194383	0.0218292	0.0242563	0.0303333	0.0463315	0.0612484	0.0685106	0.0656973	0.0698561	0.0676748	0.0530806	0.0668683	0.0732392	0.0672613	0.0679048	0.0645235	0.0734244	0.0695085
		do	MIME	0.141276	0.128936	0.137388	0.149102	0.136912	0.140499	0.141541	0.145797	0.144255	0.143121	0.151872	0.136033	0.130351	0.127695	0.117506	0.123754	0.121089	0.130736	0.156078	0.159425	0.147833	0.146956	0.144439	0.147359	0.138775	0.138959	0.13909	0.12523	0.140441	0.149784	0.155506	0.154665	0.164093	0.154171	0.139448	0.122944	0.112903	0.115724	0.0915281	0.101504	0.0948355	0.0916626	0.0920219	0.102621	0.108834	0.103434
			WHISPER	0.201981	0.20634	0.199501	0.21594	0.232304	0.234247	0.217624	0.205503	0.227382	0.235086	0.211509	0.22383	0.214925	0.193742	0.171831	0.153874	0.156779	0.162261	0.159586	0.161016	0.176593	0.178586	0.179922	0.172154	0.162919	0.165395	0.171858	0.179924	0.177062	0.170456	0.172438	0.181549	0.180603	0.176638	0.173475	0.166394	0.16739	0.161786	0.164179	0.160178	0.170374	0.177577	0.191679	0.191947	0.204201	0.194592
			NORMAL	0.0151785	0.00106265	0.0118051	0.00404444	-0.00495741	0.00441686	0.00351363	0.00807613	-0.000907715	-0.0180905	-0.0135361	-0.0291809	-0.0295044	-0.0347903	-0.0515513	-0.048317	-0.0258238	-0.0135495	-0.00404884	-0.0106123	-0.00649336	-0.0224904	-0.0229527	-0.00976636	-0.0255552	-0.028683	-0.0336306	-0.0280583	-0.0175705	-0.00502784	-0.00811175	-0.0146991	-0.0168891	-0.005352	0.0049589	0.0340155	0.0405463	0.0506125	0.0637441	0.0650313	0.0693649	0.0669451	0.074461	0.0839402	0.0842213	0.079454
			LOUD	0.0778623	0.0766152	0.0595986	0.0588186	0.0730075	0.062486	0.0618869	0.0450751	0.0574578	0.0603656	0.0865779	0.0718283	0.0633232	0.0672458	0.0618832	0.0602579	0.0621147	0.0556687	0.0425237	0.0343111	0.022145	0.0192929	0.0195957	0.0228353	0.0297868	0.0347424	0.0403647	0.0287535	0.0323263	0.0309567	0.0629462	0.0686544	0.0692631	0.0719371	0.0537121	0.058132	0.0432521	0.0551695	0.0673024	0.0814415	0.0919375	0.0944506	0.115652	0.101955	0.103393	0.102805
		have	MIME	0.146596	0.135021	0.127262	0.140299	0.149221	0.169241	0.178886	0.179963	0.194994	0.192302	0.201626	0.199349	0.189777	0.178561	0.19278	0.210415	0.211667	0.193032	0.205739	0.197138	0.195525	0.21432	0.217864	0.239114	0.253756	0.270003	0.282712	0.270382	0.260411	0.268484	0.279137	0.269952	0.265216	0.282024	0.271237	0.283762	0.286579	0.272478	0.272971	0.251294	0.218332	0.221424	0.212805	0.206455	0.211987	0.200118
			WHISPER	0.185157	0.177622	0.17347	0.172124	0.174443	0.177246	0.16897	0.161213	0.147168	0.132525	0.12631	0.121907	0.138079	0.127576	0.129029	0.142839	0.155266	0.1307	0.134899	0.153311	0.160569	0.166943	0.175738	0.155878	0.158362	0.169935	0.150962	0.148308	0.134999	0.114427	0.116149	0.128993	0.126073	0.139353	0.112011	0.115351	0.115826	0.119738	0.105658	0.11526	0.097846	0.0878136	0.0852914	0.0840619	0.0768849	0.0707975
			NORMAL	0.233924	0.231021	0.246604	0.239645	0.233564	0.236444	0.23249	0.238669	0.234523	0.234889	0.247816	0.25292	0.266701	0.272271	0.242437	0.226545	0.226944	0.212326	0.211343	0.198509	0.194054	0.202629	0.171166	0.164969	0.156188	0.142561	0.132613	0.134871	0.1033	0.0891147	0.0986494	0.074183	0.058742	0.0285249	0.0362469	0.0183551	-0.00644337	-0.0269894	-0.0205857	-0.0178495	-0.0122147	-0.00973451	0.00300535	0.0392811	0.0271467	0.0383584
			LOUD	0.156257	0.149427	0.150585	0.152983	0.130822	0.11072	0.109101	0.126034	0.11817	0.118295	0.0979279	0.0909786	0.109693	0.120245	0.090565	0.0907612	0.0829769	0.0915137	0.0685721	0.0418127	0.0438896	0.0459362	0.0328912	0.016819	0.0176972	0.0119401	0.00980766	-0.0133179	0.00207397	0.0132716	0.0232177	0.0365154	0.0278374	0.0415023	0.0494625	0.0484855	0.0551961	0.0671975	0.0712017	0.061257	0.033183	0.0486202	0.0336446	0.0253972	0.0284733	0.0394462
		going	MIME	0.0968404	0.108296	0.124555	0.135571	0.147447	0.164174	0.16107	0.177647	0.181134	0.19749	0.195497	0.191546	0.205064	0.205758	0.208639	0.198432	0.195021	0.212824	0.223326	0.222841	0.229441	0.230064	0.247325	0.253065	0.269771	0.286863	0.275556	0.261073	0.278208	0.272501	0.283215	0.26131	0.266429	0.259398	0.252337	0.25468	0.270736	0.256541	0.252806	0.244907	0.260633	0.251383	0.250257	0.262815	0.267226	0.270093
			WHISPER	0.19739	0.190536	0.167614	0.148131	0.15196	0.12947	0.126662	0.112737	0.110222	0.114357	0.10091	0.109452	0.113955	0.12763	0.144641	0.142177	0.149092	0.155627	0.144151	0.154733	0.155382	0.162585	0.154648	0.157009	0.144595	0.145998	0.145988	0.146155	0.152651	0.15374	0.154277	0.171083	0.164287	0.163057	0.169108	0.171409	0.165101	0.160829	0.163541	0.144541	0.147438	0.14296	0.120601	0.113287	0.11781	0.125015
			NORMAL	0.170716	0.179833	0.162445	0.162763	0.162282	0.149647	0.157151	0.162046	0.145906	0.159977	0.159633	0.165963	0.166416	0.1541	0.146282	0.142914	0.132803	0.153255	0.151384	0.157416	0.159081	0.172332	0.1646	0.177298	0.187919	0.184807	0.175568	0.181996	0.169684	0.201842	0.198669	0.204217	0.209805	0.234466	0.22411	0.210951	0.207564	0.195176	0.186512	0.189438	0.178911	0.179698	0.185909	0.19905	0.205491	0.19176
			LOUD	0.0748252	0.0734745	0.0666105	0.0549883	0.0599786	0.0434363	0.0622612	0.0403332	0.0577221	0.0775006	0.0788672	0.073609	0.0523669	0.04676	0.042268	0.0201581	0.0380029	0.0446949	0.0531636	0.0737155	0.069567	0.0606461	0.0697512	0.069264	0.076642	0.0705957	0.073707	0.0811508	0.0707784	0.0760628	0.0751516	0.0890438	0.0986985	0.0879939	0.0898989	0.0925979	0.0897011	0.108699	0.09661	0.0958941	0.106379	0.110744	0.116145	0.103637	0.0956304	0.0957155
[truncated: 104 more columns]

## Sheet: 2c
marginalization	component	explained_variance
Word	1	3.38477
	2	7.71961
	3	0.983295
	4	0.136575
	5	0.811756
	6	3.17837
	7	0.786678
	8	2.23422
	9	0.117603
	10	1.45814
	11	0.296114
	12	0.894994
	13	0.696435
	14	0.156777
	15	0.0388027
Loudness	1	0.686698
	2	0.789231
	3	0.535381
	4	5.70071
	5	3.44232
	6	0.0349181
	7	0.427277
	8	0.0600912
	9	1.40996
	10	0.0579846
	11	0.120858
	12	0.108456
	13	0.0296099
	14	0.217373
	15	0.577496
Condition independent	1	45.4397
	2	4.07525
	3	7.86055
	4	0.364423
	5	0.986008
	6	0.342631
	7	1.14224
	8	0.298672
	9	0.0334211
	10	0.0382678
	11	0.977633
	12	0.371924
	13	0.064103
	14	0.358868
	15	0.0576013
Interaction	1	0.875158
	2	0.562289
	3	0.165783
	4	0.128743
	5	0.427022
	6	0.184024
	7	0.763985
	8	0.0949476
	9	0.0980532
	10	0.0679319
	11	0.0587741
	12	0.0731017
	13	0.0420537
	14	0.0856099
	15	0.0548618

## Sheet: 2d
	comp_1	comp_2	comp_3	comp_4	comp_5	comp_6	comp_7	comp_8	comp_9	comp_10	comp_11	comp_12	comp_13	comp_14	comp_15
comp_1	1	0.835844	3.05067e-16	0.246854	0.581731	0.18026	0.789056	0.10855	0.041019	-0.0614942	1.50284e-17	0.0384245	-0.13272	3.82189e-17	0.210191
comp_2	0.245983	1	0.273902	0.249089	0.708642	-5.32907e-17	0.845534	2.94276e-16	0.146953	9.38845e-18	-0.0258598	1.23909e-16	-5.47341e-17	0.23378	0.144519
comp_3	5.13692e-16	0.216573	1	0.306169	0.395775	-0.325138	0.208252	0.23858	0.0438292	0.0865378	1.22346e-17	0.479708	0.0239712	-2.63898e-17	-0.091476
comp_4	0.0393787	0.0456928	0.105019	1	-2.32449e-16	-0.0116713	0.13843	0.092541	-1.73847e-16	0.00126012	-0.0547391	0.171718	0.000858666	-0.112798	4.74021e-17
comp_5	0.0764464	0.253908	0.185899	-6.32573e-16	1	-0.0178262	0.746357	0.0773555	2.37214e-16	0.072309	-0.190466	0.23025	-0.0828793	0.401256	5.79987e-17
comp_6	0.0348714	-6.20344e-18	-0.101254	0.0265268	0.036337	1	0.260524	8.39215e-16	-0.135837	-6.05594e-16	0.364176	-1.0286e-16	-1.46616e-16	0.0837617	0.139998
comp_7	0.264966	0.46495	0.168313	-0.00297743	0.461905	0.277126	1	0.140977	0.133221	0.10283	0.0930167	0.0684389	0.0351534	0.3602	0.192284
comp_8	0.0738387	7.4549e-16	0.136337	0.0174371	0.0430933	1.23784e-15	0.115028	1	0.0600957	2.32198e-16	0.342302	1.22103e-16	6.16739e-17	-0.00616977	-0.0373741
comp_9	0.00322554	0.105517	0.0264487	-9.3007e-16	-1.54921e-16	-0.0602007	0.0573281	0.0373518	1	0.26475	0.0280653	-0.0539106	0.194637	0.25929	-1.33336e-17
comp_10	-0.0151015	-6.7437e-17	0.0314445	0.0146858	0.0600651	-9.49212e-16	0.109427	6.99624e-16	0.151209	1	-0.0444702	2.07433e-16	-1.7541e-16	0.292867	0.131661
comp_11	-2.32335e-16	0.0702481	-2.33775e-16	-0.0664181	-0.215213	0.224091	0.0662701	0.218775	-0.0141079	-0.0407308	1	-0.0376291	0.0555691	1.24667e-16	0.00409463
comp_12	0.103844	-7.39947e-17	0.308537	0.0410065	0.191435	3.14532e-17	0.0675096	4.95448e-16	0.0543324	2.53755e-16	-0.0238367	1	-5.04402e-17	-0.152447	-0.131225
comp_13	-0.0949495	-1.7832e-16	-0.0386767	0.00531718	-0.0613216	3.60949e-17	0.146917	-2.2592e-16	0.114017	-9.37773e-17	0.0216816	-1.93743e-16	1	0.0427504	0.0172938
comp_14	7.4752e-16	0.33164	0	0.0245274	0.471067	0.0845788	0.497347	0.0650981	0.201636	0.176861	7.61071e-16	-0.0773812	-0.0719354	1	-0.0294026
comp_15	0.0655687	0.00457829	0.0346023	1.82433e-16	-6.16036e-17	0.057363	0.136286	-0.0326432	1.48075e-16	0.111238	-0.0303826	-0.105283	0.048762	0.00290599	1
comp_i	comp_j	p_val
1	2	8.94078e-23
1	7	6.04057e-12
2	5	1.21887e-08
2	7	3.65614e-19
3	4	0.000435055
3	6	7.21213e-05
3	8	1.34095e-05
3	12	5.21928e-17
5	7	7.33673e-12
5	14	2.48359e-13
6	7	3.9912e-06
6	11	1.7322e-13
7	14	8.50282e-10
8	11	3.51574e-06
9	10	4.17258e-05
9	14	1.00488e-05
10	14	7.39101e-05
