# Supplementary material for: Encoding of speech modes and loudness in ventral precentral gyrus
Source: Nat Commun. 2026 Apr 15;17:5301. doi: 10.1038/s41467-026-71284-4 (PMC13270037; doi:10.1038/s41467-026-71284-4)
Supplement: Supplementary file 8 — Source Data 3 [file 41467_2026_71284_MOESM8_ESM.xlsx]

## Sheet: 3a
	cue-600ms	cue-590ms	cue-580ms	cue-570ms	cue-560ms	cue-550ms	cue-540ms	cue-530ms	cue-520ms	cue-510ms	cue-500ms	cue-490ms	cue-480ms	cue-470ms	cue-460ms	cue-450ms	cue-440ms	cue-430ms	cue-420ms	cue-410ms	cue-400ms	cue-390ms	cue-380ms	cue-370ms	cue-360ms	cue-350ms	cue-340ms	cue-330ms	cue-320ms	cue-310ms	cue-300ms	cue-290ms	cue-280ms	cue-270ms	cue-260ms	cue-250ms	cue-240ms	cue-230ms	cue-220ms	cue-210ms	cue-200ms	cue-190ms	cue-180ms	cue-170ms	cue-160ms	cue-150ms	cue-140ms	cue-130ms	cue-120ms
loudness_avg	19.9507	19.7957	20.313	20.4941	21.0371	21.7243	21.0188	22.2583	21.9055	23.1359	22.0677	22.4224	21.5564	22.7829	22.613	22.975	22.945	23.315	22.4168	23.1509	24.2155	23.6796	24.4	24.9118	26.1606	24.3739	25.4232	24.7314	24.3895	24.3781	24.5518	25.7595	24.1665	24.3343	23.437	23.8201	23.7972	23.622	24.139	24.6749	25.5676	24.6556	25.758	25.1953	25.9123	25.7476	26.2816	26.4756	26.6416
loudness_sem	1.48167	1.22228	1.23048	0.706535	0.764347	0.805061	0.99443	0.707551	0.735975	0.472873	0.740884	1.14948	0.949313	0.871008	0.336424	0.541695	0.838254	0.688207	0.627503	0.849609	0.708634	0.634363	1.04323	1.09948	1.36708	1.75849	1.50456	1.69107	1.70354	1.23173	1.24883	1.57195	1.48247	1.31512	2.09456	1.77382	1.9958	2.1719	2.15173	2.27902	2.4855	2.56556	1.98474	2.26858	1.7711	1.68385	1.65158	1.70746	1.57166
chance_avg	24.7572	25.5321	26.2296	24.9698	25.0313	25.4959	25.0943	23.8644	25.1298	27.0699	24.7638	24.8664	25.259	24.4713	25.2098	24.8537	24.8441	26.5738	25.8724	23.6239	25.0144	24.6342	24.9455	25.8473	26.159	25.2008	24.8389	26.7825	25.0919	23.8069	25.997	23.647	25.5146	23.8833	23.972	25.7328	22.9817	25.1069	24.2091	25.1776	24.2256	25.2011	24.112	22.9403	23.6015	25.7664	24.6868	25.068	26.8161
chance_sem	0.892165	0.704443	0.694573	0.729939	0.819991	0.834396	0.764817	0.775379	0.846211	0.680191	0.792548	0.722218	0.586956	0.615631	0.593229	0.820879	0.936807	0.61864	0.703832	0.743626	0.718234	0.769364	0.800889	0.691824	0.902629	0.851471	0.778528	0.898351	0.729605	0.729786	0.644755	0.842329	0.82495	0.770094	0.876496	0.602942	0.718143	0.808036	0.733448	0.833081	0.789694	1.00132	0.661359	0.701283	0.854882	0.73669	0.846312	0.821048	0.743184
[truncated: 575 more columns]

## Sheet: 3b
array	mean_acc	sd_acc	mean_chance	sd_chance	p_val	be_fold_acc	my_fold_acc	know_fold_acc	do_fold_acc	have_fold_acc	going_fold_acc
55b	85.1835	12.4973	24.0996	5.96971	0	90.3226	90.3226	95.7895	91.2088	85.3933	58.0645
d6v	70.1634	5.31586	25.1271	4.74054	0	65.5914	78.4946	70.5263	72.5275	61.7978	72.043
M1	82.8988	9.5162	25.3012	5.41419	0	78.4946	89.2473	90.5263	91.2088	64.0449	83.871
v6v	90.7901	5.04508	24.9573	5.7236	0	91.3978	93.5484	92.6316	97.8022	87.6404	81.7204
all	94.877	4.33119	26.5711	6.5211	0	95.6989	96.7742	97.8947	97.8022	85.3933	95.6989

## Sheet: 3d
	mean_acc	std_acc
n_electrodes
10	61.4136	9.88353
20	76.7904	9.0955
30	82.3236	7.6633
40	84.5303	7.99111
50	85.0691	7.89222
60	87.9458	6.68378
70	88.2135	6.35449
80	90.6402	6.05821
90	90.0001	5.84859
100	91.2576	5.84282
110	91.3572	5.53559
120	92.396	4.9541
130	92.3523	4.8915
140	92.6739	4.87215
150	92.5226	5.70945
160	93.4283	5.07031
170	93.2185	4.77823
180	93.1974	4.75716
190	93.6141	4.728
200	93.5393	4.7065
210	93.7391	4.54913
220	93.949	4.78507
230	94.1159	4.60876
240	94.1526	4.6423
250	94.3346	4.52787
256	94.877	4.33119
