# Supplementary material for: Encoding of speech modes and loudness in ventral precentral gyrus
Source: Nat Commun. 2026 Apr 15;17:5301. doi: 10.1038/s41467-026-71284-4 (PMC13270037; doi:10.1038/s41467-026-71284-4)
Supplement: Supplementary file 9 — Source Data 4 [file 41467_2026_71284_MOESM9_ESM.xlsx]

## Sheet: 1b
channel	loudness	metric	cue_-100ms	cue_-90ms	cue_-80ms	cue_-70ms	cue_-60ms	cue_-50ms	cue_-40ms	cue_-30ms	cue_-20ms	cue_-10ms	cue_+0ms	cue_+10ms	cue_+20ms	cue_+30ms	cue_+40ms	cue_+50ms	cue_+60ms	cue_+70ms	cue_+80ms	cue_+90ms	cue_+100ms	cue_+110ms	cue_+120ms	cue_+130ms	cue_+140ms	cue_+150ms	cue_+160ms	cue_+170ms	cue_+180ms	cue_+190ms	cue_+200ms	cue_+210ms	cue_+220ms	cue_+230ms	cue_+240ms	cue_+250ms	cue_+260ms	cue_+270ms	cue_+280ms	cue_+290ms	cue_+300ms	cue_+310ms	cue_+320ms	cue_+330ms	cue_+340ms	cue_+350ms	cue_+360ms
58	MIME	avg	16.8275	16.5146	16.1238	15.6982	15.2919	14.9579	14.7381	14.6568	14.7193	14.9133	15.2148	15.5947	16.0245	16.4801	16.9427	17.3952	17.819	18.1902	18.4793	18.6535	18.6811	18.5362	18.2004	17.6649	16.9311	16.0126	14.9367	13.7464	12.4978	11.255	10.0813	9.02819	8.12904	7.39605	6.82276	6.39011	6.07497	5.85706	5.72309	5.66753	5.68965	5.78914	5.9628	6.20144	6.49049	6.81203	7.14723
		sem	1.06927	1.05352	1.02874	0.998848	0.969072	0.944139	0.927947	0.923556	0.932917	0.955588	0.988161	1.02494	1.06015	1.09005	1.11361	1.13145	1.14382	1.14921	1.14482	1.12867	1.10203	1.07043	1.04169	1.02197	1.01199	1.00655	0.997758	0.979195	0.948415	0.907448	0.861659	0.817764	0.781739	0.757219	0.744574	0.741042	0.742252	0.744621	0.747626	0.754438	0.769846	0.796733	0.833488	0.874545	0.913363	0.944906	0.966779
	WHISPER	avg	15.5687	16.0143	16.5324	17.0827	17.6216	18.1091	18.5143	18.8204	19.0233	19.1311	19.1603	19.1326	19.0734	19.0086	18.9631	18.9574	19.003	19.0999	19.2324	19.3687	19.4627	19.4619	19.3153	18.9852	18.4545	17.7306	16.8427	15.8344	14.7557	13.6555	12.5779	11.5614	10.6391	9.83894	9.18248	8.68146	8.33596	8.13247	8.04624	8.04481	8.09318	8.1583	8.21281	8.23811	8.22498	8.17317	8.0911
		sem	1.01464	1.03707	1.06449	1.09475	1.1261	1.15776	1.18912	1.21845	1.24228	1.25596	1.25568	1.24039	1.21294	1.17999	1.15077	1.13497	1.13957	1.16613	1.21	1.26196	1.31145	1.34943	1.37029	1.3726	1.35852	1.33239	1.29916	1.26344	1.2291	1.19851	1.1717	1.14607	1.11804	1.08578	1.05132	1.02001	0.997253	0.98483	0.979426	0.974768	0.965461	0.949395	0.927972	0.90431	0.881093	0.859305	0.838687
	NORMAL	avg	16.9333	17.1771	17.5274	17.9576	18.4252	18.8802	19.2744	19.5696	19.7449	19.7982	19.7432	19.6041	19.4103	19.1919	18.9769	18.7893	18.6467	18.5587	18.5221	18.5195	18.5166	18.4672	18.3173	18.0162	17.5258	16.8292	15.935	14.876	13.705	12.4851	11.2817	10.1535	9.1448	8.28329	7.57824	7.02412	6.60495	6.30253	6.10104	5.98995	5.96358	6.01746	6.14544	6.33806	6.58209	6.86157	7.15954
		sem	1.1514	1.15637	1.17866	1.22056	1.27739	1.33978	1.39704	1.43937	1.45933	1.45304	1.42158	1.37126	1.31263	1.25735	1.21408	1.18536	1.16792	1.15612	1.14606	1.13745	1.13264	1.13386	1.14085	1.15057	1.1587	1.16133	1.15605	1.14231	1.12131	1.0958	1.06943	1.04629	1.02992	1.02244	1.02314	1.02824	1.0322	1.03007	1.01959	1.00199	0.981024	0.96121	0.945738	0.935675	0.930097	0.927296	0.925657
	LOUD	avg	17.4173	17.2517	17.078	16.9051	16.7414	16.5921	16.4613	16.3519	16.2683	16.2149	16.1962	16.214	16.2665	16.3484	16.4519	16.5684	16.6892	16.8042	16.9002	16.9606	16.9627	16.88	16.6852	16.3528	15.8654	15.2174	14.4184	13.4937	12.4802	11.4225	10.366	9.35203	8.41514	7.58142	6.86844	6.28543	5.83313	5.50388	5.2835	5.15252	5.09054	5.07824	5.09965	5.14218	5.19643	5.25506	5.31297
		sem	1.14128	1.09973	1.05803	1.01977	0.988065	0.965509	0.953729	0.952217	0.957301	0.963173	0.964865	0.96139	0.956827	0.958253	0.971069	0.994779	1.02241	1.04433	1.05343	1.04869	1.03557	1.02347	1.02097	1.03133	1.05098	1.07157	1.08374	1.08061	1.05963	1.02318	0.97749	0.93011	0.887181	0.851802	0.824284	0.803675	0.788742	0.77801	0.769349	0.760153	0.748241	0.732671	0.713827	0.693257	0.673273	0.656379	0.644615
90	MIME	avg	11.4404	11.5558	11.6563	11.7331	11.7831	11.8057	11.8022	11.7765	11.7359	11.6905	11.6509	11.6244	11.6114	11.605	11.5941	11.5689	11.5256	11.4672	11.4018	11.3378	11.2805	11.2309	11.1879	11.1524	11.1306	11.1317	11.1649	11.2336	11.3306	11.4371	11.5268	11.5718	11.5523	11.4604	11.3053	11.11	10.9062	10.726	10.5939	10.5206	10.5009	10.5158	10.5392	10.5472	10.5254	10.4743	10.4086
		sem	1.12214	1.11826	1.11458	1.10999	1.10374	1.0964	1.08984	1.0861	1.08631	1.09023	1.0965	1.10317	1.10802	1.1089	1.10478	1.09703	1.08983	1.08873	1.09794	1.11802	1.1459	1.17669	1.20584	1.23013	1.24765	1.25733	1.2587	1.25177	1.23724	1.21636	1.19117	1.16425	1.13777	1.11246	1.0872	1.05983	1.02915	0.996406	0.965629	0.94228	0.930819	0.932351	0.943948	0.960049	0.974585	0.982823	0.982397
	WHISPER	avg	10.535	10.389	10.2318	10.104	10.0484	10.0976	10.2648	10.5384	10.8853	11.2586	11.6089	11.8925	12.0788	12.15	12.1003	11.9356	11.6722	11.3379	10.9705	10.6136	10.3094	10.0885	9.96334	9.92634	9.95231	10.0079	10.0612	10.0895	10.0838	10.0488	9.99922	9.95528	9.93772	9.96328	10.0416	10.1735	10.3524	10.5659	10.7999	11.0402	11.2742	11.4888	11.6693	11.7978	11.8558	11.8267	11.7025
		sem	1.49838	1.49148	1.467	1.42985	1.38795	1.34976	1.32166	1.30586	1.3003	1.30009	1.30015	1.29725	1.29082	1.28191	1.27126	1.25771	1.23794	1.20844	1.16791	1.11858	1.0661	1.01746	0.978347	0.951258	0.935334	0.927897	0.926548	0.930285	0.939003	0.952171	0.96772	0.982306	0.992937	0.998554	1.00061	1.0021	1.00584	1.01356	1.0262	1.0447	1.07	1.102	1.13856	1.17581	1.20933	1.23492	1.24886
	NORMAL	avg	11.5746	11.8435	12.0561	12.206	12.2971	12.3389	12.3418	12.3121	12.2529	12.1649	12.0491	11.9093	11.7509	11.578	11.3914	11.1871	10.9581	10.6991	10.4099	10.0995	9.78522	9.49055	9.24119	9.05957	8.96273	8.95981	9.05239	9.23499	9.49601	9.81975	10.1876	10.58	10.9787	11.3693	11.7444	12.1037	12.4533	12.803	13.1618	13.5346	13.9188	14.3039	14.6711	14.9971	15.2579	15.4349	15.5196
		sem	1.46655	1.44551	1.41201	1.37082	1.32818	1.29018	1.26132	1.24348	1.23574	1.2351	1.23759	1.23946	1.23759	1.22941	1.21282	1.18636	1.14978	1.1046	1.05467	1.00569	0.963648	0.932729	0.914073	0.906027	0.905304	0.908297	0.911835	0.914028	0.914783	0.915855	0.919805	0.9286	0.942693	0.96139	0.983958	1.00992	1.0383	1.06688	1.0925	1.11234	1.12501	1.13062	1.13	1.12392	1.11303	1.09808	1.08015
	LOUD	avg	10.7874	10.9154	11.022	11.0673	11.0224	10.876	10.636	10.3251	9.97392	9.61383	9.27059	8.961	8.69195	8.46226	8.26563	8.09596	7.95108	7.83505	7.75803	7.73332	7.77235	7.88041	8.05348	8.27781	8.53155	8.78775	9.01892	9.20176	9.32076	9.37231	9.36491	9.31861	9.26193	9.22728	9.24487	9.33732	9.51482	9.77223	10.0894	10.4352	10.7745	11.0757	11.3184	11.4962	11.6163	11.6949	11.7519
		sem	0.992416	1.02551	1.0558	1.07134	1.06566	1.03901	0.997759	0.951701	0.91032	0.879043	0.857792	0.842507	0.828083	0.810807	0.78934	0.764862	0.740703	0.721465	0.711464	0.712936	0.725031	0.744341	0.766739	0.78911	0.81006	0.829317	0.846444	0.860011	0.868164	0.87003	0.866887	0.861837	0.858395	0.85898	0.864471	0.874997	0.890633	0.911268	0.935847	0.961857	0.985973	1.00543	1.01914	1.02764	1.03188	1.03203	1.02769
[truncated: 268 more columns]

## Sheet: 1c
array	electrode	grid_row	grid_col	n_significant_loud_pairs
55b/PEF	1	0	0	1
	2	1	0	0
	3	2	0	0
	4	3	0	2
	5	4	0	5
	6	5	0	4
	7	6	0	0
	8	7	0	2
	9	0	1	0
	10	1	1	1
	11	2	1	2
	12	3	1	2
	13	4	1	1
	14	5	1	4
	15	6	1	5
	16	7	1	0
	17	0	2	0
	18	1	2	3
	19	2	2	0
	20	3	2	2
	21	4	2	0
	22	5	2	5
	23	6	2	0
	24	7	2	3
	25	0	3	0
	26	1	3	6
	27	2	3	0
	28	3	3	0
	29	4	3	0
	30	5	3	0
	31	6	3	2
	32	7	3	0
	33	0	4	4
	34	1	4	3
	35	2	4	3
	36	3	4	5
	37	4	4	5
	38	5	4	5
	39	6	4	2
	40	7	4	1
	41	0	5	1
	42	1	5	1
	43	2	5	4
	44	3	5	5
	45	4	5	3
	46	5	5	3
	47	6	5	5
	48	7	5	3
	49	0	6	1
	50	1	6	2
	51	2	6	3
	52	3	6	5
	53	4	6	5
	54	5	6	2
	55	6	6	5
	56	7	6	2
	57	0	7	2
	58	1	7	6
	59	2	7	4
	60	3	7	5
	61	4	7	4
	62	5	7	3
	63	6	7	3
	64	7	7	3
6v	65	0	0	5
	66	1	0	4
	67	2	0	3
	68	3	0	3
	69	4	0	5
	70	5	0	4
	71	6	0	3
	72	7	0	1
	73	0	1	5
	74	1	1	4
	75	2	1	0
	76	3	1	0
	77	4	1	4
	78	5	1	3
	79	6	1	5
	80	7	1	4
	81	0	2	0
	82	1	2	2
	83	2	2	3
	84	3	2	5
	85	4	2	5
	86	5	2	4
	87	6	2	3
	88	7	2	4
	89	0	3	2
	90	1	3	6
	91	2	3	5
	92	3	3	3
	93	4	3	6
	94	5	3	5
	95	6	3	6
	96	7	3	4
	97	0	4	6
	98	1	4	6
	99	2	4	6
	100	3	4	6
	101	4	4	6
	102	5	4	6
	103	6	4	5
	104	7	4	5
	105	0	5	6
	106	1	5	6
	107	2	5	6
	108	3	5	5
	109	4	5	6
	110	5	5	6
	111	6	5	6
	112	7	5	3
	113	0	6	3
	114	1	6	5
	115	2	6	3
	116	3	6	4
	117	4	6	3
	118	5	6	5
	119	6	6	5
	120	7	6	4
	121	0	7	3
	122	1	7	3
	123	2	7	5
	124	3	7	3
	125	4	7	3
	126	5	7	2
	127	6	7	0
	128	7	7	4

## Sheet: 1d
array	electrode	grid_row	grid_col	n_significant_word_pairs
55b/PEF	1	0	0	0
	2	1	0	0
	3	2	0	0
	4	3	0	0
	5	4	0	0
	6	5	0	1
	7	6	0	0
	8	7	0	0
	9	0	1	0
	10	1	1	2
	11	2	1	1
	12	3	1	0
	13	4	1	0
	14	5	1	2
	15	6	1	1
	16	7	1	1
	17	0	2	0
	18	1	2	0
	19	2	2	0
	20	3	2	1
	21	4	2	0
	22	5	2	0
	23	6	2	0
	24	7	2	0
	25	0	3	3
	26	1	3	3
	27	2	3	0
	28	3	3	0
	29	4	3	3
	30	5	3	4
	31	6	3	0
	32	7	3	0
	33	0	4	0
	34	1	4	0
	35	2	4	0
	36	3	4	1
	37	4	4	2
	38	5	4	5
	39	6	4	0
	40	7	4	0
	41	0	5	1
	42	1	5	5
	43	2	5	0
	44	3	5	3
	45	4	5	9
	46	5	5	0
	47	6	5	0
	48	7	5	3
	49	0	6	0
	50	1	6	0
	51	2	6	0
	52	3	6	0
	53	4	6	1
	54	5	6	0
	55	6	6	7
	56	7	6	0
	57	0	7	4
	58	1	7	5
	59	2	7	3
	60	3	7	0
	61	4	7	3
	62	5	7	0
	63	6	7	9
	64	7	7	5
6v	65	0	0	7
	66	1	0	13
	67	2	0	13
	68	3	0	11
	69	4	0	11
	70	5	0	8
	71	6	0	0
	72	7	0	0
	73	0	1	7
	74	1	1	11
	75	2	1	11
	76	3	1	12
	77	4	1	11
	78	5	1	13
	79	6	1	12
	80	7	1	8
	81	0	2	13
	82	1	2	12
	83	2	2	13
	84	3	2	12
	85	4	2	10
	86	5	2	10
	87	6	2	13
	88	7	2	9
	89	0	3	0
	90	1	3	5
	91	2	3	8
	92	3	3	9
	93	4	3	8
	94	5	3	11
	95	6	3	3
	96	7	3	6
	97	0	4	3
	98	1	4	6
	99	2	4	7
	100	3	4	11
	101	4	4	5
	102	5	4	0
	103	6	4	4
	104	7	4	5
	105	0	5	3
	106	1	5	7
	107	2	5	7
	108	3	5	1
	109	4	5	0
	110	5	5	0
	111	6	5	0
	112	7	5	3
	113	0	6	9
	114	1	6	4
	115	2	6	9
	116	3	6	0
	117	4	6	3
	118	5	6	6
	119	6	6	4
	120	7	6	0
	121	0	7	0
	122	1	7	2
	123	2	7	4
	124	3	7	1
	125	4	7	8
	126	5	7	0
	127	6	7	2
	128	7	7	9
