# Supplementary material for: Encoding of speech modes and loudness in ventral precentral gyrus
Source: Nat Commun. 2026 Apr 15;17:5301. doi: 10.1038/s41467-026-71284-4 (PMC13270037; doi:10.1038/s41467-026-71284-4)
Supplement: Supplementary file 10 — Source Data 5 [file 41467_2026_71284_MOESM10_ESM.xlsx]

## Sheet: 2
array	electrode	loudness	cue_-100ms	cue_-90ms	cue_-80ms	cue_-70ms	cue_-60ms	cue_-50ms	cue_-40ms	cue_-30ms	cue_-20ms	cue_-10ms	cue_+0ms	cue_+10ms	cue_+20ms	cue_+30ms	cue_+40ms	cue_+50ms	cue_+60ms	cue_+70ms	cue_+80ms	cue_+90ms	cue_+100ms	cue_+110ms	cue_+120ms	cue_+130ms	cue_+140ms	cue_+150ms	cue_+160ms	cue_+170ms	cue_+180ms	cue_+190ms	cue_+200ms	cue_+210ms	cue_+220ms	cue_+230ms	cue_+240ms	cue_+250ms	cue_+260ms	cue_+270ms	cue_+280ms	cue_+290ms	cue_+300ms	cue_+310ms	cue_+320ms	cue_+330ms	cue_+340ms	cue_+350ms	cue_+360ms
55b	193	MIME	15.0731	15.0025	14.9639	14.9645	15.0086	15.0935	15.2088	15.337	15.4575	15.5502	15.5999	15.5982	15.5451	15.4504	15.3332	15.2224	15.153	15.16	15.2727	15.5067	15.8595	16.3098	16.8197	17.3413	17.8239	18.2204	18.4924	18.6145	18.575	18.3775	18.0403	17.5942	17.078	16.5331	15.997	15.4964	15.0459	14.6474	14.2956	13.984	13.7104	13.4787	13.2947	13.1607	13.0688	12.9983	12.9185
		WHISPER	15.6843	15.6719	15.5811	15.4154	15.1931	14.9438	14.7009	14.4932	14.3369	14.2322	14.1635	14.1084	14.0456	13.9645	13.8707	13.7846	13.7359	13.7544	13.8607	14.06	14.3407	14.6779	15.0391	15.3915	15.708	15.9693	16.1644	16.2893	16.3449	16.3356	16.2689	16.155	16.0065	15.8365	15.6563	15.4724	15.2863	15.0943	14.8899	14.6695	14.4338	14.1902	13.9513	13.7312	13.5398	13.3797	13.2431
		NORMAL	15.2277	15.2315	15.2567	15.2958	15.3394	15.3762	15.3971	15.396	15.3736	15.3371	15.299	15.2732	15.2721	15.3036	15.3715	15.4778	15.6246	15.8143	16.0487	16.3236	16.6264	16.9339	17.2156	17.44	17.5823	17.6295	17.5827	17.4544	17.2646	17.0352	16.7868	16.5361	16.2952	16.069	15.8561	15.6489	15.436	15.2076	14.96	14.6984	14.4367	14.1921	13.9794	13.8056	13.6671	13.5523	13.446
		LOUD	12.8421	12.8289	12.8337	12.8501	12.8809	12.9367	13.0324	13.179	13.3773	13.6132	13.8597	14.0843	14.2601	14.3755	14.4384	14.475	14.5215	14.6128	14.7723	15.0063	15.3036	15.6399	15.9867	16.317	16.6118	16.86	17.0552	17.1924	17.2641	17.2621	17.1806	17.0213	16.7956	16.5236	16.2272	15.923	15.6165	15.3016	14.9637	14.5866	14.1608	13.6869	13.1793	12.6641	12.175	11.7472	11.4107
	194	MIME	1.33333	1.25673	1.21881	1.22125	1.26037	1.32818	1.4143	1.5081	1.59999	1.68288	1.75188	1.80457	1.84054	1.86147	1.87125	1.8759	1.88259	1.89874	1.93021	1.97937	2.04413	2.11757	2.18893	2.24534	2.27502	2.27025	2.22986	2.15993	2.07284	1.98457	1.90993	1.85958	1.83724	1.83983	1.85949	1.8868	1.91453	1.94008	1.96679	2.0025	2.05652	2.13598	2.24244	2.37049	2.50866	2.64312	2.76143
		WHISPER	1.91355	1.86919	1.83601	1.81261	1.79272	1.76897	1.73584	1.69215	1.64211	1.59428	1.55996	1.55075	1.5762	1.64174	1.74783	1.88992	2.0587	2.24192	2.42576	2.59671	2.74292	2.85549	2.92884	2.96077	2.95232	2.9065	2.82804	2.72308	2.59979	2.46851	2.34185	2.2333	2.15527	2.11668	2.12072	2.16437	2.23822	2.32874	2.42011	2.49752	2.54947	2.57001	2.5604	2.52898	2.49049	2.46283	2.46358
		NORMAL	1.97745	1.99393	2.01054	2.02744	2.04596	2.06741	2.09118	2.11369	2.12928	2.13152	2.11645	2.08515	2.04519	2.01015	1.99699	2.0217	2.0945	2.21653	2.37852	2.56191	2.74304	2.89737	3.00406	3.04927	3.02804	2.94449	2.81091	2.64535	2.46832	2.29974	2.15564	2.04697	1.97948	1.95503	1.97346	2.03341	2.13238	2.26525	2.42311	2.59264	2.75767	2.90165	3.01083	3.07727	3.10017	3.08581	3.04611
		LOUD	1.67188	1.6592	1.62779	1.57948	1.51824	1.44984	1.38114	1.31895	1.26881	1.2339	1.21509	1.21116	1.22013	1.24064	1.27233	1.31593	1.37275	1.44326	1.52641	1.61891	1.71522	1.8077	1.88743	1.9451	1.97196	1.96155	1.91117	1.82328	1.70582	1.5726	1.44141	1.33156	1.26088	1.24241	1.28202	1.37716	1.51696	1.68421	1.85889	2.02162	2.15701	2.2563	2.31873	2.35104	2.36621	2.38083	2.41176
	195	MIME	29.2222	28.8306	28.4979	28.2218	27.9942	27.8036	27.6392	27.4939	27.3669	27.262	27.1866	27.1478	27.149	27.1914	27.2727	27.3914	27.5461	27.7346	27.9524	28.1891	28.4284	28.6484	28.8265	28.9423	28.9803	28.9306	28.7901	28.5619	28.2546	27.8827	27.4643	27.0189	26.565	26.1164	25.6807	25.2575	24.8408	24.422	23.997	23.5708	23.1611	22.7962	22.507	22.3165	22.2305	22.2319	22.2836
		WHISPER	27.2867	27.1159	26.9566	26.8121	26.6829	26.5718	26.488	26.4433	26.4475	26.5006	26.5878	26.6821	26.7495	26.7592	26.6931	26.5501	26.3473	26.1155	25.8931	25.7183	25.6218	25.622	25.7212	25.9042	26.1415	26.3925	26.6126	26.7603	26.8035	26.7244	26.5228	26.2146	25.8283	25.3997	24.9636	24.5468	24.1649	23.8225	23.5169	23.245	23.0076	22.8117	22.6672	22.5827	22.5588	22.586	22.6438
		NORMAL	29.54	29.3893	29.2102	29.0067	28.786	28.5565	28.3259	28.1	27.8844	27.6846	27.5058	27.3514	27.2211	27.109	27.0058	26.9039	26.802	26.7085	26.6434	26.6342	26.7089	26.8894	27.1821	27.5736	28.0287	28.4932	28.9	29.181	29.2797	29.1631	28.8286	28.3041	27.6404	26.8962	26.1262	25.3709	24.6562	23.9999	23.421	22.9471	22.6133	22.4549	22.4928	22.7215	23.1022	23.566	24.028
		LOUD	25.016	24.8782	24.7044	24.5014	24.2915	24.1078	23.9863	23.9563	24.0321	24.2087	24.4631	24.7599	25.059	25.3236	25.5258	25.6514	25.702	25.6928	25.6543	25.6229	25.635	25.7165	25.8772	26.1065	26.3775	26.6544	26.8992	27.0804	27.1752	27.1701	27.0599	26.8452	26.533	26.1359	25.6722	25.1637	24.6325	24.0982	23.5754	23.0741	22.6011	22.1625	21.7649	21.4181	21.1331	20.9205	20.7878
	196	MIME	17.2911	17.709	18.0873	18.3918	18.5991	18.6963	18.682	18.5637	18.3587	18.0905	17.7891	17.487	17.2194	17.0214	16.9263	16.9626	17.1499	17.4926	17.9763	18.5664	19.2101	19.8454	20.4114	20.8583	21.1552	21.2914	21.276	21.1308	20.8868	20.5798	20.2453	19.9172	19.6231	19.3809	19.1968	19.0664	18.9781	18.9182	18.8768	18.8484	18.8288	18.8112	18.785	18.7355	18.6516	18.5312	18.3884
		WHISPER	16.4442	16.136	15.8456	15.5961	15.4088	15.2998	15.2785	15.3429	15.4801	15.6679	15.88	16.0941	16.2973	16.4932	16.7011	16.9517	17.2768	17.6963	18.205	18.7666	19.3167	19.7761	20.0707	20.1521	20.0121	19.6832	19.2306	18.7327	18.2626	17.8715	17.5821	17.3884	17.2645	17.1736	17.0794	16.9544	16.7838	16.5673	16.3168	16.0499	15.786	15.54	15.3191	15.1224	14.942	14.7662	14.582
		NORMAL	15.7288	15.7431	15.7711	15.7767	15.7298	15.6143	15.4329	15.2066	14.9692	14.7603	14.6178	14.5717	14.6397	14.8257	15.1204	15.5029	15.9451	16.4157	16.8846	17.3249	17.7136	18.0334	18.2743	18.434	18.5193	18.5429	18.52	18.4621	18.375	18.2566	18.1013	17.9051	17.6703	17.4084	17.1391	16.8864	16.6732	16.517	16.426	16.3985	16.4235	16.4829	16.556	16.6226	16.6659	16.6745	16.6415
		LOUD	14.7661	14.7359	14.7171	14.6972	14.6576	14.5811	14.4575	14.2862	14.0789	13.8562	13.6448	13.4751	13.3791	13.3864	13.5231	13.8066	14.242	14.8177	15.5037	16.2536	17.0088	17.707	18.2907	18.7166	18.9622	19.0291	18.9405	18.7345	18.4552	18.1425	17.8245	17.5157	17.2182	16.9267	16.6344	16.3375	16.038	15.7437	15.4665	15.2206	15.0198	14.8732	14.7848	14.7521	14.7682	14.8246	14.9138
	197	MIME	6.02536	6.03609	6.048	6.0542	6.04333	6.00308	5.92528	5.80916	5.66245	5.50032	5.34227	5.20949	5.12214	5.0971	5.14605	5.27489	5.48343	5.7655	6.11036	6.50426	6.93059	7.37053	7.80242	8.20259	8.54638	8.81141	8.98013	9.04281	8.99881	8.85711	8.63441	8.35451	8.04583	7.73845	7.46073	7.23419	7.07037	6.96805	6.91423	6.88756	6.86303	6.81697	6.73095	6.59355	6.40127	6.15856	5.87768
		WHISPER	4.81454	4.65438	4.54987	4.51197	4.54045	4.62327	4.73872	4.85933	4.9578	5.01192	5.01004	4.95375	4.85777	4.7482	4.65914	4.62887	4.6947	4.88791	5.22751	5.71471	6.32918	7.02846	7.75277	8.43395	9.00662	9.41948	9.64254	9.67127	9.52437	9.23897	8.86373	8.44989	8.04385	7.68007	7.37781	7.13975	6.95513	6.80485	6.66814	6.52795	6.37519	6.20947	6.03824	5.87272	5.72491	5.6045	5.51714
		NORMAL	5.75081	5.89988	6.03136	6.14715	6.2533	6.35743	6.46641	6.58266	6.70235	6.81581	6.91042	6.97576	7.00836	7.01589	7.01707	7.0387	7.10892	7.25036	7.47287	7.76938	8.11598	8.47539	8.80435	9.06149	9.21618	9.25378	9.178	9.00894	8.77704	8.51592	8.25489	8.0132	7.79888	7.61036	7.44118	7.28504	7.13921	7.00581	6.88943	6.79351	6.71712	6.65288	6.58887	6.51222	6.41316	6.28894	6.14374
		LOUD	4.97958	4.96311	4.93665	4.89469	4.83402	4.75413	4.65671	4.54485	4.4231	4.29772	4.17774	4.07575	4.00801	3.99376	4.05355	4.20628	4.46651	4.83942	5.31799	5.88027	6.48932	7.09629	7.64745	8.09307	8.39721	8.54384	8.53877	8.40589	8.1791	7.89466	7.58317	7.26677	6.9594	6.66856	6.39837	6.15198	5.9324	5.74217	5.58261	5.45285	5.34951	5.26709	5.1995	5.14088	5.08766	5.03876	4.99626
	198	MIME	27.982	27.6061	27.1802	26.7537	26.3712	26.0662	25.8575	25.7499	25.7344	25.7951	25.9173	26.0961	26.342	26.684	27.1651	27.8348	28.7372	29.8945	31.2934	32.8729	34.5227	36.0932	37.419	38.352	38.7922	38.7077	38.1379	37.1795	35.9618	34.6191	33.2711	32.0099	30.8968	29.9644	29.2194	28.651	28.2376	27.9553	27.7835	27.7094	27.7259	27.8286	28.0082	28.2485	28.5275	28.8211	29.1093
		WHISPER	26.5662	26.6524	26.8148	27.0434	27.3127	27.5814	27.8012	27.9281	27.9339	27.8186	27.6135	27.3792	27.1961	27.1526	27.3305	27.7914	28.5645	29.6362	30.9445	32.3827	33.8124	35.0852	36.0709	36.6784	36.871	36.667	36.1272	35.3386	34.3961	33.3878	32.3853	31.4407	30.5833	29.8227	29.1519	28.5545	28.0124	27.514	27.0592	26.6585	26.3282	26.0821	25.9206	25.8277	25.7708	25.7082	25.5994
		NORMAL	26.1642	25.7732	25.3846	25.0217	24.7051	24.4511	24.2695	24.1648	24.1386	24.1934	24.3361	24.5821	24.9573	25.4975	26.2428	27.2269	28.4629	29.9268	31.549	33.2133	34.7693	36.057	36.9377	37.3216	37.1866	36.5806	35.6056	34.3962	33.0903	31.81	30.6499	29.6726	28.9095	28.3643	28.013	27.8105	27.6967	27.6077	27.4906	27.3147	27.0778	26.8031	26.5282	26.2919	26.1192	26.0143	25.961
		LOUD	25.9218	25.9998	26.1638	26.3584	26.5151	26.5715	26.4915	26.2808	25.9913	25.7112	25.5459	25.5914	25.9147	26.5423	27.457	28.6073	29.9178	31.3045	32.6822	33.9712	35.1001	36.0068	36.6413	36.9686	36.9723	36.6588	36.0564	35.2148	34.2	33.088	31.9589	30.8889	29.9418	29.1629	28.5744	28.1734	27.9347	27.8178	27.7757	27.7628	27.7428	27.6936	27.6094	27.5006	27.3901	27.3062	27.273
	199	MIME	39.1341	38.9094	38.8255	38.8912	39.0755	39.3141	39.527	39.6427	39.62	39.4628	39.2184	38.9635	38.7819	38.7406	38.8732	39.1743	39.6055	40.1102	40.6268	41.102	41.4941	41.7754	41.9281	41.9448	41.8293	41.5975	41.2806	40.921	40.5647	40.2514	40.003	39.8222	39.6926	39.5889	39.486	39.3689	39.2372	39.1042	38.992	38.9227	38.9089	38.9467	39.0137	39.0725	39.0822	39.0105	38.847
		WHISPER	40.399	40.3455	40.2678	40.194	40.1583	40.1859	40.2824	40.4323	40.601	40.7525	40.8612	40.9225	40.9551	40.9955	41.0853	41.2604	41.5408	41.9248	42.3885	42.8917	43.3838	43.8119	44.1271	44.2909	44.2806	44.09	43.7352	43.2526	42.6966	42.1305	41.6146	41.1916	40.8774	40.655	40.4822	40.3024	40.0594	39.7117	39.2411	38.6534	37.9741	37.2409	36.4922	35.7599	35.0674	34.4278	33.8487
		NORMAL	41.0679	40.8008	40.4781	40.1073	39.6972	39.2654	38.8449	38.4796	38.2131	38.0709	38.0487	38.111	38.2036	38.2747	38.296	38.2753	38.2541	38.2901	38.4356	38.7144	39.1097	39.5657	40.0029	40.3381	40.5071	40.4808	40.2704	39.9207	39.4973	39.0692	38.6919	38.3982	38.1929	38.058	37.9607	37.8644	37.7374	37.5594	37.3233	37.0345	36.7052	36.3473	35.9682	35.5677	35.1397	34.676	34.1737
		LOUD	36.8343	37.1972	37.6366	38.0765	38.4379	38.6573	38.7021	38.575	38.3141	37.9818	37.6523	37.4008	37.2918	37.3737	37.6727	38.1894	38.8983	39.7472	40.6637	41.564	42.3625	42.9827	43.3669	43.4812	43.3195	42.9033	42.2789	41.5158	40.6994	39.9222	39.2703	38.8081	38.5613	38.512	38.5981	38.7299	38.8098	38.7592	38.5347	38.1345	37.5948	36.9717	36.3255	35.7071	35.1503	34.6724	34.2788
	200	MIME	9.67236	9.73703	9.763	9.72395	9.60951	9.42763	9.20212	8.96853	8.76792	8.63905	8.61213	8.70398	8.91475	9.22698	9.60773	10.0128	10.3925	10.6998	10.8972	10.9633	10.8965	10.7169	10.4633	10.1859	9.93773	9.7626	9.68747	9.71699	9.83423	10.0065	10.1938	10.3581	10.4708	10.5182	10.5024	10.4381	10.3487	10.2588	10.188	10.1472	10.1368	10.1487	10.1694	10.1845	10.1811	10.1507	10.089
		WHISPER	9.03756	8.89478	8.77576	8.67567	8.58754	8.50517	8.42607	8.35206	8.28905	8.2441	8.22328	8.2296	8.26246	8.31863	8.39335	8.48189	8.57906	8.67708	8.76375	8.82234	8.83348	8.7802	8.65418	8.46098	8.22079	7.96552	7.73084	7.54647	7.42908	7.37875	7.38143	7.41412	7.45303	7.47904	7.48178	7.46063	7.42291	7.38146	7.35043	7.34122	7.35923	7.40078	7.45529	7.50928	7.55286	7.58565	7.61874
		NORMAL	8.58824	8.75486	8.99022	9.29013	9.63908	10.0094	10.3648	10.6674	10.887	11.0083	11.0348	10.9886	10.9045	10.8226	10.7792	10.8002	10.8953	11.056	11.2558	11.4541	11.603	11.6579	11.5885	11.3871	11.0713	10.6789	10.257	9.84861	9.48155	9.16354	8.88426	8.62337	8.3599	8.08127	7.78715	7.49018	7.21236	6.97874	6.81045	6.71887	6.70188	6.74479	6.82394	6.91401	6.99453	7.05532	7.09753
		LOUD	8.50066	8.45646	8.41215	8.3714	8.34875	8.36328	8.4319	8.56117	8.74428	8.96143	9.18529	9.38936	9.55557	9.67886	9.76697	9.8343	9.89533	9.95713	10.0164	10.061	10.0753	10.0464	9.96986	9.85155	9.70537	9.54914	9.39795	9.25941	9.13063	8.99995	8.85113	8.66955	8.44851	8.19171	7.91281	7.63192	7.37099	7.14957	6.98443	6.88818	6.8713	6.94115	7.10014	7.34366	7.6582	8.02207	8.40849
	201	MIME	29.8177	29.6102	29.3664	29.1179	28.901	28.7472	28.6738	28.6795	28.7473	28.8474	28.9457	29.0102	29.0144	28.9381	28.7659	28.484	28.0775	27.532	26.8353	25.9828	24.9834	23.8629	22.6655	21.4513	20.289	19.2454	18.3762	17.7178	17.2828	17.0609	17.0242	17.1341	17.3482	17.623	17.9179	18.1939	18.4153	18.5537	18.5924	18.5352	18.4081	18.2586	18.148	18.1365	18.2685	18.559	18.9882
		WHISPER	30.4516	30.2406	30.093	30.0032	29.9606	29.9536	29.9718	30.0038	30.0379	30.0625	30.0662	30.0402	29.9742	29.8539	29.6565	29.3496	28.8948	28.257	27.4141	26.3696	25.158	23.847	22.5305	21.317	20.3093	19.5881	19.1953	19.1278	19.3395	19.7517	20.2699	20.8006	21.2644	21.6047	21.7902	21.8125	21.6838	21.4306	21.0889	20.6988	20.299	19.9222	19.5904	19.3129	19.0855	18.8951	18.7239
		NORMAL	32.1264	32.1227	32.1362	32.1419	32.1237	32.0765	32.0069	31.9322	31.8739	31.8502	31.8691	31.9203	31.9719	31.9685	31.8395	31.5099	30.9179	30.0295	28.8502	27.4262	25.8365	24.1788	22.5522	21.0454	19.7297	18.6582	17.8675	17.378	17.1937	17.2974	17.6501	18.1909	18.8429	19.524	20.1582	20.687	21.0767	21.3202	21.4339	21.4519	21.4138	21.3589	21.3187	21.3136	21.3515	21.4294	21.534
		LOUD	32.3879	32.3599	32.419	32.551	32.7185	32.8726	32.9653	32.9579	32.8263	32.561	32.169	31.6691	31.0881	30.4496	29.7656	29.0283	28.2098	27.271	26.1768	24.9144	23.5058	22.0117	20.5234	19.1452	17.9717	17.071	16.4732	16.1712	16.1302	16.3013	16.632	17.0729	17.5783	18.1016	18.594	19.0063	19.2946	19.4303	19.4081	19.249	18.9968	18.7085	18.4409	18.2368	18.1186	18.0843	18.1136
	202	MIME	1.82915	1.81892	1.7962	1.76912	1.74558	1.73097	1.72672	1.73066	1.73802	1.74351	1.74271	1.73368	1.71725	1.69686	1.6778	1.66552	1.66384	1.67347	1.69117	1.71033	1.72268	1.72121	1.70267	1.66918	1.62789	1.5892	1.56345	1.55837	1.57645	1.61466	1.66553	1.7193	1.76651	1.80003	1.81649	1.81642	1.80311	1.78175	1.7577	1.73633	1.72227	1.72	1.73386	1.76792	1.8253	1.90704	2.01066
		WHISPER	1.59579	1.60649	1.62989	1.65971	1.69198	1.72441	1.75641	1.78852	1.82166	1.85694	1.89557	1.93838	1.98594	2.03843	2.09533	2.1554	2.21603	2.27323	2.32154	2.35454	2.36553	2.34911	2.30242	2.22639	2.12655	2.0125	1.89686	1.79278	1.71135	1.65915	1.63673	1.63874	1.65568	1.67653	1.69199	1.69677	1.69051	1.67682	1.66181	1.65106	1.6489	1.65804	1.67993	1.71565	1.76595	1.83034	1.90574
		NORMAL	1.56326	1.51633	1.50012	1.50242	1.51042	1.51423	1.50924	1.49626	1.48071	1.47021	1.47255	1.49311	1.53327	1.59042	1.65811	1.72735	1.78907	1.83577	1.86313	1.87057	1.86072	1.83832	1.80826	1.7744	1.73897	1.70244	1.66437	1.62416	1.58152	1.53685	1.49092	1.44448	1.39819	1.35243	1.30718	1.2623	1.21741	1.17217	1.12627	1.07951	1.03215	0.984523	0.937501	0.892387	0.850858	0.815128	0.787637
		LOUD	0.959582	0.964683	0.973112	0.98174	0.986633	0.984868	0.975312	0.959482	0.941426	0.92675	0.921562	0.931225	0.959098	1.00548	1.06667	1.13459	1.19748	1.24203	1.25632	1.23335	1.17319	1.08358	0.978103	0.873313	0.784735	0.723774	0.695515	0.69846	0.725739	0.767065	0.81161	0.85078	0.879799	0.89858	0.911144	0.923955	0.943611	0.974695	1.01781	1.06966	1.12363	1.17114	1.20458	1.21887	1.21334	1.1918	1.16191
	203	MIME	45.0932	44.6876	44.3488	44.1133	43.9995	44.0021	44.0959	44.2433	44.4045	44.5472	44.6515	44.7072	44.7108	44.6578	44.5405	44.3467	44.0656	43.6954	43.2509	42.7669	42.2982	41.9119	41.6766	41.6492	41.8648	42.3318	43.0316	43.924	44.9516	46.0472	47.1391	48.157	49.037	49.7256	50.1833	50.3841	50.3172	49.9879	49.4191	48.6552	47.7608	46.8153	45.9017	45.0919	44.4332	43.9383	43.5873
		WHISPER	45.3779	45.1639	44.9446	44.7342	44.5578	44.4445	44.4186	44.4903	44.6526	44.8808	45.139	45.3876	45.5907	45.7197	45.7557	45.686	45.5046	45.2124	44.8212	44.3582	43.8697	43.4182	43.0734	42.8985	42.9348	43.1898	43.6328	44.2014	44.8147	45.3918	45.8674	46.2046	46.3968	46.4653	46.4492	46.3925	46.3313	46.2835	46.245	46.1944	46.1033	45.9494	45.7289	45.4602	45.1792	44.9282	44.7399
		NORMAL	49.8982	50.4334	50.802	50.9635	50.9085	50.6568	50.2516	49.751	49.2155	48.6981	48.2387	47.8563	47.5536	47.3159	47.1178	46.9249	46.7042	46.429	46.089	45.6947	45.2822	44.905	44.6219	44.4805	44.5046	44.6877	44.9988	45.3938	45.8301	46.2763	46.7152	47.1359	47.5263	47.8627	48.1108	48.2307	48.19	47.9741	47.5951	47.0894	46.5124	45.9266	45.3901	44.9449	44.6115	44.3853	44.24
		LOUD	43.5361	44.1883	44.8244	45.3879	45.8431	46.1735	46.3739	46.4426	46.3805	46.1939	45.9019	45.538	45.1455	44.767	44.4304	44.1389	43.8696	43.5817	43.231	42.789	42.2556	41.6652	41.0818	40.587	40.2618	40.1694	40.3479	40.8034	41.5172	42.4525	43.558	44.7724	46.0265	47.2422	48.3365	49.2272	49.8432	50.1362	50.0932	49.7416	49.1508	48.4189	47.6556	46.9578	46.3913	45.976	45.6884
	204	MIME	9.16843	9.46724	9.74057	9.97549	10.1657	10.3086	10.4017	10.4412	10.4244	10.3531	10.2356	10.0864	9.9235	9.76262	9.61329	9.47733	9.34916	9.21971	9.07993	8.92496	8.75543	8.57896	8.4077	8.25661	8.14044	8.06987	8.04903	8.07387	8.13203	8.20464	8.27122	8.31413	8.323	8.29855	8.25079	8.197	8.1559	8.14172	8.15997	8.20606	8.26707	8.32566	8.36561	8.37574	8.35224	8.29879	8.22345
		WHISPER	9.53525	9.41629	9.24134	9.03399	8.83034	8.67164	8.59499	8.62342	8.7623	8.9976	9.30057	9.63343	9.95712	10.2374	10.4489	10.5759	10.6128	10.5611	10.4296	10.2331	9.99238	9.73305	9.48318	9.269	9.11138	9.0217	8.99962	9.03327	9.10095	9.17506	9.22735	9.23434	9.1828	9.0719	8.91304	8.72521	8.52958	8.34328	8.17647	8.03169	7.9072	7.7997	7.70646	7.6264	7.55925	7.50495	7.46289
		NORMAL	9.82623	9.88813	9.88875	9.82852	9.72251	9.59731	9.48557	9.41727	9.41158	9.47234	9.58699	9.73104	9.87437	9.98886	10.0546	10.0626	10.0149	9.92289	9.80388	9.67678	9.5604	9.47098	9.42152	9.42121	9.47293	9.57088	9.69826	9.82644	9.91866	9.93742	9.85371	9.65617	9.35511	8.98079	8.57655	8.18809	7.85496	7.60328	7.44414	7.37421	7.37906	7.43743	7.52563	7.62197	7.71039	7.78158	7.83302
		LOUD	9.81497	9.50572	9.14507	8.77669	8.43411	8.13748	7.89304	7.69884	7.54974	7.44298	7.37944	7.36306	7.39583	7.47463	7.58897	7.7226	7.85664	7.97554	8.07053	8.14219	8.199	8.25419	8.32242	8.41572	8.54096	8.69806	8.87899	9.06858	9.24606	9.3892	9.47897	9.50352	9.46108	9.36002	9.21538	9.04578	8.86764	8.69394	8.53241	8.38795	8.26403	8.16651	8.10329	8.08414	8.1173	8.20603	8.34411
	205	MIME	21.5381	21.6347	21.674	21.6313	21.4966	21.2795	21.0094	20.7302	20.4906	20.3326	20.2816	20.3424	20.5005	20.7283	20.9943	21.2722	21.5498	21.8325	22.1414	22.5088	22.9661	23.5338	24.2142	24.986	25.8121	26.6468	27.4489	28.1905	28.8622	29.4707	30.0313	30.5595	31.0622	31.5325	31.9502	32.2857	32.5071	32.5887	32.5185	32.3036	31.9718	31.5669	31.14	30.737	30.3876	30.0984	29.8556
		WHISPER	24.7025	24.6688	24.6828	24.7274	24.7783	24.8125	24.8123	24.7713	24.6942	24.5938	24.4875	24.3904	24.3126	24.2568	24.2219	24.2068	24.2146	24.2574	24.3535	24.5247	24.7875	25.1478	25.5959	26.1082	26.6532	27.1992	27.7245	28.2204	28.6931	29.1586	29.6333	30.127	30.6348	31.1378	31.6046	31.9981	32.2814	32.4246	32.4083	32.2285	31.8991	31.4534	30.9416	30.425	29.9644	29.6063	29.3727
		NORMAL	24.948	24.9452	24.946	24.9423	24.9186	24.8596	24.7578	24.6147	24.4418	24.2555	24.0717	23.8992	23.7387	23.5853	23.4332	23.285	23.1574	23.0814	23.0983	23.2492	23.56	24.0309	24.6315	25.3064	25.9893	26.6194	27.1587	27.5985	27.9597	28.282	28.611	28.9832	29.4185	29.9142	30.4492	30.9883	31.4938	31.9332	32.2845	32.5373	32.6919	32.7534	32.7282	32.6226	32.4431	32.1984	31.9003
		LOUD	20.7604	20.8928	21.1389	21.4577	21.8088	22.1609	22.4922	22.792	23.0546	23.2789	23.4674	23.6255	23.7648	23.9013	24.0523	24.2328	24.4507	24.7066	24.9946	25.3048	25.6276	25.9532	26.2744	26.5857	26.8864	27.1805	27.4772	27.7887	28.1259	28.4943	28.8926	29.3139	29.7495	30.1937	30.6432	31.0952	31.5436	31.9761	32.3741	32.718	32.9913	33.1858	33.3016	33.3445	33.3227	33.2399	33.0961
	206	MIME	1.08502	1.14509	1.22263	1.31549	1.42219	1.54018	1.66364	1.78285	1.88527	1.95831	1.99255	1.98428	1.93693	1.86025	1.76823	1.67602	1.59721	1.54154	1.51394	1.51473	1.54017	1.58411	1.63907	1.69732	1.75167	1.79592	1.82541	1.83726	1.83063	1.80645	1.76671	1.7138	1.6493	1.57339	1.48511	1.38302	1.2666	1.13722	0.998702	0.856834	0.718503	0.590501	0.478382	0.385737	0.314184	0.26339	0.231924
		WHISPER	1.29639	1.27361	1.24258	1.20261	1.15362	1.09634	1.03278	0.966302	0.901167	0.841747	0.791833	0.754502	0.732639	0.729827	0.750925	0.802322	0.890436	1.01939	1.18833	1.38923	1.60649	1.81846	2.00165	2.13529	2.20629	2.21179	2.1594	2.0649	1.94802	1.82837	1.72192	1.63876	1.58286	1.55239	1.54116	1.54034	1.54051	1.53347	1.51371	1.47883	1.42934	1.36751	1.29591	1.21684	1.13192	1.04284	0.952073
		NORMAL	2.0735	2.02143	1.93271	1.81684	1.68586	1.55208	1.42624	1.3163	1.22757	1.16299	1.12355	1.10867	1.11577	1.1398	1.17327	1.20741	1.234	1.24727	1.24584	1.2328	1.21443	1.19763	1.18722	1.18392	1.18409	1.18115	1.16798	1.13929	1.09356	1.03307	0.963242	0.890991	0.822907	0.764113	0.717755	0.685105	0.665971	0.659187	0.663021	0.675188	0.693202	0.714508	0.736882	0.758647	0.778747	0.796381	0.810948
		LOUD	1.81541	1.78721	1.75105	1.71524	1.68612	1.66615	1.65359	1.64288	1.62648	1.59747	1.5522	1.49143	1.42066	1.34829	1.28331	1.2331	1.20188	1.19053	1.19743	1.21986	1.2548	1.2994	1.35035	1.40277	1.44963	1.48194	1.49032	1.46744	1.41034	1.32165	1.209	1.08302	0.954566	0.832344	0.721261	0.622975	0.537071	0.463022	0.401571	0.355308	0.328307	0.325096	0.349409	0.403178	0.486011	0.594517	0.722367
	207	MIME	10.4122	10.1711	10.0074	9.94215	9.98268	10.1224	10.3416	10.6098	10.8906	11.1455	11.342	11.463	11.5154	11.5334	11.5793	11.7328	12.0795	12.6938	13.6219	14.8688	16.3891	18.0866	19.823	21.4364	22.769	23.6974	24.1553	24.1449	23.7307	23.0199	22.1346	21.1885	20.2678	19.4266	18.6889	18.0578	17.527	17.0895	16.7434	16.4926	16.3436	16.2978	16.3465	16.4667	16.621	16.7664	16.8633
		WHISPER	11.6501	11.8234	11.9482	11.9969	11.9466	11.7861	11.5208	11.1741	10.7852	10.4021	10.0753	9.85092	9.76832	9.85888	10.1482	10.6579	11.4067	12.4077	13.6631	15.1554	16.8382	18.63	20.4149	22.0531	23.4014	24.3388	24.7926	24.7532	24.2766	23.4692	22.4644	21.3948	20.3703	19.4666	18.7224	18.1467	17.726	17.4353	17.2427	17.1172	17.032	16.9695	16.9252	16.9067	16.9313	17.0177	17.1778
		NORMAL	9.91582	9.9039	9.93635	10.0097	10.1175	10.2511	10.3995	10.5525	10.7044	10.8565	11.0199	11.2156	11.4749	11.8369	12.3447	13.0413	13.9611	15.1233	16.5217	18.1162	19.8296	21.549	23.1372	24.4513	25.3687	25.8109	25.7598	25.26	24.4062	23.3203	22.1263	20.9327	19.8234	18.8595	18.085	17.5308	17.2148	17.1359	17.2677	17.5568	17.9274	18.2951	18.5825	18.7371	18.7398	18.6073	18.3847
		LOUD	9.65989	10.0163	10.3538	10.634	10.829	10.9267	10.9287	10.8466	10.6985	10.5063	10.2965	10.1009	9.9601	9.92327	10.0469	10.3906	11.0125	11.9595	13.2561	14.8893	16.7944	18.8467	20.8666	22.6434	23.9724	24.7008	24.7642	24.2032	23.1504	21.7972	20.3466	18.9715	17.7911	16.8647	16.2038	15.7878	15.5803	15.5386	15.6166	15.7658	15.9386	16.0913	16.1919	16.2249	16.1937	16.1186	16.0318
	208	MIME	27.6094	27.6901	27.7119	27.6697	27.5676	27.4189	27.2432	27.0622	26.8994	26.7792	26.7247	26.7571	26.889	27.1183	27.423	27.7599	28.0679	28.2785	28.3289	28.1761	27.8072	27.2419	26.5288	25.7341	24.9278	24.1689	23.4993	22.9415	22.503	22.1815	21.9704	21.8599	21.836	21.8787	21.9608	22.0494	22.1096	22.1092	22.0241	21.8436	21.5717	21.2278	20.8429	20.4558	20.1033	19.8174	19.6209
		WHISPER	26.2994	26.3309	26.3074	26.245	26.1659	26.0941	26.0493	26.0419	26.0717	26.1298	26.2025	26.2766	26.3435	26.4001	26.4484	26.4932	26.539	26.5891	26.6436	26.6998	26.749	26.7757	26.7585	26.6722	26.4958	26.2201	25.8531	25.4209	24.9631	24.5243	24.1436	23.8473	23.6446	23.5268	23.4685	23.433	23.3772	23.2583	23.0407	22.7029	22.2419	21.6746	21.0357	20.3733	19.7424	19.1983	18.7907
		NORMAL	28.7638	28.8427	28.894	28.8829	28.7928	28.6291	28.4152	28.1825	27.9594	27.7647	27.6042	27.4729	27.3584	27.2456	27.1216	26.9779	26.813	26.6323	26.4458	26.2644	26.0954	25.9382	25.7854	25.6241	25.4419	25.2318	24.9954	24.7423	24.4872	24.2447	24.0256	23.8345	23.67	23.5272	23.399	23.2785	23.1585	23.0295	22.8778	22.6857	22.4339	22.1086	21.7093	21.2524	20.773	20.3181	19.9355
		LOUD	29.0742	28.9459	28.674	28.2853	27.8234	27.3427	26.8971	26.5331	26.2811	26.1528	26.1392	26.216	26.3459	26.4854	26.5918	26.6288	26.5727	26.4174	26.1751	25.8763	25.5628	25.281	25.0688	24.9472	24.914	24.9436	24.9948	25.0212	24.9859	24.8705	24.6797	24.437	24.1735	23.9177	23.6855	23.4776	23.282	23.08	22.8519	22.5807	22.2516	21.8535	21.3804	20.8363	20.2404	19.6317	19.0652
	209	MIME	0.934625	1.00432	1.08337	1.16026	1.22438	1.26685	1.28133	1.26429	1.21506	1.13613	1.03276	0.912261	0.783085	0.653686	0.531517	0.42254	0.331096	0.260191	0.211512	0.185762	0.18241	0.199802	0.234746	0.28282	0.338756	0.397085	0.452787	0.501828	0.541635	0.571091	0.590101	0.599456	0.600304	0.594084	0.582143	0.565876	0.546418	0.52463	0.501043	0.476019	0.450096	0.424142	0.399621	0.378365	0.361902	0.351213	0.346166
		WHISPER	0.86746	0.795851	0.724524	0.657908	0.600794	0.557768	0.532425	0.526225	0.537768	0.562739	0.594591	0.625918	0.649915	0.661737	0.65914	0.642704	0.615513	0.5823	0.548487	0.519465	0.499482	0.491299	0.495824	0.512301	0.538655	0.571746	0.60773	0.642267	0.670966	0.689744	0.695457	0.686606	0.663482	0.628081	0.583887	0.535013	0.485623	0.439542	0.400093	0.370065	0.351779	0.346896	0.355704	0.376807	0.4066	0.439673	0.469769
		NORMAL	0.935175	0.940917	0.955591	0.978046	1.00528	1.03322	1.05756	1.07458	1.08132	1.07546	1.05523	1.01919	0.966816	0.899276	0.819916	0.734253	0.649135	0.5716	0.507499	0.46072	0.432934	0.423979	0.432004	0.453625	0.483709	0.515494	0.540833	0.551743	0.54218	0.5097	0.456083	0.38728	0.31158	0.237617	0.172654	0.121408	0.0860801	0.0667044	0.0620195	0.0700635	0.0885894	0.114912	0.146374	0.180345	0.214842	0.249037	0.283535
		LOUD	0.433424	0.462591	0.512926	0.577595	0.647807	0.714305	0.769045	0.80648	0.824028	0.822018	0.802982	0.770631	0.728938	0.681642	0.631495	0.580167	0.528183	0.475271	0.421176	0.366145	0.311904	0.261552	0.219272	0.189416	0.175948	0.181272	0.20608	0.24899	0.306396	0.372415	0.439272	0.498009	0.539766	0.557578	0.548106	0.512569	0.456776	0.389674	0.321098	0.259461	0.209988	0.174127	0.14999	0.133797	0.121399	0.109605	0.0968807
	210	MIME	17.7125	17.4893	17.3276	17.2358	17.224	17.3007	17.4686	17.7159	18.0157	18.3279	18.6083	18.8191	18.9387	18.9631	18.9032	18.7769	18.6	18.3799	18.1141	17.7931	17.4064	16.9503	16.4337	15.8821	15.3374	14.8539	14.4895	14.2928	14.293	14.49	14.8522	15.321	15.823	16.2857	16.6505	16.8844	16.9817	16.9612	16.8602	16.7258	16.6074	16.5488	16.5817	16.7191	16.9523	17.2518	17.5757
		WHISPER	19.6153	19.4174	19.2222	19.026	18.8305	18.6455	18.4879	18.3779	18.3342	18.3676	18.4764	18.6447	18.8434	19.0361	19.1851	19.2589	19.2383	19.1177	18.9045	18.6151	18.2676	17.8786	17.4611	17.0252	16.5833	16.153	15.7592	15.4318	15.2016	15.0933	15.1198	15.2789	15.5523	15.908	16.3045	16.6959	17.0384	17.2975	17.4543	17.5105	17.4878	17.422	17.3531	17.3138	17.3208	17.3722	17.4507
		NORMAL	19.9132	19.9039	19.8736	19.8256	19.7602	19.6767	19.5758	19.463	19.3481	19.2437	19.1605	19.1004	19.0536	18.9978	18.9044	18.7468	18.511	18.2012	17.8408	17.467	17.1186	16.8254	16.6012	16.4418	16.3317	16.2538	16.1984	16.1684	16.1776	16.2434	16.3768	16.574	16.8128	17.0563	17.2592	17.3802	17.3923	17.2907	17.0948	16.8443	16.5891	16.3772	16.2432	16.201	16.2445	16.3515	16.4929
		LOUD	18.6127	18.5869	18.5805	18.5672	18.529	18.4631	18.3828	18.3087	18.2611	18.2505	18.2737	18.3157	18.3569	18.3798	18.373	18.3302	18.2477	18.119	17.9342	17.6812	17.3537	16.9583	16.5185	16.0759	15.6839	15.3958	15.2528	15.274	15.4514	15.7514	16.1237	16.5119	16.8643	17.142	17.3225	17.3992	17.3779	17.2733	17.1068	16.9046	16.6983	16.5213	16.4051	16.3734	16.4369	16.5907	16.8174
	211	MIME	29.5981	29.6536	29.6636	29.6297	29.5618	29.4757	29.3839	29.2896	29.1869	29.0637	28.9134	28.7428	28.5772	28.4558	28.4205	28.5017	28.707	29.0176	29.3927	29.7809	30.1301	30.3978	30.5511	30.5679	30.4325	30.1379	29.6879	29.1032	28.4213	27.6941	26.98	26.3314	25.785	25.3554	25.0348	24.7994	24.6176	24.4606	24.3107	24.1646	24.0324	23.9319	23.8834	23.9027	23.9975	24.164	24.3889
		WHISPER	29.6837	29.8699	29.9948	30.0706	30.1101	30.1229	30.1116	30.0722	29.9952	29.8715	29.6979	29.4842	29.2555	29.0494	28.9094	28.8722	28.9569	29.1583	29.4487	29.7855	30.1228	30.4205	30.6478	30.7791	30.7899	30.6557	30.3567	29.8901	29.2807	28.5864	27.8899	27.2813	26.8355	26.5926	26.548	26.6577	26.8493	27.0451	27.1793	27.2125	27.1366	26.9722	26.759	26.5428	26.3631	26.2437	26.1879
		NORMAL	28.2224	28.605	29.0243	29.4674	29.9144	30.3415	30.7227	31.0358	31.2643	31.3985	31.4335	31.3693	31.2133	30.9817	30.7049	30.4251	30.189	30.0352	29.98	30.0078	30.0711	30.1014	30.0254	29.7845	29.3488	28.7232	27.9435	27.0694	26.1716	25.3192	24.5696	23.9592	23.5005	23.1826	22.9786	22.8535	22.775	22.719	22.673	22.6354	22.6136	22.6197	22.6695	22.7792	22.9604	23.2169	23.5409
		LOUD	30.9075	31.1228	31.3296	31.5085	31.6448	31.7298	31.7585	31.7284	31.6404	31.5007	31.3271	31.1492	31.0071	30.9424	30.9869	31.1516	31.4228	31.7658	32.1339	32.4783	32.7575	32.9372	32.9902	32.8924	32.6238	32.175	31.5531	30.7883	29.9327	29.0477	28.195	27.4222	26.7581	26.2135	25.7898	25.4853	25.2985	25.2274	25.2625	25.3854	25.5657	25.7691	25.9644	26.1329	26.2728	26.3983	26.5323
	212	MIME	14.4358	14.2701	14.1577	14.0878	14.0525	14.0501	14.0845	14.1605	14.2807	14.4403	14.6274	14.8245	15.0094	15.1601	15.2561	15.2805	15.2225	15.0797	14.8598	14.5802	14.2645	13.937	13.6162	13.3104	13.0161	12.7214	12.4131	12.0828	11.7321	11.3721	11.02	10.6937	10.4061	10.1636	9.96655	9.81239	9.69862	9.62496	9.59279	9.60452	9.6604	9.75725	9.88741	10.0388	10.1962	10.3438	10.4674
		WHISPER	15.6658	15.6635	15.6069	15.4998	15.3619	15.2244	15.1209	15.0805	15.1205	15.2428	15.4353	15.6755	15.9356	16.188	16.4069	16.5699	16.6579	16.6562	16.5563	16.3597	16.0783	15.7338	15.3535	14.9626	14.5781	14.2047	13.8344	13.4496	13.0287	12.5532	12.0121	11.406	10.7494	10.0694	9.40482	8.80017	8.29971	7.94022	7.74411	7.71678	7.84545	8.1035	8.45613	8.86683	9.30338	9.74312	10.1734
		NORMAL	16.9867	17.1516	17.3533	17.5712	17.7709	17.912	17.962	17.9075	17.7618	17.5608	17.3512	17.1763	17.0597	17.0014	16.9802	16.9619	16.9109	16.7976	16.6023	16.3154	15.9362	15.4735	14.9462	14.3836	13.8247	13.3119	12.8832	12.5651	12.3667	12.2772	12.2686	12.3009	12.3313	12.3212	12.246	12.0972	11.8831	11.6249	11.3504	11.0869	10.8567	10.6741	10.5442	10.4638	10.4231	10.4088	10.4079
		LOUD	14.5184	14.634	14.7396	14.8087	14.8278	14.7973	14.732	14.6574	14.6043	14.6033	14.6768	14.8325	15.0591	15.3258	15.5893	15.8025	15.9275	15.9447	15.8576	15.6898	15.4764	15.254	15.0495	14.8734	14.719	14.5666	14.3889	14.1605	13.8639	13.4943	13.0607	12.5824	12.0848	11.5914	11.1191	10.6757	10.2631	9.88008	9.52896	9.21915	8.96788	8.79713	8.72835	8.777	8.9471	9.22999	9.60462
	213	MIME	8.88923	8.94017	8.93781	8.88578	8.797	8.69202	8.5953	8.52949	8.51045	8.54311	8.61962	8.72024	8.81808	8.88563	8.90118	8.8528	8.74019	8.57297	8.3673	8.1421	7.91721	7.71082	7.54006	7.42026	7.36475	7.38226	7.47487	7.63647	7.85231	8.10166	8.36008	8.60311	8.8078	8.95276	9.01863	8.98897	8.85373	8.61337	8.28216	7.88748	7.46473	7.05044	6.67461	6.35747	6.11103	5.94291	5.86028
		WHISPER	7.80033	7.5824	7.44771	7.40638	7.45618	7.58188	7.75876	7.95772	8.15132	8.3182	8.44759	8.53944	8.60324	8.65362	8.70532	8.76727	8.83764	8.90285	8.93856	8.91557	8.8075	8.59832	8.28806	7.8945	7.45018	6.99632	6.57451	6.21892	5.95167	5.78078	5.70348	5.71038	5.79219	5.94367	6.16636	6.46754	6.85607	7.33794	7.91205	8.56814	9.28781	10.0479	10.8256	11.6032	12.3704	13.1239	13.8635
		NORMAL	7.87514	7.8796	7.90682	7.96518	8.05575	8.17118	8.29742	8.41737	8.51572	8.58302	8.61807	8.62705	8.62125	8.61366	8.61594	8.63494	8.67118	8.7191	8.76708	8.79974	8.80139	8.75815	8.6618	8.51169	8.31655	8.09392	7.86774	7.66398	7.50515	7.40506	7.36568	7.37799	7.42452	7.48396	7.53563	7.56249	7.55337	7.5041	7.41778	7.30398	7.1775	7.05381	6.94546	6.8574	6.78557	6.71806	6.63986
		LOUD	8.93512	8.9767	9.00851	9.01309	8.97618	8.88969	8.75658	8.59156	8.41976	8.27128	8.17466	8.1486	8.19818	8.31374	8.47479	8.65482	8.82625	8.96463	9.04882	9.06397	9.00265	8.86654	8.66968	8.43656	8.19903	7.98955	7.83352	7.74351	7.71706	7.73664	7.77513	7.80221	7.79163	7.72724	7.6069	7.44264	7.25633	7.0736	6.91576	6.79257	6.7009	6.62673	6.5514	6.45852	6.34069	6.20116	6.05208
	214	MIME	37.9199	37.6793	37.4459	37.2269	37.0311	36.8677	36.7457	36.6746	36.6624	36.7154	36.839	37.0365	37.3139	37.6811	38.1567	38.77	39.5596	40.5642	41.8104	43.2934	44.9634	46.7207	48.4271	49.9329	51.1119	51.8929	52.2776	52.3348	52.1776	51.9285	51.6861	51.5059	51.3939	51.3146	51.2091	51.0127	50.6701	50.1442	49.4205	48.5046	47.4179	46.1945	44.8762	43.5094	42.1435	40.8248	39.5948
		WHISPER	38.2262	37.9034	37.5589	37.2363	36.9765	36.8066	36.7358	36.7515	36.8268	36.9307	37.0404	37.1521	37.2852	37.4836	37.8054	38.3157	39.0746	40.1231	41.4721	43.0897	44.8963	46.7666	48.548	50.0869	51.2632	52.02	52.3755	52.4176	52.2753	52.0809	51.9364	51.8914	51.9399	52.0342	52.1023	52.0696	51.871	51.4575	50.7976	49.8771	48.7004	47.2907	45.6907	43.9587	42.1629	40.372	38.6449
		NORMAL	39.4135	39.229	38.9878	38.7032	38.3967	38.0961	37.8325	37.6327	37.517	37.4957	37.571	37.7425	38.0145	38.4045	38.9476	39.6915	40.6867	41.9693	43.5399	45.3483	47.2896	49.2112	50.9441	52.3383	53.3009	53.8194	53.9603	53.8482	53.6241	53.4035	53.2467	53.1521	53.0667	52.9153	52.6264	52.1542	51.4857	50.6377	49.6478	48.5653	47.4411	46.3237	45.2543	44.2625	43.3626	42.552	41.8084
		LOUD	34.1737	34.2304	34.3595	34.5032	34.6148	34.6722	34.6803	34.664	34.6561	34.6869	34.78	34.952	35.2201	35.6072	36.1456	36.8758	37.8412	39.0733	40.5776	42.3196	44.2198	46.1596	48.0032	49.6244	50.937	51.9127	52.5814	53.0124	53.2887	53.4746	53.6017	53.6657	53.6379	53.4839	53.177	52.7086	52.0847	51.3202	50.4299	49.4234	48.3073	47.0892	45.7845	44.4192	43.0286	41.6454	40.2923
	215	MIME	8.40163	8.36411	8.30471	8.22003	8.10698	7.96394	7.79473	7.61044	7.42788	7.26664	7.14413	7.07081	7.04705	7.06276	7.0987	7.13081	7.1342	7.08763	6.97714	6.79827	6.55671	6.2671	5.95224	5.64021	5.36177	5.14755	5.02461	5.01306	5.12257	5.35075	5.68162	6.08719	6.53056	6.97128	7.37136	7.70162	7.946	8.10288	8.1847	8.21307	8.21388	8.21123	8.22313	8.26018	8.32403	8.40973	8.50669
		WHISPER	7.7364	7.77431	7.81827	7.87398	7.94482	8.02865	8.1166	8.19321	8.24019	8.24018	8.18149	8.06182	7.88871	7.6789	7.45471	7.23905	7.05052	6.89924	6.78457	6.69574	6.61493	6.52267	6.40392	6.25476	6.08584	5.92238	5.79969	5.75449	5.81369	5.98472	6.25087	6.57401	6.90386	7.19152	7.40229	7.52371	7.56637	7.55759	7.53081	7.51423	7.5236	7.55908	7.60933	7.65889	7.6971	7.72512	7.75725
		NORMAL	9.13743	8.99685	8.85611	8.73311	8.64257	8.59113	8.57583	8.58503	8.6015	8.60839	8.59403	8.55387	8.4908	8.41169	8.32369	8.23103	8.13335	8.02709	7.90727	7.77032	7.615	7.4442	7.26482	7.08888	6.9337	6.82138	6.77678	6.82353	6.97817	7.24433	7.60957	8.0449	8.50963	8.9582	9.35011	9.65584	9.86229	9.97226	10.002	9.97485	9.9157	9.84557	9.77773	9.71609	9.65675	9.58974	9.5024
		LOUD	7.30746	7.15064	7.03243	6.94632	6.87976	6.8206	6.76311	6.70948	6.66979	6.65503	6.67181	6.71858	6.78474	6.85476	6.91418	6.95536	6.98095	7.00213	7.03386	7.08825	7.16783	7.26223	7.35081	7.40834	7.4155	7.36626	7.27262	7.16256	7.0716	7.03252	7.06457	7.16923	7.33021	7.52111	7.71394	7.88809	8.0342	8.15381	8.25533	8.34777	8.4373	8.52324	8.59956	8.656	8.67948	8.65821	8.58225
	216	MIME	4.77504	4.84496	4.93763	5.05811	5.21214	5.40033	5.61343	5.83202	6.02899	6.17653	6.25386	6.25305	6.18183	6.06215	5.925	5.80399	5.72892	5.72125	5.79102	5.93599	6.14254	6.38773	6.64275	6.87719	7.06452	7.18739	7.24149	7.23702	7.19521	7.14241	7.102	7.0877	7.10105	7.13314	7.17027	7.20032	7.21693	7.22081	7.21684	7.21029	7.2035	7.19458	7.17861	7.15029	7.10684	7.04973	6.98438
		WHISPER	6.4706	6.44599	6.36824	6.24301	6.08015	5.89477	5.70676	5.53651	5.39982	5.30362	5.24315	5.20436	5.16913	5.12102	5.05039	4.95634	4.8446	4.72383	4.60246	4.48641	4.37989	4.28743	4.21584	4.17595	4.18079	4.24364	4.37421	4.57565	4.84182	5.15736	5.49958	5.84123	6.15526	6.41959	6.62051	6.75525	6.83065	6.86208	6.86927	6.87277	6.88974	6.93041	6.99609	7.07897	7.16401	7.23285	7.27024
		NORMAL	5.36779	5.24495	5.04227	4.78902	4.524	4.28726	4.11272	4.0214	4.01832	4.09284	4.22177	4.37521	4.52288	4.64025	4.71319	4.73954	4.72858	4.69788	4.66959	4.66624	4.70753	4.80768	4.97245	5.1976	5.46824	5.76087	6.04669	6.29824	6.49447	6.62507	6.69152	6.70505	6.68254	6.64232	6.59997	6.56705	6.55089	6.55568	6.58429	6.63813	6.71764	6.82076	6.94153	7.06974	7.19164	7.2921	7.35758
		LOUD	4.30694	4.15822	4.04396	3.96978	3.93578	3.93922	3.97587	4.04024	4.12542	4.22232	4.32239	4.41993	4.51437	4.61131	4.71975	4.84864	5.00132	5.17349	5.35315	5.52506	5.67742	5.80637	5.91918	6.03341	6.17218	6.3583	6.60735	6.92375	7.2987	7.71138	8.13261	8.5297	8.87198	9.13579	9.30896	9.3922	9.39815	9.34754	9.2628	9.16147	9.05112	8.92898	8.7854	8.61038	8.40116	8.16689	7.92807
	217	MIME	31.049	31.1495	31.1625	31.0962	30.9765	30.8403	30.7267	30.6632	30.6596	30.7072	30.7839	30.8655	30.934	30.9843	31.0224	31.0597	31.1039	31.1513	31.1843	31.1742	31.091	30.909	30.6162	30.2155	29.724	29.1695	28.5865	28.0136	27.4925	27.0641	26.7653	26.6219	26.6426	26.8145	27.1017	27.4484	27.7902	28.0672	28.24	28.2995	28.2736	28.2197	28.2108	28.3138	28.5701	28.9841	29.5206
		WHISPER	30.3358	30.1603	29.9598	29.7433	29.5338	29.3612	29.2558	29.2395	29.3174	29.4737	29.6769	29.8864	30.0651	30.1885	30.2502	30.2613	30.2417	30.2149	30.1986	30.2056	30.244	30.3194	30.4364	30.5963	30.7921	31.006	31.2081	31.3604	31.4248	31.3722	31.1928	30.8987	30.5227	30.1107	29.71	29.3596	29.0825	28.8835	28.7533	28.677	28.6392	28.6322	28.655	28.7118	28.8058	28.9363	29.097
		NORMAL	31.0242	31.0922	31.1139	31.0893	31.0328	30.9674	30.917	30.8998	30.9246	30.992	31.0968	31.2304	31.3816	31.5353	31.6725	31.7727	31.8175	31.7967	31.7095	31.5636	31.3678	31.1252	30.8289	30.4638	30.0164	29.4857	28.8942	28.2909	27.7435	27.3225	27.0821	27.0443	27.1908	27.468	27.8023	28.1206	28.3686	28.5221	28.5867	28.5883	28.5592	28.5268	28.5056	28.4972	28.497	28.4987	28.5015
		LOUD	31.6216	31.8315	32.0945	32.3745	32.6343	32.8421	32.9758	33.0226	32.9782	32.8466	32.6392	32.3754	32.0837	31.7991	31.558	31.3906	31.3152	31.3316	31.4215	31.5502	31.6738	31.7433	31.7134	31.5519	31.2475	30.816	30.3011	29.7688	29.2939	28.9448	28.7658	28.7696	28.9324	29.2027	29.5107	29.7843	29.9624	30.0078	29.9106	29.6897	29.3857	29.0532	28.7465	28.5129	28.3832	28.3669	28.4538
	218	MIME	49.9447	49.4483	49.053	48.814	48.7709	48.9456	49.3389	49.9288	50.6693	51.4944	52.3256	53.0841	53.7066	54.1601	54.4507	54.6232	54.7495	54.9083	55.1593	55.5216	55.9645	56.4116	56.7644	56.9302	56.8496	56.5159	55.9778	55.3292	54.686	54.1582	53.8233	53.7049	53.7656	53.9116	54.0186	53.9604	53.6459	53.0457	52.2003	51.2115	50.2156	49.3496	48.7205	48.3871	48.3548	48.582	48.9936
		WHISPER	48.9293	48.6628	48.3706	48.0802	47.8211	47.6194	47.4966	47.4661	47.5343	47.7009	47.9611	48.3053	48.7204	49.1896	49.6942	50.2147	50.7335	51.2371	51.7159	52.1644	52.5806	52.9611	53.3007	53.5874	53.8049	53.9382	53.9827	53.9513	53.8768	53.8027	53.7686	53.7911	53.8545	53.9079	53.8843	53.7197	53.3757	52.8506	52.1825	51.4387	50.7016	50.0522	49.557	49.2586	49.1739	49.2929	49.5824
		NORMAL	50.3735	50.6537	50.8653	50.9906	51.028	50.9844	50.8701	50.6929	50.4573	50.1694	49.8462	49.5233	49.2565	49.113	49.1549	49.4215	49.9124	50.584	51.3567	52.1327	52.8163	53.3313	53.6286	53.6866	53.5108	53.1319	52.608	52.0236	51.4812	51.0787	50.8843	50.9069	51.0851	51.299	51.4033	51.2726	50.8425	50.1292	49.2259	48.2709	47.4095	46.7559	46.3702	46.2576	46.3797	46.6797	47.1
		LOUD	47.3904	47.4607	47.5802	47.7359	47.9077	48.0643	48.1719	48.2026	48.1477	48.0216	47.8628	47.7255	47.6698	47.752	48.0146	48.4802	49.1473	49.9841	50.9316	51.9094	52.829	53.6089	54.1891	54.5433	54.6785	54.6309	54.454	54.2077	53.9465	53.7111	53.5206	53.3716	53.2349	53.0624	52.7992	52.4	51.8457	51.1551	50.3875	49.6276	48.966	48.4725	48.1768	48.0621	48.0743	48.1371	48.1792
	219	MIME	21.6246	21.7482	21.8797	22.0296	22.2087	22.4224	22.6648	22.917	23.147	23.316	23.3869	23.3338	23.1506	22.8525	22.4731	22.0561	21.644	21.2679	20.9404	20.658	20.4052	20.1627	19.9166	19.6626	19.4084	19.1718	18.9788	18.8605	18.8491	18.9726	19.2479	19.6736	20.225	20.8527	21.4886	22.0536	22.4709	22.6781	22.6365	22.3375	21.8012	21.0736	20.2161	19.2948	18.3718	17.4964	16.705
		WHISPER	20.2635	20.2175	20.2518	20.3368	20.436	20.5167	20.5576	20.5544	20.5194	20.4756	20.4515	20.4727	20.5558	20.705	20.9095	21.1455	21.3787	21.5699	21.6814	21.6846	21.5673	21.3377	21.0233	20.6687	20.3288	20.0606	19.9141	19.9271	20.1168	20.4777	20.9801	21.5748	22.1998	22.7919	23.295	23.6679	23.8843	23.9294	23.7954	23.4781	22.9768	22.3005	21.4737	20.5407	19.5633	18.6132	17.7575
		NORMAL	21.5671	21.3255	21.1877	21.1655	21.2502	21.418	21.6367	21.8734	22.1003	22.2971	22.453	22.5656	22.6403	22.6874	22.7179	22.7379	22.7457	22.7281	22.6662	22.5398	22.3351	22.0476	21.6836	21.2569	20.7851	20.289	19.7914	19.3188	18.8998	18.5615	18.3234	18.1927	18.161	18.2059	18.2964	18.4011	18.4953	18.5638	18.5984	18.5926	18.5349	18.4055	18.182	17.8467	17.3984	16.8586	16.2686
		LOUD	21.4509	21.5907	21.6969	21.745	21.7278	21.6548	21.5475	21.4339	21.3424	21.2975	21.3145	21.3968	21.5331	21.6976	21.8522	21.9514	21.9533	21.8263	21.5576	21.1565	20.6552	20.1021	19.5574	19.0825	18.7337	18.5557	18.5743	18.7943	19.1961	19.7389	20.3651	21.0104	21.6114	22.1125	22.4718	22.6624	22.6703	22.4959	22.1522	21.6631	21.0617	20.3843	19.666	18.934	18.2056	17.4865	16.7755
	220	MIME	12.0676	11.9721	11.8599	11.7658	11.7139	11.7115	11.7495	11.8078	11.8637	11.9005	11.9118	11.9006	11.8765	11.8487	11.8225	11.7956	11.7605	11.7069	11.6263	11.5157	11.3794	11.2288	11.0816	10.9584	10.8813	10.8704	10.9429	11.111	11.3811	11.7503	12.2052	12.7203	13.2581	13.7745	14.2243	14.5694	14.7866	14.8708	14.8354	14.7101	14.5337	14.3493	14.1974	14.1116	14.1145	14.2138	14.4019
		WHISPER	10.1936	10.0285	9.91743	9.8705	9.89483	9.9924	10.1588	10.3817	10.6405	10.9081	11.1553	11.355	11.488	11.5444	11.5245	11.4361	11.2907	11.1009	10.8798	10.6406	10.3983	10.1688	9.9692	9.81508	9.71794	9.68259	9.7061	9.77939	9.88979	10.0248	10.1755	10.3391	10.5178	10.7167	10.9401	11.1886	11.4577	11.7372	12.0134	12.2702	12.4916	12.664	12.7799	12.84	12.8554	12.846	12.8365
		NORMAL	11.6369	11.7527	11.8537	11.9199	11.9355	11.8919	11.7918	11.6477	11.4807	11.3154	11.1749	11.0773	11.0335	11.045	11.1054	11.199	11.3026	11.3874	11.4228	11.3825	11.2517	11.0318	10.7423	10.4184	10.1032	9.83903	9.65765	9.57602	9.59541	9.7048	9.88696	10.1247	10.4043	10.7147	11.047	11.3902	11.7291	12.0431	12.3094	12.5075	12.6256	12.6647	12.6424	12.5898	12.5456	12.5459	12.6143
		LOUD	10.2576	9.90563	9.64042	9.49253	9.47464	9.57878	9.77835	10.0341	10.3062	10.5638	10.7935	11.0004	11.2023	11.4198	11.6643	11.932	12.2025	12.4456	12.6303	12.7351	12.7534	12.6936	12.5738	12.4174	12.2465	12.0811	11.939	11.8384	11.8007	11.8507	12.0125	12.3044	12.7305	13.2753	13.9004	14.5482	15.1498	15.6385	15.9633	16.0986	16.0514	15.8568	15.5722	15.2637	14.995	14.8156	14.7561
	221	MIME	19.6183	19.5393	19.3918	19.1829	18.9261	18.6389	18.3401	18.0454	17.7643	17.4989	17.2458	16.9984	16.7516	16.5032	16.2559	16.015	15.7882	15.5836	15.41	15.2772	15.1959	15.1767	15.226	15.3442	15.5239	15.7531	16.0179	16.3056	16.6056	16.9071	17.1959	17.4532	17.6582	17.7949	17.8591	17.8633	17.8339	17.8041	17.8019	17.8407	17.9152	18.0029	18.0708	18.0835	18.011	17.8334	17.5439
		WHISPER	18.5974	18.8354	19.1081	19.3967	19.6799	19.9312	20.1205	20.2178	20.2016	20.0652	19.8226	19.5082	19.1694	18.8574	18.616	18.4725	18.4335	18.487	18.6074	18.7631	18.9236	19.0639	19.1656	19.2163	19.2082	19.1378	19.0066	18.8214	18.5951	18.3439	18.0848	17.8312	17.5895	17.36	17.1379	16.9165	16.6894	16.4521	16.2021	15.9386	15.6633	15.3801	15.0975	14.8268	14.5819	14.3762	14.2181
		NORMAL	18.7723	18.8786	18.9048	18.845	18.7015	18.486	18.2176	17.9217	17.6274	17.3651	17.1618	17.0359	16.9926	17.0204	17.0925	17.1729	17.2265	17.2296	17.1764	17.0812	16.9718	16.8799	16.8301	16.8346	16.8906	16.9856	17.104	17.2333	17.3673	17.5065	17.6541	17.8138	17.9866	18.1701	18.3578	18.5394	18.6983	18.8131	18.8569	18.8038	18.6339	18.3418	17.9408	17.4642	16.9597	16.4801	16.0711
		LOUD	18.4571	18.4447	18.4374	18.4194	18.373	18.2806	18.1269	17.9056	17.6226	17.2972	16.9592	16.6434	16.379	16.1843	16.061	15.9959	15.9691	15.9613	15.9636	15.9815	16.0337	16.1446	16.3345	16.6096	16.959	17.354	17.756	18.1244	18.4251	18.6368	18.7527	18.7802	18.7376	18.65	18.5453	18.4479	18.3757	18.3373	18.3307	18.3465	18.3687	18.38	18.3648	18.3111	18.2116	18.0629	17.8634
	222	MIME	36.0239	36.4546	36.7651	36.8909	36.7845	36.4283	35.8424	35.0836	34.2382	33.4074	32.6919	32.177	31.9215	31.948	32.2378	32.7275	33.3098	33.8436	34.1724	34.1529	33.6871	32.7471	31.3884	29.7407	27.9819	26.2986	24.8495	23.7362	22.9924	22.5908	22.4628	22.5253	22.7021	22.9386	23.2023	23.4759	23.7464	23.9978	24.2087	24.3598	24.4414	24.4608	24.4429	24.426	24.4515	24.5548	24.758
		WHISPER	34.0161	33.7964	33.5438	33.2892	33.0688	32.9179	32.8606	32.9045	33.0411	33.246	33.4899	33.7454	33.9944	34.2262	34.4337	34.6018	34.6981	34.6709	34.4543	33.9846	33.2226	32.173	30.8947	29.4958	28.1132	26.8832	25.911	25.2505	24.895	24.7865	24.8333	24.9334	24.9954	24.9544	24.7786	24.4662	24.0397	23.5359	22.9964	22.4631	21.9749	21.5658	21.2653	21.0956	21.0694	21.1873	21.438
		NORMAL	34.8544	34.7053	34.4756	34.1851	33.8725	33.5851	33.3676	33.2501	33.2411	33.3262	33.4757	33.6536	33.8291	33.9782	34.0837	34.1263	34.0779	33.8961	33.5308	32.9373	32.0941	31.0196	29.7777	28.4707	27.219	26.1339	25.293	24.7241	24.4051	24.276	24.2602	24.285	24.2977	24.2701	24.1971	24.0895	23.9658	23.8482	23.761	23.7294	23.7765	23.919	24.1609	24.4891	24.8746	25.2787	25.664
		LOUD	33.5288	33.1398	32.8024	32.5513	32.3916	32.3048	32.2595	32.2249	32.1835	32.1354	32.0966	32.0923	32.1464	32.2714	32.4589	32.6751	32.8603	32.9353	32.8166	32.4351	31.7571	30.7989	29.6308	28.3668	27.1422	26.0877	25.3037	24.8441	24.7089	24.8482	25.1726	25.5701	25.9253	26.1408	26.1551	25.9541	25.5748	25.0955	24.6169	24.2369	24.0286	24.0251	24.2164	24.5595	24.9952	25.4663	25.9332
	223	MIME	35.1718	35.0358	34.9936	35.0305	35.1253	35.2526	35.3892	35.5184	35.6392	35.7717	35.9636	36.2862	36.8265	37.6666	38.8572	40.3924	42.1866	44.0714	45.8082	47.1267	47.7753	47.576	46.4648	44.5072	41.882	38.8426	35.6628	32.5893	29.8068	27.4275	25.4947	24.0012	22.907	22.1583	21.6941	21.4534	21.3753	21.4003	21.4735	21.5479	21.5912	21.5911	21.5559	21.516	21.5153	21.6027	21.8208
		WHISPER	37.4396	37.9029	38.2263	38.375	38.3417	38.149	37.8438	37.4867	37.1376	36.8496	36.6684	36.6415	36.823	37.2714	38.0363	39.133	40.5169	42.0673	43.5905	44.8446	45.5842	45.612	44.8222	43.2257	40.9494	38.206	35.2514	32.334	29.6543	27.3414	25.4493	23.9705	22.8563	22.0403	21.4565	21.0493	20.7774	20.6123	20.5336	20.5252	20.5694	20.6476	20.7393	20.8274	20.9023	20.9679	21.0421
		NORMAL	34.3069	34.2311	34.1921	34.1691	34.1501	34.1329	34.1274	34.1524	34.2355	34.41	34.7138	35.1863	35.8642	36.7744	37.9239	39.2866	40.7916	42.3177	43.6979	44.7412	45.2629	45.1224	44.2532	42.6783	40.5058	37.9083	35.0915	32.2615	29.5986	27.2375	25.2606	23.6967	22.5304	21.715	21.1879	20.8843	20.7468	20.7315	20.8087	20.9592	21.175	21.4545	21.8007	22.2172	22.7038	23.2543	23.8543
		LOUD	33.7148	34.0479	34.4063	34.7709	35.1122	35.4016	35.6227	35.7819	35.9078	36.0493	36.268	36.6337	37.2174	38.0831	39.2697	40.7666	42.4912	44.2754	45.8766	47.0153	47.4328	46.952	45.525	43.2484	40.3457	37.1161	33.873	30.8852	28.3364	26.3104	24.7998	23.7314	22.9993	22.4949	22.1271	21.8334	21.5789	21.3508	21.1521	20.9951	20.8968	20.8778	20.9572	21.1494	21.4598	21.8825	22.399
	224	MIME	16.6278	16.5707	16.4831	16.3741	16.2656	16.1827	16.1461	16.1628	16.2253	16.3115	16.3919	16.4381	16.4307	16.3649	16.2505	16.1082	15.9621	15.8329	15.7298	15.6473	15.5657	15.4558	15.2879	15.0421	14.7152	14.3262	13.9113	13.516	13.182	12.936	12.7837	12.71	12.687	12.6853	12.6839	12.6772	12.6746	12.6945	12.7553	12.8662	13.0234	13.2089	13.3969	13.5609	13.6811	13.7495	13.7697
		WHISPER	14.4744	14.615	14.7451	14.8354	14.8606	14.8083	14.683	14.5073	14.3148	14.1432	14.0234	13.9722	13.9898	14.0616	14.1633	14.2673	14.3502	14.3962	14.3987	14.358	14.2783	14.1629	14.0129	13.8299	13.6183	13.3887	13.1611	12.9607	12.8143	12.744	12.7615	12.8657	13.042	13.2641	13.4983	13.7085	13.8631	13.9407	13.9354	13.8594	13.7412	13.6208	13.5396	13.5319	13.6171	13.7942	14.0441
		NORMAL	15.2843	15.147	14.9742	14.7891	14.6208	14.4947	14.4273	14.4223	14.4723	14.5629	14.6775	14.8006	14.9197	15.0243	15.1061	15.1585	15.1774	15.161	15.1095	15.0206	14.889	14.7054	14.4604	14.1535	13.8001	13.4369	13.1159	12.8919	12.8057	12.8689	13.058	13.3207	13.5911	13.8079	13.9293	13.9413	13.8547	13.698	13.5073	13.3175	13.1576	13.0477	12.9978	13.0079	13.067	13.1549	13.2463
		LOUD	13.6793	13.4333	13.1392	12.8245	12.5181	12.2499	12.0472	11.9297	11.9055	11.9685	12.0992	12.269	12.4445	12.5948	12.6961	12.734	12.7047	12.6124	12.4665	12.2783	12.0595	11.8216	11.5775	11.3422	11.1338	10.9687	10.8603	10.8143	10.8267	10.887	10.9812	11.0977	11.2299	11.3767	11.5395	11.7162	11.8995	12.0748	12.2245	12.3328	12.3925	12.4077	12.3929	12.3701	12.3622	12.389	12.4628
	225	MIME	21.646	21.6836	21.6881	21.6543	21.5806	21.471	21.333	21.1749	20.9995	20.8043	20.5819	20.3246	20.0323	19.7148	19.3943	19.0998	18.8618	18.7036	18.6384	18.6647	18.766	18.9144	19.0715	19.1969	19.2552	19.2251	19.1059	18.9181	18.6995	18.4929	18.3387	18.2632	18.2752	18.3665	18.5183	18.7056	18.9057	19.1019	19.2871	19.4635	19.6421	19.8406	20.0804	20.3837	20.7709	21.2543	21.8354
		WHISPER	20.8748	20.7921	20.6314	20.392	20.0936	19.7756	19.4914	19.2955	19.229	19.3072	19.5155	19.8157	20.1587	20.4974	20.7978	21.0397	21.2145	21.3179	21.3444	21.2875	21.1402	20.8999	20.573	20.1762	19.7382	19.2986	18.9037	18.6009	18.4293	18.4106	18.5407	18.7885	19.1013	19.4199	19.6941	19.8978	20.0341	20.129	20.2196	20.3386	20.5042	20.7195	20.9784	21.2778	21.6214	22.0212	22.4893
		NORMAL	22.9466	22.5073	22.1049	21.7808	21.5699	21.4932	21.5504	21.7181	21.9516	22.1921	22.3811	22.474	22.4521	22.3263	22.131	21.9122	21.7116	21.5569	21.4564	21.4028	21.3779	21.3589	21.3227	21.2486	21.1203	20.9298	20.6813	20.3925	20.0946	19.8247	19.6173	19.4929	19.4519	19.4738	19.5236	19.5645	19.568	19.5248	19.4473	19.3666	19.3227	19.3542	19.4902	19.7423	20.107	20.5671	21.1
		LOUD	19.1771	19.2232	19.3248	19.4682	19.6415	19.8384	20.0564	20.2964	20.5571	20.8328	21.1086	21.3637	21.574	21.7215	21.8013	21.8278	21.8323	21.8537	21.9232	22.051	22.2175	22.3773	22.472	22.4481	22.2757	21.958	21.5316	21.0537	20.5886	20.1921	19.8994	19.723	19.6525	19.6612	19.7149	19.7799	19.834	19.8712	19.9058	19.9696	20.1047	20.3524	20.7419	21.2822	21.9585	22.7337	23.5553
	226	MIME	28.2465	27.8196	27.3775	27.0086	26.7791	26.7193	26.8188	27.0357	27.3101	27.5809	27.8012	27.9456	28.013	28.0208	27.996	27.9653	27.9468	27.9477	27.9623	27.9758	27.9684	27.9191	27.8106	27.6322	27.3833	27.0734	26.7244	26.3678	26.0417	25.7867	25.64	25.6291	25.7684	26.0565	26.4767	26.9998	27.5883	28.2002	28.7933	29.3256	29.7563	30.0498	30.1811	30.1441	29.9576	29.6669	29.3392
		WHISPER	26.406	26.3762	26.426	26.5608	26.7766	27.0552	27.3636	27.6607	27.907	28.0751	28.1567	28.163	28.1195	28.0578	28.0076	27.9917	28.0233	28.1078	28.2435	28.4224	28.6281	28.8356	29.0105	29.1113	29.0977	28.9413	28.6351	28.1983	27.6738	27.1149	26.5721	26.0794	25.6521	25.2934	25.0068	24.8069	24.7224	24.7864	25.0206	25.4195	25.9435	26.5252	27.087	27.5606	27.9051	28.112	28.2008
		NORMAL	28.1833	28.1867	28.2768	28.443	28.6559	28.8717	29.0433	29.1338	29.1307	29.0505	28.9346	28.8356	28.8008	28.8545	28.9925	29.183	29.3785	29.5286	29.5939	29.5509	29.3933	29.1275	28.766	28.3241	27.8212	27.284	26.7529	26.2793	25.9235	25.741	25.7706	26.0228	26.4744	27.0743	27.7505	28.4256	29.0285	29.5057	29.8278	29.9916	30.0185	29.9467	29.8236	29.6956	29.6005	29.5624	29.5908
		LOUD	28.246	28.5923	28.9208	29.1966	29.3899	29.4753	29.4344	29.2584	28.9509	28.5295	28.0239	27.4726	26.9174	26.401	25.9632	25.6403	25.4625	25.4525	25.6199	25.9569	26.436	27.008	27.6082	28.1668	28.6206	28.9267	29.0711	29.0686	28.9547	28.7752	28.5741	28.3866	28.2374	28.1457	28.129	28.2063	28.3979	28.7189	29.1713	29.7373	30.3766	31.0304	31.6294	32.1091	32.4223	32.5478	32.4926
	227	MIME	10.8248	10.7599	10.6431	10.5126	10.4082	10.3621	10.391	10.4936	10.653	10.8434	11.0355	11.2025	11.3228	11.3804	11.3647	11.2684	11.0888	10.8286	10.4971	10.1105	9.6902	9.2605	8.84449	8.46053	8.12073	7.83004	7.58617	7.38167	7.20561	7.04751	6.89962	6.75951	6.63114	6.52257	6.44395	6.4029	6.40114	6.43287	6.48448	6.53733	6.57278	6.57734	6.54767	6.49276	6.43211	6.39035	6.39124
		WHISPER	10.8734	10.9323	10.9602	10.9346	10.8416	10.6803	10.4647	10.2185	9.96742	9.73042	9.51467	9.31491	9.11748	8.90613	8.66711	8.39152	8.07602	7.72169	7.33423	6.92426	6.50934	6.11305	5.76263	5.483	5.29136	5.19244	5.17798	5.23029	5.32809	5.45226	5.58998	5.73485	5.88305	6.0294	6.16337	6.26945	6.33014	6.33197	6.271	6.15609	6.00776	5.85346	5.71981	5.6262	5.58012	5.57679	5.60179
		NORMAL	11.5544	11.4669	11.4263	11.427	11.4642	11.5318	11.6208	11.7178	11.8059	11.8673	11.8871	11.8548	11.7666	11.6238	11.433	11.2027	10.9422	10.6583	10.3546	10.0303	9.6838	9.31581	8.93343	8.55232	8.19438	7.88307	7.6371	7.46521	7.36404	7.32053	7.31557	7.32968	7.34596	7.35258	7.34204	7.31011	7.25484	7.17528	7.07104	6.94194	6.78863	6.61317	6.41935	6.21403	6.00707	5.81094	5.63901
		LOUD	10.9078	10.9377	10.9836	11.0433	11.1123	11.1844	11.2501	11.2955	11.3028	11.2545	11.1383	10.953	10.7097	10.4275	10.1258	9.81704	9.50262	9.17472	8.82338	8.44367	8.04077	7.63043	7.23599	6.8835	6.59668	6.39309	6.28131	6.25991	6.31583	6.42639	6.56181	6.69116	6.78907	6.84078	6.84388	6.80639	6.74129	6.6608	6.57096	6.47094	6.35552	6.21973	6.0634	5.89363	5.7236	5.56731	5.43421
	228	MIME	2.83093	2.69627	2.57445	2.47611	2.40894	2.37456	2.36829	2.38078	2.40014	2.41487	2.4165	2.39985	2.36383	2.31067	2.24509	2.17301	2.10103	2.03562	1.98274	1.94733	1.93279	1.94017	1.9678	2.01127	2.06429	2.11978	2.17183	2.21684	2.254	2.28426	2.3094	2.33036	2.34607	2.35431	2.35243	2.33873	2.31371	2.28012	2.24248	2.20536	2.17216	2.14388	2.11904	2.09434	2.06573	2.02999	1.98573
		WHISPER	2.34772	2.38018	2.43524	2.50333	2.57155	2.62684	2.65908	2.66327	2.63963	2.59232	2.52729	2.45102	2.36985	2.29027	2.21938	2.16483	2.13383	2.13183	2.16046	2.21667	2.29221	2.37503	2.45094	2.50654	2.53228	2.52501	2.48964	2.43775	2.38458	2.34442	2.32664	2.33311	2.35917	2.3965	2.4371	2.47686	2.51686	2.56123	2.61421	2.67618	2.74142	2.79858	2.83386	2.83513	2.79582	2.71633	2.60309
		NORMAL	2.86014	2.82528	2.81038	2.82726	2.88202	2.97231	3.08728	3.20947	3.31922	3.39873	3.43593	3.42646	3.3736	3.2868	3.17973	3.06746	2.96458	2.88341	2.83246	2.81503	2.82922	2.86783	2.91978	2.97171	3.01061	3.02664	3.01538	2.97791	2.9205	2.85243	2.78327	2.72109	2.6703	2.63224	2.60525	2.58606	2.57127	2.55821	2.54575	2.53378	2.52269	2.51191	2.49928	2.48075	2.45118	2.40632	2.34454
		LOUD	2.42456	2.53175	2.66982	2.81118	2.92791	2.99756	3.00811	2.95971	2.86355	2.73697	2.59842	2.4618	2.33453	2.21807	2.11026	2.00941	1.91602	1.83383	1.7683	1.72537	1.70985	1.72435	1.77	1.84626	1.95079	2.07909	2.22363	2.37415	2.51863	2.64479	2.74273	2.80672	2.83676	2.83822	2.82033	2.79411	2.7698	2.75481	2.75255	2.76203	2.77825	2.7933	2.79758	2.7817	2.73853	2.66425	2.55992
	229	MIME	6.97276	6.96155	6.94002	6.92565	6.93188	6.96585	7.02791	7.1132	7.21436	7.32405	7.43743	7.55176	7.66533	7.77499	7.8749	7.95573	8.00722	8.01938	7.98547	7.90343	7.776	7.61064	7.41874	7.21493	7.01503	6.83364	6.68125	6.56152	6.47051	6.39919	6.33679	6.2756	6.2146	6.15987	6.12256	6.11445	6.14289	6.20775	6.2995	6.40133	6.49234	6.55279	6.5686	6.53416	6.45398	6.34046	6.21131
		WHISPER	7.07891	7.067	7.04248	7.02087	7.0202	7.05514	7.13242	7.24887	7.39309	7.54834	7.69658	7.82248	7.91655	7.97559	8.00241	8.0045	7.99133	7.97361	7.9604	7.95819	7.96855	7.98629	7.99961	7.99186	7.94557	7.84852	7.69752	7.50019	7.27301	7.0369	6.81137	6.60959	6.4363	6.28776	6.15422	6.02371	5.88562	5.73443	5.57066	5.40234	5.24337	5.11121	5.02242	4.9892	5.01498	5.09274	5.20623
		NORMAL	7.99102	7.87455	7.76356	7.67771	7.62821	7.61563	7.6317	7.66375	7.70007	7.73482	7.77016	7.81478	7.87966	7.97247	8.0923	8.22728	8.35732	8.45866	8.51058	8.50028	8.42457	8.28902	8.10456	7.88427	7.64059	7.3839	7.12154	6.85778	6.59395	6.32979	6.06474	5.80098	5.54423	5.30424	5.09213	4.91727	4.78349	4.68813	4.62319	4.57917	4.54863	4.52858	4.5216	4.53287	4.56782	4.62902	4.71468
		LOUD	7.62716	7.71224	7.77454	7.80195	7.79073	7.74282	7.66291	7.55574	7.42551	7.27623	7.11547	6.95419	6.80636	6.68599	6.6025	6.55912	6.55214	6.57367	6.61516	6.67046	6.73682	6.81498	6.90566	7.00778	7.11591	7.21984	7.30641	7.36123	7.37233	7.33249	7.24043	7.10035	6.92107	6.71369	6.49031	6.26216	6.03989	5.83284	5.64944	5.49718	5.38298	5.31348	5.29472	5.33195	5.42767	5.58006	5.78095
	230	MIME	23.0877	23.001	22.8534	22.6559	22.432	22.2124	22.0293	21.9103	21.8751	21.9334	22.0887	22.3391	22.6811	23.1067	23.6037	24.1508	24.7204	25.2779	25.7881	26.2194	26.5482	26.7626	26.8637	26.8643	26.7866	26.6576	26.504	26.3483	26.2066	26.087	25.9912	25.9149	25.8502	25.7876	25.7222	25.6559	25.6017	25.5799	25.6111	25.7072	25.8633	26.0566	26.2553	26.4289	26.5622	26.6628	26.7585
		WHISPER	23.4907	23.8254	24.1634	24.445	24.6214	24.6671	24.5876	24.4194	24.2213	24.0613	24.0007	24.0783	24.3042	24.6572	25.0919	25.5515	25.9799	26.3343	26.589	26.7375	26.7857	26.7463	26.6304	26.446	26.2001	25.9008	25.5648	25.2183	24.8958	24.6347	24.4658	24.4053	24.452	24.5874	24.7835	25.011	25.2476	25.4809	25.7081	25.9308	26.15	26.3642	26.5704	26.7682	26.9627	27.1641	27.3834
		NORMAL	22.359	22.7321	23.1654	23.6029	23.9891	24.2759	24.4307	24.4378	24.2989	24.029	23.6555	23.2166	22.7582	22.3317	21.9891	21.7756	21.7228	21.8447	22.1362	22.5751	23.1273	23.7521	24.4081	25.0577	25.6693	26.2192	26.6905	27.0729	27.3596	27.5486	27.6409	27.643	27.5681	27.4379	27.2825	27.1384	27.0422	27.0221	27.0898	27.2339	27.4225	27.6121	27.7612	27.8452	27.8629	27.8363	27.7996
		LOUD	25.0934	25.2854	25.3875	25.3856	25.2758	25.0738	24.8127	24.5407	24.3082	24.1516	24.0857	24.1006	24.1697	24.2622	24.3591	24.4619	24.5912	24.7787	25.0536	25.4294	25.8958	26.415	26.9286	27.3639	27.6478	27.7194	27.5418	27.113	26.4678	25.6739	24.8225	24.0089	23.3184	22.8104	22.514	22.4281	22.5302	22.786	23.1591	23.6173	24.1356	24.6963	25.2889	25.9061	26.5412	27.1847	27.8214
	231	MIME	32.2027	32.6319	32.9257	33.0663	33.0669	32.9617	32.7949	32.6088	32.4359	32.2945	32.1878	32.1085	32.0415	31.969	31.8722	31.7325	31.531	31.2532	30.895	30.4697	30.0137	29.583	29.2425	29.0507	29.0454	29.2377	29.614	30.1448	30.7933	31.5191	32.2799	33.0281	33.7119	34.28	34.6918	34.9267	34.9916	34.9222	34.7746	34.6117	34.4883	34.437	34.4608	34.5349	34.6162	34.6582	34.6246
		WHISPER	33.3546	33.0563	32.8751	32.8442	32.9753	33.2513	33.6278	34.0419	34.4272	34.7276	34.9073	34.9535	34.8724	34.6818	34.4016	34.049	33.6374	33.1799	32.6974	32.2235	31.8064	31.5045	31.3746	31.4611	31.7856	32.3431	33.1063	34.0303	35.0613	36.1394	37.1999	38.1732	38.99	39.5867	39.9186	39.9684	39.7525	39.3179	38.7346	38.0808	37.4306	36.8412	36.3455	35.9489	35.6323	35.3585	35.0829
		NORMAL	32.8812	33.1077	33.2863	33.3567	33.2799	33.0485	32.6913	32.2674	31.8529	31.5232	31.3365	31.3206	31.4659	31.73	32.047	32.3448	32.5616	32.6595	32.6282	32.4848	32.2646	32.0121	31.7719	31.5849	31.4858	31.5034	31.6584	31.9609	32.4065	32.975	33.6305	34.3248	35.0048	35.6197	36.128	36.503	36.7362	36.8346	36.8165	36.7048	36.5186	36.2705	35.9664	35.6106	35.2126	34.7936	34.3848
		LOUD	30.4544	30.3353	30.2633	30.241	30.2804	30.3963	30.6001	30.891	31.2525	31.6522	32.0502	32.4074	32.6942	32.8936	33.0002	33.016	32.9444	32.7882	32.5517	32.2434	31.8832	31.5066	31.1645	30.9186	30.8341	30.9683	31.3618	32.0297	32.9569	34.0958	35.3681	36.6727	37.9001	38.952	39.7605	40.3011	40.5932	40.6865	40.6382	40.4894	40.2522	39.9113	39.4382	38.8125	38.0378	37.1488	36.2058
	232	MIME	8.62917	8.83914	9.12123	9.43047	9.71652	9.93402	10.0516	10.0574	9.9594	9.78122	9.55625	9.32018	9.1053	8.93666	8.83039	8.79328	8.82331	8.91023	9.03824	9.18836	9.34165	9.48207	9.59853	9.68575	9.7438	9.77634	9.789	9.78767	9.77802	9.76418	9.7477	9.72757	9.69841	9.65201	9.5782	9.46854	9.3192	9.13323	8.9201	8.69306	8.46475	8.24369	8.03365	7.83507	7.64905	7.48035	7.33974
		WHISPER	7.8334	7.77765	7.73746	7.72545	7.7498	7.80972	7.89416	7.98482	8.06048	8.1034	8.104	8.06371	7.99395	7.91346	7.84309	7.80181	7.80278	7.85117	7.94493	8.07531	8.23133	8.40241	8.58083	8.76264	8.94575	9.12606	9.29409	9.43411	9.52616	9.55147	9.49922	9.37174	9.18597	8.97083	8.75989	8.58386	8.46355	8.40628	8.40669	8.451	8.52164	8.60255	8.68155	8.74998	8.80188	8.83273	8.83928
		NORMAL	8.04094	7.97907	8.02778	8.16945	8.3691	8.58204	8.76395	8.88071	8.91578	8.87175	8.76872	8.63714	8.51009	8.41424	8.36416	8.35904	8.38367	8.4132	8.42152	8.38988	8.31366	8.20572	8.09229	8.00695	7.97865	8.02423	8.1428	8.31602	8.51367	8.70104	8.84742	8.93148	8.94441	8.88918	8.77863	8.63195	8.47033	8.31382	8.17829	8.07385	8.00532	7.97421	7.98244	8.03506	8.14196	8.31617	8.56974
		LOUD	8.11949	8.01601	7.90345	7.77939	7.64579	7.50903	7.3789	7.26618	7.17938	7.12257	7.09405	7.08785	7.09483	7.10548	7.11189	7.10903	7.09533	7.07376	7.05172	7.04112	7.05584	7.1103	7.21369	7.36892	7.56979	7.80217	8.0459	8.27863	8.47838	8.62705	8.71152	8.72655	8.67574	8.57211	8.43786	8.30046	8.18794	8.12259	8.11704	8.17301	8.28211	8.42955	8.59851	8.77267	8.93891	9.08833	9.21636
	233	MIME	29.2834	28.7664	28.1809	27.5639	26.9529	26.3847	25.8958	25.5199	25.2809	25.1878	25.2297	25.3771	25.5869	25.811	26.0075	26.149	26.2271	26.254	26.2598	26.2875	26.3853	26.5997	26.9642	27.4909	28.1654	28.945	29.765	30.5483	31.2189	31.715	31.9981	32.0576	31.9098	31.5916	31.1507	30.6368	30.0929	29.5515	29.0334	28.5506	28.1099	27.7187	27.3891	27.1363	26.9781	26.9273	26.985
		WHISPER	22.994	23.3442	23.8127	24.3556	24.9292	25.4929	26.0109	26.4518	26.789	27.0031	27.0824	27.0263	26.8451	26.5594	26.1986	25.7969	25.3923	25.0234	24.7269	24.5376	24.486	24.5975	24.8878	25.3571	25.9847	26.7266	27.5187	28.2894	28.974	29.531	29.9512	30.2564	30.4896	30.697	30.9132	31.1504	31.3962	31.618	31.7752	31.8301	31.7588	31.5565	31.2375	30.829	30.3616	29.8587	29.3301
		NORMAL	22.5641	22.2808	22.0848	21.9972	22.0225	22.1477	22.3449	22.5762	22.8021	22.9905	23.1245	23.2059	23.2537	23.2951	23.3541	23.4403	23.5452	23.6481	23.7256	23.7658	23.7753	23.7785	23.8096	23.9025	24.0819	24.3597	24.7358	25.1994	25.7343	26.3187	26.927	27.531	28.1035	28.6194	29.0593	29.4124	29.6751	29.8525	29.9578	30.0112	30.037	30.0578	30.0899	30.1385	30.196	30.2457	30.2664
		LOUD	27.0615	27.0249	26.9118	26.718	26.4593	26.1731	25.9133	25.7366	25.685	25.7738	25.9808	26.2532	26.5191	26.7068	26.7632	26.666	26.425	26.0767	25.6704	25.2564	24.8739	24.547	24.2853	24.0919	23.9682	23.9213	23.9631	24.1037	24.3424	24.6635	25.0351	25.4197	25.784	26.1116	26.4073	26.6918	26.9908	27.3214	27.6825	28.053	28.3981	28.6815	28.8759	28.9745	28.9909	28.9548	28.9011
	234	MIME	3.21135	3.03222	2.85869	2.70725	2.59043	2.51404	2.47698	2.47297	2.49295	2.52851	2.57381	2.62498	2.67979	2.73547	2.78766	2.83034	2.85758	2.86623	2.85785	2.83887	2.81905	2.80797	2.8119	2.8316	2.86324	2.90038	2.9376	2.97294	3.00797	3.04644	3.09188	3.1452	3.20345	3.26115	3.31177	3.34989	3.37218	3.37737	3.36533	3.33528	3.28537	3.21287	3.11628	2.99774	2.86471	2.72981	2.60906
		WHISPER	3.0171	2.97812	2.92703	2.86567	2.79805	2.72976	2.66757	2.61808	2.58582	2.57167	2.57149	2.57722	2.57952	2.57092	2.54878	2.51623	2.48114	2.45339	2.44175	2.45159	2.48331	2.53304	2.59382	2.65703	2.71425	2.75885	2.78732	2.79963	2.79863	2.7889	2.77492	2.75932	2.74255	2.72293	2.69813	2.6669	2.63075	2.59387	2.56224	2.54104	2.53228	2.53333	2.53733	2.53511	2.5179	2.47956	2.4176
		NORMAL	3.20584	3.13124	3.10809	3.13232	3.19263	3.27238	3.35259	3.41514	3.44628	3.43876	3.393	3.31631	3.22128	3.12259	3.035	2.97094	2.93917	2.94373	2.98327	3.0504	3.13249	3.21293	3.27432	3.30165	3.28601	3.22724	3.13476	3.02491	2.91733	2.82974	2.77376	2.75297	2.76312	2.7954	2.8392	2.88491	2.9251	2.95409	2.96792	2.96351	2.93934	2.89541	2.83391	2.75831	2.67288	2.5817	2.48836
		LOUD	2.69345	2.7023	2.717	2.72474	2.71221	2.66893	2.59109	2.48289	2.35634	2.2281	2.11508	2.02943	1.97591	1.95166	1.94824	1.95611	1.968	1.98173	1.99996	2.02852	2.07381	2.13956	2.22571	2.32789	2.43858	2.54959	2.65343	2.74471	2.8199	2.87607	2.91007	2.91835	2.89818	2.84952	2.77646	2.68795	2.59596	2.51301	2.44878	2.40787	2.38901	2.38576	2.38885	2.38857	2.37724	2.35033	2.30686
	235	MIME	25.2446	24.9929	24.6663	24.3013	23.9302	23.5759	23.2491	22.9538	22.6941	22.4791	22.3257	22.2542	22.2821	22.4182	22.6565	22.9743	23.3312	23.6736	23.9414	24.0792	24.0493	23.8435	23.4879	23.0396	22.5739	22.1637	21.8599	21.6786	21.5985	21.5689	21.5274	21.4184	21.2085	20.894	20.5009	20.0754	19.6717	19.3402	19.1183	19.0236	19.0541	19.1888	19.3942	19.6316	19.8647	20.0681	20.2318
		WHISPER	24.8897	25.1048	25.1764	25.1075	24.9303	24.6966	24.4611	24.2664	24.135	24.0678	24.0487	24.0556	24.0663	24.0644	24.0392	23.9819	23.884	23.7351	23.5256	23.2507	22.9139	22.5281	22.1131	21.6898	21.2758	20.8834	20.5202	20.1918	19.9048	19.6647	19.4751	19.3323	19.2237	19.1303	19.0318	18.9145	18.7758	18.6252	18.4779	18.3497	18.2511	18.185	18.1512	18.1518	18.1921	18.2828	18.4304
		NORMAL	25.3314	25.3096	25.2839	25.2739	25.2985	25.369	25.4864	25.6409	25.8179	26.0024	26.184	26.3567	26.5156	26.6499	26.7381	26.7473	26.6395	26.3826	25.9644	25.3998	24.7327	24.0245	23.3406	22.7333	22.233	21.8454	21.5578	21.3472	21.189	21.0614	20.9468	20.8318	20.7073	20.5689	20.4181	20.2604	20.1044	19.959	19.8301	19.7192	19.6252	19.5435	19.4693	19.399	19.3308	19.2668	19.2135
		LOUD	24.2722	23.8763	23.5351	23.2901	23.171	23.1916	23.3477	23.6173	23.9643	24.3424	24.7028	25.0009	25.2029	25.293	25.2738	25.1636	24.9883	24.772	24.5272	24.253	23.9365	23.5595	23.1066	22.5739	21.9719	21.3271	20.6813	20.0841	19.5841	19.2213	19.0141	18.9561	19.0162	19.1473	19.298	19.4265	19.5082	19.5387	19.5273	19.4882	19.4328	19.3619	19.2683	19.1411	18.9741	18.7726	18.5562
	236	MIME	2.93347	2.94494	2.9469	2.94691	2.9493	2.95378	2.95548	2.94687	2.92089	2.87387	2.80754	2.72872	2.64724	2.57353	2.51594	2.47969	2.46712	2.47846	2.51277	2.56793	2.63959	2.71999	2.79715	2.85608	2.88133	2.86057	2.78791	2.66536	2.50232	2.31336	2.11464	1.92118	1.74488	1.5938	1.47261	1.38318	1.32492	1.2955	1.29112	1.30675	1.3372	1.3776	1.42454	1.47645	1.53348	1.59705	1.66826
		WHISPER	2.15557	2.16985	2.21327	2.28115	2.3662	2.46063	2.55775	2.65285	2.7435	2.82831	2.90585	2.9731	3.02466	3.05342	3.0519	3.01512	2.943	2.84133	2.72128	2.59681	2.48095	2.38335	2.30844	2.25601	2.22296	2.20552	2.20057	2.20571	2.21844	2.23518	2.25108	2.26093	2.26125	2.25227	2.23832	2.22742	2.22874	2.24955	2.29294	2.35697	2.43536	2.51979	2.6023	2.67662	2.73867	2.78541	2.8137
		NORMAL	2.70595	2.66715	2.63644	2.6152	2.60133	2.58855	2.56778	2.53071	2.47377	2.40076	2.32303	2.25604	2.21426	2.20611	2.23119	2.28062	2.34049	2.39661	2.43825	2.46068	2.46456	2.45359	2.4318	2.40124	2.36127	2.3096	2.24414	2.16476	2.07457	1.97949	1.88759	1.80702	1.74498	1.70612	1.69212	1.70136	1.72949	1.77068	1.81847	1.86776	1.91556	1.96166	2.00758	2.05568	2.10759	2.16352	2.22174
		LOUD	2.9489	2.90164	2.84886	2.79939	2.76146	2.74112	2.74023	2.7567	2.78453	2.81551	2.83989	2.84858	2.83495	2.79537	2.73046	2.64429	2.54332	2.43514	2.32694	2.22521	2.1354	2.06176	2.00705	1.97191	1.95443	1.95041	1.95427	1.96044	1.96503	1.96653	1.96546	1.96321	1.96039	1.95604	1.9473	1.93082	1.90394	1.86645	1.8213	1.77434	1.73308	1.70474	1.69419	1.70294	1.72818	1.76337	1.80062
	237	MIME	9.49397	9.55188	9.55745	9.52005	9.45019	9.35885	9.25757	9.15782	9.07034	9.0021	8.95446	8.92162	8.89377	8.85915	8.80923	8.74157	8.66077	8.57735	8.50418	8.45313	8.43134	8.43952	8.47145	8.51507	8.55504	8.57689	8.56991	8.52991	8.45923	8.36628	8.26247	8.15955	8.06784	7.99449	7.94217	7.90964	7.89079	7.87688	7.85792	7.82655	7.77954	7.71931	7.6536	7.59273	7.54644	7.52083	7.51789
		WHISPER	8.27837	8.31284	8.37127	8.45433	8.55884	8.67544	8.78929	8.88469	8.95043	8.98403	8.99318	8.99304	8.99944	9.02292	9.06427	9.11521	9.16211	9.19221	9.19847	9.18122	9.1471	9.10459	9.06142	9.02124	8.985	8.95292	8.9255	8.90435	8.89201	8.88918	8.89423	8.9015	8.90319	8.8907	8.85721	8.79885	8.71501	8.6081	8.48228	8.34271	8.1937	8.03825	7.87771	7.71238	7.54354	7.37533	7.21617
		NORMAL	9.53467	9.29785	9.08252	8.9227	8.8418	8.85056	8.94518	9.10853	9.31254	9.52145	9.69823	9.81119	9.83986	9.77939	9.64105	9.44865	9.23168	9.01889	8.83151	8.68006	8.56382	8.47319	8.39402	8.31261	8.22028	8.11609	8.00642	7.90249	7.81545	7.75109	7.70785	7.67658	7.64386	7.59653	7.5266	7.43352	7.3248	7.21469	7.1217	7.06625	7.06847	7.1452	7.30834	7.56174	7.89922	8.30311	8.74516
		LOUD	9.49065	9.64173	9.74828	9.79995	9.79082	9.72052	9.59482	9.42569	9.22977	9.02579	8.83016	8.65469	8.50466	8.38033	8.28111	8.20818	8.16672	8.16306	8.20076	8.2752	8.37289	8.47418	8.5599	8.61949	8.65557	8.68354	8.72582	8.80248	8.92191	9.07657	9.24327	9.3896	9.48454	9.50666	9.45034	9.32566	9.15341	8.95722	8.75552	8.55791	8.3649	8.17271	7.9785	7.7861	7.60657	7.45595	7.35081
	238	MIME	23.8752	24.104	24.3881	24.7088	25.0427	25.3665	25.6596	25.9107	26.1177	26.2889	26.4393	26.5874	26.7483	26.9318	27.1375	27.3554	27.5654	27.7396	27.8474	27.8622	27.7681	27.5675	27.2813	26.9446	26.5983	26.2788	26.0078	25.7915	25.6237	25.4922	25.3861	25.2984	25.2252	25.1606	25.0943	25.0098	24.888	24.7141	24.4842	24.2089	23.9124	23.6296	23.3959	23.2393	23.1722	23.1888	23.2647
		WHISPER	27.3111	27.2138	26.997	26.713	26.4205	26.1711	25.9995	25.9196	25.9252	25.9946	26.0957	26.1953	26.2651	26.2882	26.2628	26.2004	26.121	26.0414	25.9686	25.8928	25.7906	25.6337	25.3994	25.0807	24.6913	24.2627	23.8389	23.4681	23.1947	23.0538	23.0668	23.2357	23.5425	23.9465	24.3907	24.8109	25.1489	25.3646	25.4448	25.4022	25.2683	25.0795	24.8666	24.6473	24.4279	24.2097	24.0009
		NORMAL	24.238	24.296	24.424	24.5631	24.6601	24.6827	24.6272	24.5168	24.3914	24.2946	24.2613	24.3102	24.4401	24.6346	24.8674	25.1111	25.3415	25.5403	25.6956	25.7984	25.8403	25.8129	25.7105	25.5343	25.295	25.0134	24.7157	24.4279	24.1667	23.9384	23.7409	23.5706	23.4306	23.3347	23.3048	23.3602	23.5092	23.7406	24.0246	24.3211	24.5911	24.8063	24.9537	25.0342	25.0561	25.0306	24.9666
		LOUD	24.0477	24.6148	25.0805	25.4015	25.5563	25.5423	25.3719	25.0646	24.6473	24.1509	23.6109	23.0657	22.5509	22.0955	21.7182	21.425	21.2108	21.0629	20.9638	20.8942	20.8357	20.7737	20.7025	20.6261	20.5593	20.5243	20.5439	20.6346	20.7993	21.0222	21.2684	21.4902	21.6341	21.6551	21.5291	21.2632	20.8963	20.4921	20.1249	19.8602	19.7407	19.7762	19.9466	20.2084	20.5079	20.793	21.0228
	239	MIME	21.0993	20.9973	21.0091	21.1242	21.3185	21.5601	21.8129	22.0406	22.2077	22.2824	22.2404	22.0713	21.7855	21.4172	21.0216	20.6647	20.4097	20.3003	20.3484	20.5311	20.7956	21.0744	21.3002	21.4244	21.4225	21.2957	21.0633	20.7513	20.3838	19.9763	19.5353	19.0625	18.5601	18.0373	17.5141	17.0202	16.592	16.2641	16.063	16.0005	16.0695	16.2451	16.4875	16.7492	16.9832	17.1507	17.2277
		WHISPER	23.3212	23.5972	23.8646	24.1093	24.3213	24.494	24.6212	24.695	24.7071	24.652	24.5314	24.3568	24.149	23.9325	23.7279	23.5436	23.3701	23.1823	22.9451	22.6259	22.2061	21.6907	21.1109	20.5175	19.9681	19.5124	19.1795	18.9718	18.8691	18.8364	18.8359	18.8358	18.8152	18.7651	18.685	18.5784	18.4493	18.3001	18.1303	17.9378	17.7201	17.4776	17.2137	16.9374	16.661	16.4002	16.1721
		NORMAL	20.6153	20.5639	20.6154	20.7615	20.9917	21.293	21.644	22.0156	22.3729	22.6814	22.9143	23.057	23.1091	23.0821	22.9943	22.8663	22.717	22.5586	22.397	22.2299	22.0499	21.8476	21.6166	21.3584	21.0836	20.8108	20.5603	20.3485	20.1821	20.055	19.9492	19.8405	19.705	19.5261	19.3005	19.0384	18.7601	18.4891	18.2424	18.0271	17.8397	17.6701	17.5114	17.3659	17.2478	17.1803	17.1868
		LOUD	20.5137	20.3427	20.2647	20.2743	20.3606	20.5097	20.7064	20.9339	21.1724	21.4001	21.596	21.746	21.8483	21.9156	21.9705	22.0368	22.1277	22.2357	22.3283	22.3559	22.2643	22.014	21.5955	21.0372	20.4003	19.7659	19.2151	18.811	18.5877	18.5462	18.6601	18.8847	19.1679	19.4609	19.7234	19.9275	20.0573	20.1067	20.078	19.9787	19.8192	19.612	19.3698	19.1046	18.8264	18.5427	18.2585
	240	MIME	15.1517	15.2614	15.3836	15.5228	15.6854	15.8768	16.096	16.3327	16.5659	16.7662	16.9038	16.9588	16.931	16.8447	16.7446	16.6846	16.7107	16.8455	17.0801	17.3754	17.6719	17.9064	18.0278	18.0087	17.8504	17.5815	17.2475	16.9014	16.5921	16.3557	16.2102	16.1553	16.1749	16.2445	16.3376	16.4329	16.5184	16.5918	16.6582	16.7272	16.8077	16.9063	17.0255	17.1633	17.3151	17.4739	17.6319
		WHISPER	16.3465	16.4286	16.5244	16.6341	16.7614	16.9078	17.069	17.232	17.3774	17.4859	17.544	17.5499	17.5125	17.4502	17.3851	17.3382	17.3242	17.349	17.4047	17.4707	17.5146	17.4985	17.3892	17.1686	16.8414	16.4367	16.0027	15.5967	15.2729	15.0718	15.0136	15.0963	15.298	15.5842	15.9169	16.2622	16.5956	16.9028	17.1754	17.4056	17.582	17.6898	17.7126	17.6396	17.4688	17.2098	16.8814
		NORMAL	17.8026	17.8943	17.914	17.855	17.7207	17.5232	17.2797	17.0093	16.7306	16.4645	16.2359	16.0744	16.0131	16.0809	16.2952	16.6531	17.1292	17.6775	18.2397	18.7562	19.1759	19.4661	19.615	19.633	19.5487	19.4036	19.2439	19.1107	19.033	19.0204	19.0635	19.1363	19.205	19.238	19.2157	19.1361	19.0141	18.8764	18.7526	18.666	18.628	18.6369	18.6793	18.7366	18.7894	18.8218	18.8231
		LOUD	15.05	14.718	14.4515	14.2565	14.1255	14.0432	13.9952	13.9735	13.9783	14.0164	14.0966	14.227	14.4129	14.6569	14.9584	15.3126	15.7076	16.1205	16.5158	16.8489	17.0726	17.1497	17.063	16.8233	16.4681	16.0552	15.6504	15.3162	15.1013	15.0365	15.1335	15.3853	15.77	16.2537	16.7941	17.3449	17.8595	18.2953	18.6186	18.809	18.8637	18.8001	18.6549	18.4787	18.3241	18.2349	18.2333
	241	MIME	3.5559	3.3029	3.07222	2.8872	2.76489	2.71171	2.72192	2.77947	2.8619	2.94655	3.01504	3.05621	3.06714	3.05156	3.01766	2.97555	2.93523	2.90555	2.89298	2.9007	2.92807	2.97015	3.0187	3.06425	3.09922	3.12033	3.13052	3.1375	3.15079	3.17739	3.21838	3.26784	3.31451	3.34634	3.35476	3.33751	3.29838	3.24418	3.18116	3.11171	3.03398	2.94421	2.84037	2.72568	2.6096	2.50619	2.43046
		WHISPER	3.71422	3.64918	3.55029	3.41985	3.26602	3.10086	2.93859	2.79323	2.67589	2.59282	2.54373	2.52286	2.52096	2.52891	2.54097	2.5566	2.57981	2.61628	2.66988	2.73982	2.81927	2.89722	2.96138	3.00155	3.01228	2.99401	2.95261	2.89743	2.83846	2.78365	2.73733	2.69938	2.66659	2.63473	2.60085	2.56552	2.53325	2.51068	2.50412	2.51606	2.54281	2.57469	2.5986	2.60204	2.57706	2.52244	2.44362
		NORMAL	3.83149	3.76213	3.71809	3.69803	3.69269	3.68701	3.66455	3.61163	3.52121	3.39456	3.24128	3.07681	2.91988	2.78867	2.69803	2.65721	2.66885	2.72878	2.8267	2.94725	3.07228	3.18329	3.26412	3.30327	3.29605	3.24567	3.1636	3.06716	2.97671	2.9111	2.88344	2.89817	2.95048	3.02813	3.11475	3.19327	3.2494	3.27335	3.26111	3.21386	3.13745	3.03979	2.92945	2.81281	2.6935	2.5725	2.44989
		LOUD	3.08416	3.17335	3.29389	3.41977	3.52183	3.57479	3.56414	3.48956	3.36437	3.21095	3.05377	2.91231	2.79721	2.70965	2.6442	2.59344	2.55179	2.51826	2.49571	2.48955	2.50517	2.54514	2.60898	2.6929	2.79091	2.89695	3.00569	3.11315	3.21624	3.31124	3.39347	3.45738	3.49788	3.51207	3.50073	3.46865	3.42309	3.37197	3.32141	3.27441	3.23093	3.18857	3.14396	3.09401	3.03636	2.96936	2.89196
	242	MIME	1.25588	1.28268	1.32499	1.38554	1.46308	1.55244	1.64511	1.73103	1.80083	1.84788	1.86968	1.86815	1.8488	1.81913	1.78718	1.75998	1.74283	1.73872	1.74812	1.76881	1.79566	1.82134	1.83746	1.83612	1.81213	1.76427	1.69626	1.61622	1.53475	1.46261	1.40809	1.37508	1.36225	1.36384	1.37145	1.37644	1.37235	1.3562	1.32836	1.29251	1.25454	1.22182	1.20218	1.20258	1.22749	1.27697	1.34606
		WHISPER	1.52096	1.47538	1.45448	1.4621	1.49742	1.55446	1.62351	1.69329	1.75354	1.79704	1.8211	1.8276	1.82195	1.81113	1.80211	1.79975	1.80634	1.82169	1.84349	1.86821	1.89137	1.90789	1.91249	1.90064	1.86988	1.82156	1.76162	1.69975	1.64726	1.61403	1.60543	1.62095	1.65484	1.69784	1.73993	1.77282	1.79078	1.79133	1.77519	1.74572	1.70908	1.6736	1.64848	1.64187	1.65924	1.7016	1.76553
		NORMAL	2.22056	2.24695	2.25066	2.22872	2.18086	2.11085	2.02715	1.94251	1.87176	1.82927	1.82562	1.8651	1.94469	2.05467	2.18041	2.30534	2.41412	2.49547	2.54339	2.55751	2.54151	2.5012	2.44182	2.36744	2.28003	2.18141	2.07448	1.96445	1.85878	1.76597	1.69342	1.64513	1.62088	1.61593	1.6231	1.63496	1.64599	1.65432	1.66144	1.67098	1.68653	1.70932	1.73674	1.76207	1.77599	1.76907	1.73458
		LOUD	1.38124	1.29969	1.2253	1.15811	1.09694	1.04061	0.989419	0.946559	0.917768	0.909892	0.928825	0.977033	1.05253	1.14855	1.25564	1.36345	1.46292	1.54774	1.61485	1.664	1.69747	1.71923	1.73461	1.74967	1.76995	1.80004	1.84204	1.89506	1.95476	2.014	2.06399	2.09574	2.10197	2.07801	2.02305	1.94039	1.83732	1.72415	1.61345	1.51778	1.4485	1.41391	1.418	1.45955	1.53166	1.62244	1.71668
	243	MIME	26.6412	26.5224	26.3946	26.2563	26.1069	25.9457	25.7723	25.5907	25.4104	25.2458	25.1136	25.0276	24.9938	25.0102	25.0656	25.1449	25.233	25.317	25.3861	25.4322	25.4493	25.4344	25.391	25.3327	25.2848	25.2824	25.3629	25.557	25.8794	26.3208	26.8486	27.4136	27.9607	28.443	28.83	29.113	29.3008	29.4128	29.4702	29.4923	29.4947	29.4903	29.4918	29.5104	29.5549	29.6271	29.7217
		WHISPER	24.8317	24.9636	25.0482	25.0871	25.0891	25.065	25.0239	24.9726	24.9177	24.8657	24.8241	24.7993	24.7941	24.8056	24.8243	24.835	24.8209	24.7658	24.6596	24.501	24.2981	24.0704	23.846	23.6599	23.5488	23.5463	23.6768	23.9496	24.3535	24.8569	25.4102	25.9547	26.433	26.8012	27.0371	27.1415	27.1368	27.0576	26.9414	26.8222	26.7267	26.6747	26.6803	26.7537	26.903	27.1341	27.449
		NORMAL	25.3115	25.6396	25.9941	26.3226	26.5723	26.7013	26.6884	26.5362	26.2685	25.9246	25.5504	25.1928	24.8941	24.6899	24.6047	24.6473	24.8075	25.0548	25.3431	25.6189	25.8343	25.9566	25.9737	25.8942	25.7418	25.5478	25.344	25.1595	25.0197	24.945	24.9519	25.0484	25.2342	25.496	25.8096	26.142	26.4599	26.7352	26.9525	27.1095	27.2133	27.2733	27.292	27.2637	27.1748	27.013	26.7773
		LOUD	25.892	25.951	25.9923	26.039	26.109	26.2074	26.3238	26.4377	26.5286	26.5844	26.6043	26.5975	26.5765	26.5523	26.5335	26.5248	26.5292	26.5476	26.5743	26.5964	26.5956	26.5553	26.4654	26.33	26.1665	26.0019	25.8644	25.7769	25.7519	25.7894	25.8804	26.0095	26.1597	26.3159	26.4642	26.5934	26.6937	26.7568	26.7761	26.751	26.6916	26.6185	26.5638	26.5639	26.6502	26.8423	27.1419
	244	MIME	15.5732	15.6874	15.7857	15.9032	16.0672	16.29	16.5666	16.8773	17.1938	17.4882	17.7386	17.9356	18.0833	18.1973	18.2996	18.4104	18.5408	18.6889	18.8397	18.969	19.0517	19.0692	19.0154	18.8984	18.7388	18.5646	18.4044	18.2815	18.2058	18.1721	18.161	18.1425	18.0852	17.9649	17.772	17.515	17.2189	16.9185	16.6507	16.4448	16.3177	16.2723	16.2984	16.377	16.4843	16.5955	16.6896
		WHISPER	15.7474	15.6413	15.6221	15.7082	15.8973	16.1665	16.4803	16.7992	17.0912	17.3365	17.5296	17.6751	17.7821	17.8585	17.9082	17.9302	17.9219	17.882	17.813	17.7211	17.6139	17.4983	17.3777	17.2521	17.1193	16.9783	16.8307	16.6818	16.5422	16.4256	16.3476	16.3235	16.3644	16.475	16.6494	16.8722	17.1182	17.357	17.5576	17.6946	17.7555	17.7434	17.6785	17.5942	17.5271	17.5071	17.5473
		NORMAL	17.7906	18.1828	18.5469	18.8427	19.0426	19.1358	19.1274	19.0376	18.8979	18.7449	18.6148	18.5366	18.5282	18.594	18.7237	18.896	19.0835	19.2589	19.3998	19.4931	19.5368	19.5395	19.5169	19.49	19.4774	19.4922	19.5372	19.603	19.6698	19.7122	19.7063	19.635	19.4925	19.2866	19.0374	18.7748	18.535	18.3542	18.2638	18.2806	18.4022	18.6026	18.835	19.0383	19.1508	19.1224	18.9253
		LOUD	15.342	15.2249	15.1	14.9553	14.7902	14.6166	14.4536	14.3236	14.2434	14.2227	14.26	14.3453	14.4638	14.5992	14.7381	14.8698	14.9886	15.0926	15.1843	15.2715	15.3656	15.4817	15.6349	15.8376	16.0949	16.4048	16.7557	17.1272	17.491	17.8152	18.0687	18.228	18.2829	18.2387	18.1162	17.9436	17.7522	17.5666	17.4002	17.2533	17.1171	16.9796	16.8336	16.6839	16.5488	16.4562	16.4349
	245	MIME	14.5554	14.5516	14.4829	14.3598	14.1949	14.0022	13.7963	13.5919	13.4033	13.2436	13.123	13.0498	13.0315	13.0759	13.1899	13.3762	13.6255	13.9124	14.1929	14.4124	14.5171	14.4709	14.2671	13.9357	13.5372	13.1494	12.8495	12.6941	12.7085	12.8806	13.1669	13.5044	13.8266	14.0789	14.2296	14.2723	14.2211	14.1016	13.94	13.7557	13.5607	13.3624	13.1699	12.9968	12.864	12.7932	12.8026
		WHISPER	15.5604	15.5348	15.5102	15.4748	15.4156	15.322	15.1885	15.0185	14.8241	14.6253	14.4447	14.3024	14.2096	14.1647	14.1531	14.1524	14.1366	14.0841	13.9818	13.8277	13.6298	13.4052	13.1769	12.9708	12.8127	12.7259	12.726	12.819	12.9964	13.2363	13.5041	13.758	13.9561	14.0664	14.0742	13.9872	13.8351	13.6628	13.5211	13.4538	13.4888	13.6338	13.8771	14.1953	14.5602	14.9455	15.3292
		NORMAL	12.7637	12.9077	13.0508	13.1786	13.2777	13.3377	13.3517	13.3182	13.245	13.1502	13.0631	13.0193	13.0524	13.1824	13.4048	13.686	13.9656	14.1699	14.2324	14.1125	13.8106	13.369	12.8622	12.3763	11.9879	11.7475	11.6726	11.7512	11.9501	12.2264	12.5368	12.8426	13.1125	13.324	13.464	13.5316	13.5367	13.5014	13.4545	13.4289	13.4546	13.5536	13.7365	14.0012	14.334	14.7123	15.1077
		LOUD	13.439	13.1182	12.799	12.5348	12.3813	12.3797	12.543	12.8499	13.249	13.6733	14.058	14.3574	14.5527	14.6507	14.6743	14.6484	14.5898	14.5006	14.3709	14.1843	13.9269	13.5966	13.2058	12.7834	12.3701	12.0104	11.7451	11.6031	11.5971	11.7227	11.9598	12.2779	12.6415	13.0169	13.3768	13.7023	13.984	14.2195	14.4112	14.5629	14.6777	14.7588	14.8092	14.8333	14.8374	14.829	14.8154
	246	MIME	7.75088	7.80567	7.93235	8.11798	8.33876	8.56566	8.77319	8.94534	9.07887	9.18172	9.26759	9.34982	9.43691	9.53084	9.62804	9.72308	9.81057	9.88759	9.95365	10.0102	10.0597	10.1039	10.1425	10.1714	10.1837	10.1693	10.1189	10.0265	9.893	9.72693	9.54296	9.35796	9.18632	9.03553	8.9055	8.79021	8.6812	8.57193	8.46067	8.35095	8.2501	8.16702	8.10945	8.08337	8.09229	8.13602	8.21217
		WHISPER	8.39505	8.44981	8.52816	8.63006	8.75199	8.88633	9.02194	9.14457	9.23765	9.28362	9.26668	9.17682	9.01412	8.79063	8.53198	8.27265	8.05087	7.89944	7.83968	7.87685	8.00036	8.18751	8.40902	8.63644	8.84699	9.02661	9.17039	9.27954	9.35825	9.40975	9.43368	9.4262	9.38111	9.29319	9.16136	8.9906	8.79225	8.58213	8.37738	8.193	8.03974	7.92283	7.8431	7.79808	7.78407	7.79749	7.83665
		NORMAL	10.0129	10.1941	10.3131	10.3623	10.3438	10.2708	10.1646	10.0504	9.95089	9.88127	9.84475	9.83359	9.83219	9.82273	9.79174	9.73312	9.6498	9.55143	9.45124	9.36257	9.29666	9.26198	9.26303	9.30018	9.36829	9.45601	9.54643	9.61976	9.65591	9.63972	9.56364	9.42931	9.24719	9.0343	8.81091	8.59732	8.4107	8.2629	8.15954	8.0995	8.07596	8.07828	8.0945	8.11502	8.13527	8.15671	8.18705
		LOUD	8.979	9.06048	9.18282	9.32433	9.46249	9.57972	9.66747	9.7271	9.76883	9.80615	9.85015	9.90514	9.96757	10.0293	10.0822	10.1241	10.1604	10.2029	10.2641	10.3509	10.4597	10.5752	10.6736	10.7292	10.7207	10.6372	10.4794	10.2587	9.99417	9.70955	9.43023	9.18223	8.98877	8.86869	8.83267	8.88057	9.00037	9.17004	9.36233	9.55049	9.71535	9.84936	9.9567	10.0522	10.1551	10.283	10.4452
	247	MIME	3.93171	3.96673	4.01142	4.07488	4.16429	4.28253	4.42591	4.58548	4.74935	4.90536	5.04463	5.16231	5.2584	5.33542	5.39696	5.44565	5.48292	5.50963	5.52768	5.54106	5.55555	5.57735	5.61028	5.65528	5.70994	5.77054	5.83428	5.9002	5.96871	6.0401	6.11174	6.17721	6.22767	6.25407	6.25126	6.21953	6.16535	6.09917	6.0321	5.97337	5.92872	5.90074	5.88982	5.89522	5.91548	5.94726	5.98493
		WHISPER	5.04598	5.17392	5.32243	5.48116	5.63485	5.76748	5.86548	5.9212	5.93336	5.90597	5.84674	5.76388	5.66439	5.55241	5.42881	5.29137	5.13695	4.96338	4.77285	4.57306	4.37727	4.20225	4.06485	3.97868	3.95125	3.98306	4.06751	4.19271	4.34286	4.50146	4.65349	4.78764	4.89805	4.98438	5.05094	5.10414	5.14987	5.19238	5.23282	5.27147	5.30847	5.3454	5.38557	5.43244	5.489	5.55538	5.62848
		NORMAL	4.84425	4.8528	4.88566	4.93895	5.01011	5.09726	5.19806	5.30777	5.41794	5.51614	5.58802	5.62077	5.60709	5.54885	5.45814	5.3554	5.26431	5.20563	5.19104	5.21997	5.28008	5.35104	5.41094	5.44232	5.43649	5.39475	5.32629	5.24456	5.16384	5.09591	5.0488	5.02604	5.0265	5.04596	5.07815	5.11732	5.16042	5.20721	5.26063	5.32485	5.40249	5.49359	5.59516	5.70282	5.8131	5.92488	6.03921
		LOUD	5.12923	5.36104	5.53062	5.63032	5.65998	5.62468	5.53252	5.39451	5.22515	5.04263	4.86858	4.72455	4.629	4.59166	4.6116	4.67569	4.76164	4.8425	4.89372	4.89932	4.8559	4.77242	4.66784	4.56448	4.48174	4.43189	4.41774	4.43447	4.4732	4.52531	4.58458	4.64853	4.71628	4.78718	4.85975	4.93243	5.00498	5.08034	5.16423	5.26384	5.38509	5.53035	5.69694	5.87782	6.06303	6.24114	6.40113
	248	MIME	4.45159	4.42407	4.41297	4.41485	4.42793	4.45116	4.48238	4.51752	4.54907	4.56655	4.5592	4.51843	4.44186	4.33493	4.21062	4.08727	3.98384	3.91547	3.89083	3.91165	3.97404	4.0712	4.1955	4.33791	4.48771	4.63092	4.75083	4.82993	4.85425	4.81676	4.71977	4.57459	4.39862	4.21018	4.02492	3.85236	3.69549	3.5522	3.41772	3.28741	3.15863	3.03216	2.91122	2.80046	2.70431	2.62602	2.5671
		WHISPER	4.9945	4.87151	4.76083	4.68075	4.64522	4.6601	4.72105	4.81404	4.91904	5.01475	5.08283	5.1116	5.09686	5.04121	4.95153	4.83758	4.70963	4.57721	4.44914	4.33298	4.2359	4.16526	4.12862	4.13193	4.17768	4.26224	4.37401	4.49452	4.60223	4.67779	4.70877	4.69191	4.63229	4.53972	4.42471	4.29566	4.15853	4.01783	3.8783	3.74613	3.62813	3.53003	3.45448	3.39987	3.36078	3.32989	3.29982
		NORMAL	4.81503	4.79486	4.72145	4.59399	4.42381	4.23215	4.04551	3.88891	3.78002	3.72585	3.72166	3.75458	3.80838	3.86855	3.92605	3.97785	4.02543	4.07213	4.12122	4.17425	4.23058	4.28846	4.34491	4.39638	4.43853	4.46693	4.47782	4.46965	4.44439	4.40714	4.36511	4.3248	4.28929	4.2567	4.22047	4.17168	4.10311	4.01184	3.90083	3.77784	3.65234	3.53222	3.42208	3.32299	3.2345	3.15731	3.09514
		LOUD	3.13138	3.14605	3.17558	3.22386	3.29116	3.3729	3.45971	3.53933	3.59976	3.63255	3.63485	3.60979	3.56395	3.50498	3.43883	3.36911	3.29833	3.23033	3.17155	3.13082	3.11721	3.1365	3.18818	3.26466	3.35347	3.44106	3.51678	3.57578	3.61811	3.64669	3.66383	3.66806	3.6536	3.61182	3.5349	3.41907	3.26731	3.09015	2.90441	2.7308	2.59044	2.50104	2.4738	2.5121	2.61068	2.75795	2.9387
	249	MIME	11.5908	11.7165	11.806	11.8526	11.862	11.8474	11.8207	11.7846	11.7297	11.6373	11.4879	11.2729	11.0023	10.7067	10.432	10.2292	10.1414	10.1946	10.3925	10.7171	11.1341	11.601	12.0749	12.5193	12.908	13.2261	13.4682	13.6354	13.7322	13.7648	13.7398	13.6655	13.5528	13.4161	13.2728	13.1407	13.0363	12.9698	12.9427	12.9469	12.966	12.9785	12.9645	12.9101	12.8133	12.6837	12.5428
		WHISPER	11.081	10.963	10.8228	10.6722	10.522	10.3793	10.2482	10.1326	10.037	9.96888	9.93738	9.95159	10.0164	10.1289	10.2785	10.4482	10.621	10.7864	10.9445	11.1066	11.2892	11.5056	11.7561	12.0238	12.2763	12.4745	12.5854	12.5924	12.5026	12.3435	12.1554	11.9795	11.8474	11.7752	11.7639	11.8051	11.8874	12.0019	12.1448	12.3156	12.5134	12.7344	12.9709	13.2135	13.4544	13.6887	13.9157
		NORMAL	11.6038	11.5263	11.4199	11.302	11.1918	11.1044	11.0463	11.0131	10.9925	10.9704	10.9369	10.8913	10.8437	10.8109	10.8093	10.8469	10.9207	11.016	11.1131	11.1943	11.2512	11.2868	11.3134	11.3473	11.4036	11.4919	11.6148	11.7692	11.9476	12.1404	12.338	12.53	12.7075	12.8634	12.9923	13.0917	13.162	13.2068	13.231	13.241	13.2434	13.2435	13.2453	13.2512	13.2625	13.2793	13.3005
		LOUD	11.8412	11.8542	11.8537	11.8383	11.808	11.7635	11.7082	11.6472	11.5858	11.5284	11.4779	11.4365	11.4072	11.394	11.4035	11.4429	11.5206	11.6433	11.8157	12.0385	12.3058	12.604	12.9117	13.2038	13.4545	13.6453	13.7664	13.8192	13.8121	13.758	13.6691	13.5563	13.4291	13.2981	13.1753	13.0728	13.0002	12.9612	12.9529	12.967	12.9952	13.0338	13.0869	13.1668	13.289	13.4657	13.6989
	250	MIME	9.49536	9.56143	9.67091	9.80369	9.93288	10.0292	10.0671	10.0311	9.91996	9.74828	9.54477	9.34486	9.18276	9.08365	9.05913	9.10553	9.20642	9.33876	9.47859	9.60582	9.70778	9.7792	9.82071	9.83565	9.82855	9.80306	9.76307	9.71299	9.65794	9.60343	9.55244	9.50401	9.45295	9.3913	9.31211	9.21341	9.1005	8.98503	8.88215	8.80493	8.76084	8.74959	8.76443	8.7953	8.83213	8.86818	8.89937
		WHISPER	10.2332	10.0785	9.91801	9.75846	9.61376	9.50435	9.45285	9.47799	9.58785	9.77591	10.0203	10.2876	10.5401	10.7427	10.8704	10.9128	10.8741	10.7705	10.6238	10.4549	10.2784	10.0996	9.91608	9.72264	9.51527	9.29611	9.07481	8.86611	8.68611	8.54806	8.45909	8.42111	8.43131	8.48426	8.57228	8.68396	8.80252	8.90635	8.97096	8.9745	8.904	8.75981	8.55702	8.32204	8.0866	7.87974	7.72258
		NORMAL	9.72426	9.94225	10.1959	10.4687	10.7396	10.9843	11.177	11.2951	11.3231	11.2573	11.109	10.9033	10.6762	10.4665	10.3084	10.223	10.2148	10.2719	10.3718	10.4898	10.6063	10.7108	10.8017	10.8812	10.9485	10.9964	11.0086	10.9659	10.8521	10.6617	10.4053	10.1088	9.80705	9.53456	9.31518	9.1543	9.03901	8.94362	8.84035	8.71079	8.55361	8.38526	8.23476	8.13411	8.10828	8.16913	8.31224
		LOUD	9.93529	10.1323	10.2712	10.3343	10.3158	10.2221	10.0704	9.88815	9.70722	9.56048	9.47357	9.46087	9.52276	9.64698	9.8139	10.0037	10.2016	10.4004	10.5972	10.7882	10.9622	11.0986	11.1685	11.1424	10.9979	10.7264	10.337	9.8544	9.31585	8.76683	8.25722	7.83657	7.54842	7.42307	7.4704	7.67545	7.9984	8.3829	8.76768	9.10002	9.34421	9.48811	9.53841	9.51626	9.44861	9.36325	9.28518
	251	MIME	36.2229	35.8639	35.5086	35.1917	34.9359	34.7569	34.6668	34.6738	34.7811	34.982	35.2611	35.5962	35.9611	36.3302	36.6745	36.961	37.1494	37.1972	37.0685	36.7473	36.2476	35.6156	34.9228	34.2466	33.6509	33.1683	32.7942	32.4909	32.2061	31.8924	31.5246	31.1063	30.6676	30.254	29.9099	29.667	29.5352	29.5047	29.5479	29.6287	29.7088	29.7547	29.7454	29.6745	29.5548	29.415	29.293
		WHISPER	38.0022	37.9975	37.9213	37.7857	37.6047	37.3929	37.1637	36.9267	36.6859	36.4428	36.1977	35.9552	35.724	35.5162	35.3425	35.2054	35.0973	34.9998	34.8898	34.7458	34.5549	34.3137	34.0291	33.7109	33.3687	33.0069	32.6281	32.2347	31.8326	31.4322	31.0461	30.6835	30.348	30.0363	29.7415	29.4568	29.1802	28.9164	28.6736	28.4607	28.2859	28.1554	28.0742	28.0504	28.0951	28.2223	28.446
		NORMAL	35.1605	35.2915	35.3993	35.4663	35.488	35.4703	35.4231	35.3524	35.2572	35.1299	34.9628	34.7547	34.5171	34.2716	34.0451	33.8609	33.7302	33.6496	33.6012	33.5589	33.497	33.397	33.2503	33.0599	32.8363	32.593	32.3408	32.0849	31.8227	31.544	31.2336	30.8762	30.4594	29.9786	29.4402	28.862	28.27	27.6965	27.1745	26.7347	26.4047	26.2061	26.1546	26.2575	26.5078	26.8821	27.3403
		LOUD	36.5612	36.2155	35.8068	35.3508	34.8725	34.402	33.9676	33.5906	33.2815	33.0406	32.8625	32.7392	32.6626	32.6216	32.5977	32.5631	32.4838	32.3283	32.0782	31.7361	31.3277	30.8962	30.4907	30.1565	29.9268	29.8202	29.8409	29.9805	30.2197	30.5265	30.857	31.1553	31.3616	31.4228	31.3035	31	30.5453	30.0074	29.4769	29.0497	28.8067	28.799	29.0423	29.5198	30.1915	31.005	31.9037
	252	MIME	19.0537	19.1229	19.1962	19.263	19.3152	19.349	19.3633	19.3569	19.3223	19.2463	19.1123	18.9047	18.6186	18.2637	17.8657	17.4619	17.0935	16.7962	16.5952	16.4999	16.5026	16.582	16.7051	16.8354	16.9396	16.9964	17.0013	16.9672	16.9194	16.8855	16.8885	16.9379	17.0292	17.1464	17.2697	17.3803	17.4665	17.5258	17.5639	17.5929	17.6281	17.6868	17.7857	17.9413	18.1688	18.4785	18.8744
		WHISPER	18.8518	18.8034	18.6467	18.3804	18.0295	17.6425	17.2816	17.0081	16.8674	16.8783	17.0297	17.2877	17.6069	17.9427	18.2596	18.5337	18.7507	18.9019	18.9816	18.9873	18.9192	18.7818	18.5835	18.3357	18.0526	17.7532	17.461	17.204	17.0108	16.9042	16.8925	16.966	17.097	17.249	17.3867	17.4889	17.554	17.5977	17.6456	17.7227	17.846	18.0236	18.2586	18.5577	18.9319	19.3963	19.9604
		NORMAL	20.8159	20.4828	20.1377	19.8269	19.5916	19.4588	19.436	19.5093	19.6464	19.8031	19.9351	20.0088	20.0101	19.9473	19.8452	19.7365	19.6485	19.5962	19.5791	19.585	19.5951	19.5887	19.5468	19.4533	19.2961	19.071	18.7853	18.461	18.1342	17.8482	17.6424	17.5392	17.5363	17.6055	17.7007	17.7736	17.7882	17.7339	17.6285	17.5136	17.4408	17.4573	17.5944	17.8587	18.2351	18.6914	19.1914
		LOUD	17.1491	17.1112	17.1318	17.2103	17.3443	17.532	17.7709	18.0585	18.3889	18.7507	19.124	19.4824	19.7961	20.041	20.2066	20.3018	20.3535	20.3975	20.4639	20.5646	20.6855	20.7904	20.8316	20.7663	20.5724	20.2564	19.8531	19.4148	18.9989	18.6554	18.416	18.2909	18.2681	18.3171	18.3973	18.4646	18.4851	18.442	18.3425	18.2176	18.1144	18.0851	18.1743	18.4098	18.7978	19.3231	19.953
	253	MIME	6.60464	6.87967	7.19734	7.53385	7.85984	8.14546	8.36509	8.5007	8.54442	8.49961	8.38123	8.21534	8.03904	7.89618	7.83033	7.8762	8.05032	8.34511	8.72829	9.14878	9.54703	9.86675	10.0653	10.1192	10.0269	9.80596	9.48849	9.11385	8.72159	8.34407	8.00222	7.70329	7.44361	7.21455	7.00884	6.82619	6.67482	6.56882	6.52302	6.54609	6.63646	6.78042	6.95385	7.12743	7.272	7.36324	7.38616
		WHISPER	6.81012	6.76932	6.79897	6.90257	7.07345	7.2944	7.54125	7.78674	8.00644	8.18327	8.31177	8.39838	8.46039	8.52126	8.60549	8.73346	8.91746	9.15874	9.44789	9.76648	10.0904	10.3938	10.6525	10.8456	10.9578	10.9793	10.9077	10.7489	10.5178	10.2376	9.93609	9.64019	9.36941	9.13022	8.91437	8.70145	8.46488	8.18068	7.83453	7.42625	6.97057	6.49395	6.02967	5.6115	5.26934	5.02489	4.88996
		NORMAL	6.91436	6.76211	6.67472	6.64931	6.67462	6.73259	6.80216	6.86311	6.90042	6.90702	6.8862	6.85041	6.81886	6.81279	6.85211	6.94961	7.10946	7.32667	7.58736	7.87213	8.15981	8.43008	8.66647	8.85705	8.99497	9.07763	9.1053	9.08036	9.00505	8.88139	8.71145	8.49831	8.2481	7.9717	7.68481	7.40697	7.15843	6.9556	6.80867	6.71841	6.6768	6.66927	6.67983	6.6956	6.71049	6.72637	6.75053
		LOUD	8.60662	8.62536	8.66366	8.73741	8.84977	8.98858	9.12969	9.24429	9.30707	9.30375	9.23495	9.11574	8.97043	8.82722	8.71185	8.6447	8.63927	8.70087	8.82697	9.00605	9.2184	9.43786	9.63519	9.78369	9.86319	9.86308	9.78347	9.63437	9.43295	9.19957	8.95352	8.70775	8.46674	8.22583	7.97435	7.70283	7.40913	7.10226	6.80333	6.54002	6.3384	6.21518	6.17344	6.20281	6.28317	6.3919	6.50801
	254	MIME	0.975276	0.970112	0.963556	0.953638	0.938242	0.915938	0.886468	0.851264	0.813161	0.775672	0.742175	0.715193	0.696176	0.685547	0.682906	0.687425	0.698145	0.714313	0.735496	0.761309	0.791312	0.824193	0.857082	0.885561	0.90421	0.907909	0.893907	0.863129	0.820675	0.774666	0.734237	0.707024	0.696822	0.702973	0.720952	0.743822	0.764759	0.779284	0.786372	0.789311	0.794767	0.81118	0.846735	0.906926	0.993238	1.10181	1.22435
		WHISPER	0.914565	0.920563	0.928737	0.93647	0.942935	0.949193	0.957223	0.969097	0.98588	1.00718	1.03141	1.05621	1.07927	1.09851	1.11216	1.11849	1.11606	1.1042	1.08371	1.05743	1.02961	1.00505	0.987412	0.978002	0.975347	0.975821	0.974791	0.968302	0.953668	0.930208	0.898563	0.86035	0.817805	0.773117	0.728788	0.687594	0.652307	0.62576	0.610471	0.608072	0.619383	0.644608	0.683436	0.736144	0.803889	0.888668	0.992797
		NORMAL	1.33141	1.36617	1.36629	1.32876	1.2563	1.1569	1.04221	0.925342	0.818575	0.731562	0.670344	0.637039	0.630282	0.646168	0.679019	0.722321	0.769606	0.815227	0.854901	0.886301	0.908867	0.92332	0.931028	0.93319	0.930089	0.921541	0.907428	0.888456	0.866579	0.844957	0.82712	0.816059	0.813352	0.818715	0.830344	0.845884	0.863537	0.883367	0.907473	0.939443	0.982748	1.03893	1.10615	1.17867	1.24807	1.30478	1.34065
		LOUD	0.774378	0.700267	0.644029	0.613444	0.613426	0.645768	0.708894	0.797341	0.901879	1.01023	1.10895	1.186	1.23368	1.25017	1.23977	1.21143	1.17595	1.14311	1.11947	1.10738	1.10529	1.10855	1.11131	1.10752	1.0927	1.06491	1.02568	0.980299	0.936982	0.905745	0.895642	0.912777	0.958352	1.0282	1.11356	1.20288	1.28465	1.34958	1.39248	1.41252	1.41265	1.39878	1.37867	1.36116	1.35548	1.36974	1.40962
	255	MIME	7.07356	7.27133	7.52598	7.82966	8.16319	8.4979	8.80086	9.03999	9.18943	9.23376	9.17014	9.00846	8.76954	8.48207	8.17818	7.88903	7.64036	7.44835	7.31692	7.23767	7.19356	7.16507	7.13784	7.10845	7.08545	7.08688	7.13304	7.238	7.40426	7.61977	7.86027	8.09489	8.29295	8.43057	8.49552	8.4898	8.42819	8.33467	8.23547	8.15227	8.09683	8.06846	8.05621	8.04404	8.01668	7.96594	7.89237
		WHISPER	8.42417	8.44782	8.47154	8.49121	8.50462	8.50943	8.50131	8.47427	8.42363	8.34959	8.25988	8.17066	8.1021	8.07369	8.09706	8.17208	8.28569	8.41614	8.53858	8.63187	8.68381	8.69259	8.66595	8.61765	8.56452	8.52208	8.50223	8.51178	8.55129	8.61569	8.69475	8.77546	8.84389	8.88791	8.8985	8.87002	8.79973	8.68704	8.53387	8.34442	8.12639	7.89096	7.65279	7.42843	7.23384	7.08265	6.98332
		NORMAL	7.08342	7.09539	7.1159	7.13992	7.15927	7.16485	7.15108	7.11887	7.07707	7.04005	7.02518	7.04758	7.11693	7.23527	7.39718	7.59138	7.80373	8.01937	8.22528	8.41102	8.56936	8.69601	8.78933	8.8485	8.87368	8.86448	8.82076	8.74408	8.6386	8.51212	8.37536	8.23885	8.10883	7.98484	7.85907	7.7195	7.55546	7.36305	7.14861	6.92904	6.72788	6.56996	6.47638	6.45964	6.52235	6.65694	6.84778
		LOUD	6.46931	6.4328	6.42244	6.44132	6.48305	6.53499	6.5852	6.62848	6.66919	6.72075	6.80072	6.92525	7.10401	7.33714	7.61434	7.91583	8.2148	8.48098	8.68574	8.8069	8.83473	8.77457	8.64713	8.48425	8.32047	8.18593	8.09959	8.06775	8.08643	8.14525	8.23224	8.33516	8.44198	8.53964	8.61508	8.65742	8.66149	8.62907	8.56949	8.49547	8.41907	8.34822	8.28576	8.23116	8.18218	8.13683	8.09269
	256	MIME	7.02756	6.87085	6.77069	6.73443	6.76095	6.84033	6.95682	7.09116	7.22487	7.34212	7.43158	7.48699	7.50711	7.49518	7.46024	7.41661	7.3836	7.383	7.43388	7.54834	7.72576	7.95184	8.20038	8.4384	8.63368	8.76075	8.80586	8.7686	8.6598	8.49833	8.30514	8.09842	7.88952	7.68077	7.46812	7.24486	7.00855	6.76562	6.53336	6.33635	6.19932	6.13784	6.15218	6.22603	6.33034	6.43277	6.5064
		WHISPER	8.42667	8.62449	8.77695	8.87138	8.90456	8.88281	8.82171	8.74335	8.672	8.62853	8.62454	8.65914	8.7181	8.77774	8.81138	8.79646	8.72023	8.58354	8.40026	8.19283	7.98564	7.79908	7.6441	7.52097	7.422	7.33629	7.25505	7.17472	7.0976	7.02963	6.97665	6.94153	6.92238	6.91271	6.90419	6.88889	6.86208	6.82239	6.77162	6.71203	6.644	6.56477	6.4686	6.35068	6.21056	6.05527	5.89905
		NORMAL	7.94461	7.96377	8.03247	8.14268	8.27637	8.41002	8.51832	8.57967	8.57933	8.51105	8.37895	8.19522	7.97947	7.75554	7.54922	7.3838	7.27755	7.24129	7.27804	7.38391	7.55003	7.76512	8.01576	8.2886	8.56879	8.83963	9.08238	9.2775	9.40511	9.44857	9.398	9.25367	9.02685	8.74005	8.42366	8.10942	7.82444	7.58516	7.39395	7.24063	7.10604	6.96908	6.81368	6.63318	6.43244	6.22512	6.02817
		LOUD	9.90445	9.95942	9.95006	9.87968	9.75721	9.59285	9.39519	9.17072	8.92465	8.66259	8.39278	8.12701	7.87774	7.65491	7.46284	7.29884	7.15397	7.01933	6.8887	6.76366	6.65468	6.57837	6.55345	6.59414	6.70541	6.87952	7.09653	7.32801	7.54316	7.71548	7.82749	7.87204	7.85103	7.77167	7.64347	7.47648	7.28185	7.07228	6.86282	6.66898	6.50367	6.37323	6.27499	6.19635	6.11685	6.01367	5.86774
d6v	129	MIME	18.5184	18.2426	18.0687	18.052	18.2223	18.5729	19.0625	19.6229	20.1757	20.6507	21.0014	21.2132	21.3025	21.3088	21.2803	21.2622	21.2863	21.3675	21.5026	21.6735	21.8509	21.9996	22.0848	22.0795	21.9719	21.7709	21.5057	21.2219	20.9698	20.7918	20.7127	20.7331	20.8315	20.9707	21.1093	21.2121	21.2586	21.2456	21.1864	21.1026	21.0171	20.9456	20.8939	20.8579	20.8283	20.7966	20.7591
		WHISPER	21.6499	21.4327	21.1551	20.8495	20.5569	20.316	20.1552	20.089	20.1163	20.223	20.3868	20.5801	20.7734	20.9389	21.0537	21.1041	21.0894	21.0245	20.9397	20.8733	20.8621	20.929	21.0739	21.2723	21.4831	21.6629	21.7796	21.8229	21.8031	21.7444	21.6726	21.6047	21.5447	21.4843	21.4096	21.3066	21.1681	20.9959	20.8021	20.6092	20.4459	20.3446	20.3327	20.4263	20.6245	20.9079	21.2419
		NORMAL	23.1003	22.9854	22.7288	22.3429	21.8637	21.3451	20.847	20.4221	20.1064	19.9143	19.8388	19.8573	19.9369	20.0421	20.1414	20.2121	20.2436	20.2368	20.2026	20.1567	20.1161	20.0941	20.099	20.1311	20.1842	20.245	20.2959	20.3195	20.3064	20.2612	20.2059	20.1774	20.2188	20.3671	20.6405	21.0325	21.512	22.0332	22.547	23.0143	23.4131	23.7389	24.0003	24.2117	24.3865	24.5339	24.6592
		LOUD	21.5849	21.552	21.3966	21.1345	20.7863	20.3741	19.9248	19.4691	19.0398	18.6712	18.3919	18.2211	18.1637	18.2085	18.3302	18.4949	18.6684	18.823	18.9432	19.0267	19.0838	19.1324	19.1927	19.2817	19.4113	19.5863	19.8065	20.0689	20.3696	20.703	21.0602	21.4289	21.7931	22.1372	22.4486	22.7229	22.9636	23.1771	23.3689	23.5367	23.6702	23.754	23.7744	23.7269	23.6189	23.4693	23.3012
	130	MIME	26.1661	26.5294	26.8707	27.1406	27.3058	27.3538	27.2901	27.1355	26.92	26.6806	26.4567	26.2861	26.2012	26.2238	26.3594	26.5964	26.9032	27.2341	27.5348	27.7511	27.838	27.7687	27.5373	27.1619	26.6793	26.1392	25.5942	25.0919	24.6687	24.3461	24.1311	24.0204	24.0035	24.0671	24.1969	24.3773	24.5886	24.8078	25.009	25.1706	25.2805	25.3421	25.3738	25.4026	25.4528	25.5358	25.644
		WHISPER	24.3727	24.2479	24.2291	24.3165	24.4956	24.7388	25.0104	25.2714	25.485	25.6223	25.6677	25.6213	25.5	25.3341	25.159	25.0075	24.9033	24.8573	24.8704	24.9377	25.0545	25.2198	25.4354	25.7018	26.0139	26.356	26.7031	27.0256	27.2944	27.4876	27.591	27.5979	27.5034	27.3034	26.9942	26.5775	26.0668	25.4929	24.9034	24.3568	23.9119	23.6158	23.4972	23.5618	23.7975	24.1792	24.6756
		NORMAL	26.2395	26.041	25.7491	25.4032	25.0437	24.7068	24.4204	24.2005	24.0522	23.9706	23.9436	23.9544	23.9848	24.0158	24.0306	24.0173	23.9689	23.887	23.7806	23.6647	23.5581	23.4776	23.4359	23.4396	23.4902	23.5856	23.7236	23.9029	24.1238	24.3877	24.6948	25.0416	25.4194	25.8096	26.1848	26.5103	26.7506	26.8788	26.8842	26.7774	26.5857	26.3461	26.0933	25.8541	25.6453	25.4757	25.3524
		LOUD	26.7002	26.9912	27.1081	27.0278	26.7548	26.3226	25.789	25.2261	24.7095	24.3044	24.056	23.9812	24.0669	24.2744	24.5475	24.8259	25.0579	25.2122	25.2834	25.2887	25.2598	25.2292	25.2199	25.2362	25.2649	25.2821	25.2629	25.1923	25.0702	24.9123	24.7429	24.586	24.4557	24.352	24.2606	24.1596	24.0289	23.8618	23.667	23.4701	23.3053	23.2054	23.1913	23.2651	23.4077	23.5848	23.7573
	131	MIME	32.3375	32.2318	32.2277	32.2921	32.3793	32.4417	32.4424	32.3651	32.2163	32.0216	31.8165	31.6337	31.495	31.407	31.3633	31.3524	31.3656	31.4025	31.4706	31.5822	31.746	31.9589	32.2012	32.4381	32.6271	32.7295	32.7232	32.6101	32.4181	32.1912	31.9754	31.8044	31.6886	31.6139	31.5475	31.452	31.2982	31.0759	30.7961	30.4875	30.1857	29.9236	29.723	29.5918	29.5277	29.5227	29.5703
		WHISPER	33.4523	33.2895	33.2335	33.2769	33.3979	33.568	33.7603	33.9549	34.1405	34.3121	34.4668	34.6009	34.7078	34.7791	34.8072	34.7875	34.7208	34.6154	34.4869	34.3594	34.2621	34.2263	34.2803	34.4424	34.7175	35.0928	35.5354	35.9947	36.4092	36.7146	36.858	36.8099	36.5717	36.1782	35.6892	35.1754	34.7027	34.3166	34.0354	33.8482	33.7227	33.6159	33.4872	33.3085	33.0711	32.7868	32.483
		NORMAL	32.425	32.6354	32.9295	33.2824	33.6678	34.0609	34.4397	34.7837	35.0727	35.2873	35.4102	35.4313	35.3494	35.174	34.922	34.6159	34.2791	33.9338	33.6011	33.3014	33.0547	32.8786	32.7851	32.7768	32.8448	32.9698	33.1241	33.2779	33.4049	33.4843	33.505	33.4649	33.3714	33.2404	33.0934	32.9537	32.8426	32.7765	32.7641	32.8059	32.893	33.0065	33.1182	33.1917	33.1892	33.0812	32.8561
		LOUD	38.4495	38.6315	38.7334	38.7612	38.7347	38.682	38.6319	38.6072	38.6175	38.6561	38.7012	38.7207	38.6809	38.5543	38.329	38.0091	37.6144	37.1736	36.7176	36.275	35.8695	35.5201	35.242	35.0477	34.947	34.9441	35.0348	35.2025	35.4166	35.6344	35.8103	35.9052	35.8976	35.7886	35.6044	35.3858	35.1805	35.0278	34.9501	34.9476	34.9979	35.0651	35.1085	35.0953	35.0081	34.8483	34.6325
	132	MIME	5.86176	5.77911	5.72042	5.6846	5.66644	5.66023	5.66207	5.67133	5.68921	5.7173	5.75653	5.8073	5.87125	5.95193	6.05431	6.18045	6.32676	6.48034	6.62176	6.72935	6.7878	6.79417	6.76106	6.71511	6.68955	6.71522	6.81152	6.98112	7.20887	7.46596	7.71825	7.93413	8.09262	8.18583	8.21776	8.19945	8.14345	8.05917	7.95149	7.82165	7.66932	7.49559	7.304	7.10072	6.89418	6.6935	6.50835
		WHISPER	5.88155	5.93331	5.98914	6.04452	6.09687	6.14531	6.19111	6.23612	6.28173	6.32839	6.37533	6.42153	6.46656	6.51155	6.55891	6.61171	6.6712	6.73575	6.80038	6.85771	6.90031	6.92242	6.92071	6.89414	6.84272	6.76726	6.66895	6.55025	6.41557	6.27225	6.12969	5.99756	5.88492	5.79708	5.73439	5.69186	5.6605	5.6303	5.59409	5.55068	5.50713	5.47767	5.47994	5.5308	5.64111	5.81324	6.04122
		NORMAL	6.72856	6.5615	6.41082	6.28344	6.18812	6.13425	6.12887	6.17384	6.26453	6.38768	6.52265	6.64487	6.73004	6.76093	6.73258	6.65415	6.54693	6.43896	6.35684	6.31932	6.33265	6.39085	6.47889	6.57807	6.67125	6.7459	6.79614	6.82167	6.82605	6.81541	6.79694	6.77821	6.76738	6.7723	6.79813	6.84582	6.9111	6.98448	7.05372	7.10681	7.13515	7.13406	7.10347	7.0468	6.96988	6.88135	6.79201
		LOUD	7.94389	7.84226	7.68757	7.50196	7.30762	7.12287	6.9596	6.82608	6.72899	6.67584	6.67243	6.71988	6.81037	6.92657	7.04537	7.14329	7.20351	7.21867	7.19106	7.12862	7.04169	6.93877	6.82745	6.71485	6.61025	6.52504	6.47244	6.46405	6.50771	6.60423	6.74692	6.92186	7.10928	7.28696	7.43226	7.52508	7.5504	7.50038	7.37519	7.18336	6.94004	6.66524	6.38104	6.10978	5.8722	5.68603	5.56377
	133	MIME	31.2134	31.2247	31.2101	31.1655	31.0927	30.9988	30.8936	30.7895	30.6987	30.6328	30.5994	30.6005	30.6323	30.6879	30.7581	30.8355	30.9134	30.9875	31.0573	31.1246	31.1969	31.2853	31.4029	31.559	31.7551	31.9827	32.2241	32.4576	32.6632	32.827	32.9411	33.0037	33.0156	32.9791	32.8972	32.774	32.6156	32.4332	32.2413	32.0584	31.9022	31.7874	31.7222	31.7086	31.7423	31.8168	31.9231
		WHISPER	35.1332	34.9791	34.6408	34.1509	33.5617	32.9373	32.3427	31.8344	31.4518	31.2137	31.1179	31.1433	31.2571	31.4221	31.6044	31.7797	31.9383	32.0855	32.2382	32.4191	32.6484	32.9385	33.2879	33.6826	34.0967	34.4965	34.848	35.1224	35.3017	35.3817	35.3719	35.2931	35.1726	35.038	34.9126	34.8126	34.7458	34.7119	34.7046	34.7118	34.7176	34.7049	34.6593	34.5727	34.4482	34.2998	34.1515
		NORMAL	33.9841	33.7985	33.5876	33.4042	33.2837	33.2402	33.2662	33.3394	33.429	33.5067	33.5521	33.5599	33.5383	33.5051	33.4816	33.4843	33.5179	33.5733	33.6301	33.6643	33.6599	33.6164	33.5538	33.5049	33.508	33.5926	33.7715	34.0365	34.362	34.7136	35.0559	35.3589	35.6029	35.7771	35.8775	35.9031	35.8533	35.7273	35.5263	35.2578	34.9376	34.5906	34.2448	33.9267	33.6527	33.4262	33.238
		LOUD	30.753	30.7315	30.8265	31.0284	31.302	31.5942	31.8442	31.9983	32.0199	31.8965	31.6422	31.2953	30.912	30.5567	30.2893	30.1551	30.1756	30.3464	30.6418	31.0226	31.4478	31.8836	32.308	32.711	33.0918	33.4542	33.8021	34.1354	34.4508	34.7405	34.9935	35.1968	35.3363	35.3982	35.372	35.2535	35.0479	34.7691	34.4393	34.0846	33.7317	33.4075	33.1365	32.942	32.8413	32.8423	32.938
	134	MIME	16.9138	17.2758	17.6185	17.8985	18.0745	18.1173	18.0194	17.7967	17.4866	17.139	16.8058	16.5309	16.3419	16.2459	16.2282	16.2552	16.2825	16.2661	16.1736	15.9946	15.7444	15.4603	15.1929	14.9929	14.8997	14.9315	15.0828	15.3255	15.6148	15.8972	16.1216	16.2484	16.2564	16.1487	15.9518	15.7103	15.4776	15.3039	15.2248	15.2544	15.3827	15.5799	15.8047	16.0156	16.1796	16.2795	16.315
		WHISPER	17.2655	17.3904	17.5239	17.6722	17.8311	17.9849	18.1107	18.1844	18.187	18.1086	17.9507	17.7254	17.4532	17.1602	16.876	16.6295	16.447	16.3473	16.3393	16.4185	16.5649	16.7448	16.9155	17.0323	17.0589	16.9761	16.7887	16.5234	16.2245	15.9415	15.7177	15.5828	15.5494	15.6149	15.767	15.9884	16.2598	16.5607	16.8692	17.1614	17.4135	17.6043	17.7204	17.757	17.7198	17.6216	17.4779
		NORMAL	17.9763	17.5404	17.1195	16.7394	16.4319	16.2312	16.1664	16.2517	16.4784	16.8116	17.1939	17.5571	17.8374	17.9893	17.9968	17.8739	17.6598	17.4061	17.1647	16.9759	16.8627	16.831	16.873	16.9731	17.1126	17.2723	17.4337	17.5785	17.6883	17.7465	17.7406	17.665	17.5245	17.3327	17.1121	16.8893	16.6913	16.5414	16.4555	16.4413	16.4975	16.616	16.7833	16.9829	17.1984	17.4162	17.627
		LOUD	17.062	17.1667	17.2864	17.4054	17.5015	17.5489	17.5244	17.4136	17.214	16.938	16.6102	16.2646	15.9376	15.6625	15.4639	15.3538	15.3288	15.3742	15.4678	15.5866	15.7142	15.8409	15.9651	16.0874	16.2076	16.3236	16.4319	16.5315	16.6264	16.7234	16.8293	16.9437	17.0535	17.1317	17.1417	17.0482	16.8304	16.4925	16.0669	15.6068	15.1719	14.8103	14.5438	14.3643	14.2398	14.1301	14.0026
	135	MIME	34.1807	34.4345	34.6823	34.8904	35.0254	35.0636	35.0012	34.8562	34.6656	34.4738	34.3207	34.2314	34.2146	34.2606	34.3489	34.4545	34.5537	34.6274	34.6626	34.6522	34.5958	34.4976	34.3671	34.2165	34.0586	33.9025	33.7535	33.6127	33.4775	33.3467	33.2217	33.1101	33.0266	32.9889	33.0124	33.106	33.2652	33.4731	33.7046	33.9352	34.1497	34.3471	34.5389	34.7429	34.9711	35.2231	35.4853
		WHISPER	34.2172	34.5177	34.7774	34.9811	35.1243	35.2076	35.2328	35.1987	35.1	34.9307	34.6883	34.3782	34.0168	33.6305	33.2507	32.9095	32.6326	32.4362	32.3242	32.2906	32.3198	32.3927	32.4916	32.6044	32.7281	32.868	33.0343	33.2352	33.4732	33.7407	34.0213	34.2923	34.5307	34.7177	34.8437	34.9086	34.9233	34.9053	34.876	34.8539	34.8505	34.8658	34.8878	34.8955	34.8641	34.7712	34.6045
		NORMAL	34.8552	34.7533	34.6232	34.4955	34.3939	34.3264	34.2821	34.2327	34.1436	33.9871	33.7529	33.4564	33.1333	32.8276	32.5778	32.4029	32.2972	32.232	32.1661	32.058	31.8807	31.6291	31.3243	31.0107	30.7456	30.5861	30.5755	30.7307	31.0376	31.4544	31.9224	32.3807	32.7806	33.0956	33.3227	33.4781	33.5881	33.6796	33.7742	33.8865	34.0247	34.1935	34.3932	34.6174	34.8504	35.0664	35.2321
		LOUD	34.7155	34.5888	34.4216	34.2246	34.007	33.7695	33.5075	33.214	32.8888	32.5465	32.2172	31.9423	31.765	31.7172	31.8122	32.038	32.3609	32.7326	33.1007	33.4209	33.6639	33.8194	33.8931	33.9028	33.8687	33.8101	33.7434	33.6809	33.6339	33.6123	33.6243	33.6732	33.7571	33.8685	33.994	34.1167	34.2177	34.2744	34.2658	34.1739	33.9899	33.7205	33.3891	33.0347	32.7047	32.4419	32.273
	136	MIME	23.705	23.8835	24.0966	24.3358	24.5824	24.812	24.9998	25.1267	25.1832	25.1722	25.1081	25.0141	24.9178	24.8462	24.8214	24.8577	24.9594	25.1222	25.3329	25.5734	25.8234	26.0663	26.2929	26.5023	26.6982	26.8821	27.0456	27.1682	27.2194	27.1701	27.004	26.727	26.3689	25.9763	25.6038	25.3002	25.1003	25.0203	25.0574	25.1932	25.3984	25.6381	25.8778	26.0892	26.2503	26.3459	26.3644
		WHISPER	22.1763	22.269	22.4411	22.6659	22.911	23.1422	23.3294	23.4509	23.5006	23.4892	23.4449	23.4077	23.4181	23.5064	23.6822	23.9302	24.2135	24.4845	24.6979	24.8233	24.8513	24.7945	24.6811	24.5443	24.415	24.3154	24.2569	24.2416	24.2642	24.3128	24.3689	24.4082	24.4022	24.3248	24.1599	23.9096	23.5971	23.2628	22.955	22.7145	22.5651	22.5068	22.5217	22.5834	22.6696	22.7702	22.8889
		NORMAL	23.0732	22.8801	22.7496	22.6917	22.7026	22.7639	22.8478	22.925	22.9751	22.9912	22.9817	22.9647	22.9608	22.9826	23.0318	23.1006	23.1775	23.2534	23.3286	23.4098	23.5076	23.6285	23.7743	23.9406	24.1226	24.3182	24.5304	24.7645	25.024	25.3027	25.5823	25.8323	26.0151	26.0924	26.0329	25.817	25.4417	24.9216	24.2876	23.5846	22.8663	22.1878	21.6003	21.1444	20.8455	20.7146	20.7494
		LOUD	24.897	25.2161	25.5362	25.8489	26.1335	26.357	26.481	26.4728	26.3177	26.0248	25.6275	25.1776	24.7318	24.3415	24.043	23.8539	23.7734	23.7884	23.8776	24.0196	24.1965	24.3968	24.6151	24.8474	25.0884	25.3283	25.5534	25.748	25.8977	25.9926	26.0271	25.9981	25.905	25.7495	25.5366	25.2773	24.9877	24.6887	24.4028	24.1504	23.948	23.8055	23.7244	23.6981	23.7115	23.7436	23.772
	137	MIME	31.3929	31.2282	30.964	30.6055	30.1655	29.6706	29.1582	28.6721	28.2528	27.9299	27.7179	27.6162	27.6137	27.6949	27.8423	28.0377	28.2606	28.4838	28.6749	28.8005	28.8361	28.7743	28.6323	28.4486	28.2747	28.1617	28.1451	28.2384	28.4304	28.6919	28.9855	29.2732	29.5251	29.7215	29.8513	29.9117	29.9053	29.84	29.7281	29.5851	29.427	29.2657	29.1054	28.9404	28.7579	28.5434	28.2871
		WHISPER	28.0481	28.0592	28.0241	27.9732	27.932	27.9146	27.9219	27.9439	27.966	27.9773	27.9748	27.9653	27.9628	27.9835	28.0404	28.1387	28.2752	28.4382	28.6117	28.7799	28.931	29.0605	29.1707	29.2684	29.3605	29.4502	29.5345	29.6045	29.6484	29.6565	29.6249	29.5607	29.4799	29.4051	29.3592	29.3617	29.4208	29.5343	29.6879	29.8592	30.0231	30.1561	30.2408	30.2692	30.2437	30.1766	30.0884
		NORMAL	30.6727	31.0387	31.4154	31.7783	32.085	32.286	32.3377	32.2167	31.9268	31.5004	30.9903	30.4599	29.9711	29.5756	29.3082	29.185	29.2015	29.3355	29.5498	29.7947	30.0175	30.1683	30.2078	30.1138	29.8854	29.5418	29.1208	28.6732	28.2559	27.923	27.7189	27.6685	27.7754	28.0197	28.3623	28.7544	29.1465	29.4982	29.7818	29.9837	30.0992	30.1277	30.067	29.9121	29.6573	29.2987	28.8397
		LOUD	28.2152	28.2537	28.298	28.3216	28.2998	28.2125	28.0461	27.797	27.4758	27.106	26.7224	26.3606	26.0514	25.8124	25.6446	25.5368	25.4701	25.4244	25.3854	25.3462	25.3094	25.2814	25.2705	25.2833	25.3249	25.3992	25.51	25.6611	25.8519	26.0744	26.3088	26.5253	26.6909	26.7813	26.7938	26.7549	26.7177	26.7483	26.9028	27.2058	27.6368	28.1318	28.6017	28.9573	29.1361	29.1156	28.915
	138	MIME	36.5922	36.1002	35.6423	35.2556	34.9539	34.7282	34.5533	34.4004	34.249	34.0959	33.9583	33.8708	33.8703	33.9845	34.2176	34.5466	34.9266	35.302	35.6244	35.8623	36.0074	36.0694	36.0665	36.0151	35.9237	35.7916	35.615	35.3929	35.1314	34.8454	34.5539	34.2763	34.0268	33.8127	33.6376	33.5033	33.4131	33.3719	33.3828	33.4437	33.5429	33.6592	33.766	33.8409	33.8706	33.8586	33.8208
		WHISPER	33.7029	33.566	33.5024	33.5146	33.6006	33.7558	33.9711	34.2315	34.5112	34.7748	34.9789	35.0812	35.0504	34.8756	34.5727	34.1806	33.7544	33.3518	33.0195	32.7855	32.6545	32.6142	32.6434	32.7195	32.8256	32.9489	33.0806	33.2141	33.3428	33.4606	33.5608	33.6374	33.6831	33.6924	33.6622	33.5942	33.4962	33.3786	33.2511	33.1182	32.9794	32.8356	32.694	32.5756	32.5123	32.5379	32.6754
		NORMAL	35.838	35.706	35.6115	35.5725	35.5889	35.6446	35.7134	35.7636	35.7646	35.6896	35.5165	35.2316	34.8342	34.3397	33.7831	33.2146	32.6921	32.2707	31.9936	31.8861	31.9533	32.1808	32.5385	32.9851	33.4758	33.9699	34.4388	34.8695	35.2653	35.635	35.9866	36.3181	36.6178	36.8686	37.0562	37.1749	37.229	37.2301	37.1898	37.1159	37.0135	36.8845	36.7327	36.566	36.3979	36.246	36.1299
		LOUD	35.1089	35.4057	35.7595	36.1496	36.5416	36.8942	37.171	37.3491	37.4245	37.4141	37.3523	37.2825	37.2451	37.2663	37.3478	37.4657	37.5761	37.6265	37.5714	37.3863	37.0738	36.6646	36.2073	35.7584	35.3644	35.0543	34.8314	34.6781	34.5634	34.4543	34.3268	34.1724	33.9986	33.8254	33.6782	33.579	33.5422	33.5666	33.6389	33.7336	33.8215	33.8779	33.8891	33.8564	33.7921	33.7156	33.6456
	139	MIME	27.0124	27.2174	27.3377	27.3535	27.2673	27.107	26.9186	26.7601	26.6865	26.7379	26.9261	27.2313	27.6039	27.9761	28.2785	28.4571	28.4836	28.3593	28.111	27.78	27.4139	27.0573	26.7477	26.5114	26.3621	26.298	26.3034	26.3518	26.4122	26.4568	26.468	26.4406	26.3802	26.2982	26.2059	26.1118	26.0187	25.9247	25.8236	25.706	25.5591	25.3694	25.1246	24.819	24.4548	24.0452	23.6119
		WHISPER	27.5505	27.4818	27.4014	27.3176	27.2317	27.1356	27.0161	26.8623	26.6753	26.4711	26.2808	26.1422	26.0895	26.1431	26.3029	26.5499	26.8503	27.1637	27.4511	27.6794	27.8242	27.8704	27.8109	27.6461	27.3834	27.0366	26.6268	26.1815	25.7349	25.3243	24.9845	24.7416	24.6071	24.5754	24.6259	24.7266	24.8415	24.935	24.976	24.9414	24.8189	24.6093	24.3281	24.0016	23.662	23.3387	23.0513
		NORMAL	28.7808	28.7973	28.7127	28.5418	28.3102	28.0482	27.7884	27.5605	27.3894	27.2932	27.2796	27.3438	27.4653	27.6121	27.7454	27.8273	27.8294	27.7394	27.5619	27.3181	27.04	26.7643	26.527	26.3562	26.2694	26.2698	26.346	26.472	26.6112	26.7216	26.7637	26.7103	26.5536	26.3083	26.01	25.7052	25.4395	25.2466	25.1402	25.1127	25.1403	25.1915	25.2366	25.2566	25.2471	25.2206	25.1993
		LOUD	29.0502	28.6052	28.0689	27.4872	26.9126	26.3967	25.9799	25.6842	25.508	25.429	25.4117	25.4165	25.411	25.3769	25.3114	25.226	25.1417	25.0822	25.0683	25.1128	25.2191	25.3789	25.5735	25.7745	25.9486	26.0624	26.0913	26.0255	25.8758	25.6722	25.4576	25.2751	25.1548	25.104	25.1057	25.1247	25.121	25.0646	24.9456	24.7769	24.5883	24.4176	24.2955	24.2404	24.2542	24.3242	24.4305
	140	MIME	35.1206	34.8497	34.5292	34.1792	33.8335	33.5329	33.3156	33.2079	33.2174	33.3304	33.5147	33.7285	33.9304	34.0919	34.2034	34.2746	34.328	34.3901	34.4794	34.6029	34.7563	34.9298	35.1123	35.2963	35.4771	35.6492	35.8022	35.9183	35.9729	35.9393	35.7953	35.53	35.1489	34.6747	34.1455	33.6074	33.1067	32.6814	32.3552	32.1359	32.0161	31.9785	32.003	32.0737	32.1826	32.3306	32.5214
		WHISPER	36.963	37.1121	37.1314	37.003	36.7377	36.3689	35.9453	35.5198	35.14	34.839	34.6298	34.5053	34.4442	34.422	34.4221	34.442	34.4936	34.5942	34.7552	34.9713	35.2176	35.4541	35.6386	35.7374	35.7373	35.6455	35.4854	35.2883	35.0833	34.8907	34.7179	34.5618	34.4116	34.2541	34.0794	33.8834	33.669	33.4441	33.2187	33.0013	32.7982	32.6128	32.4477	32.3077	32.1987	32.127	32.0972
		NORMAL	34.2093	34.3795	34.6123	34.8877	35.1849	35.4828	35.7549	35.9713	36.0974	36.1013	35.9597	35.6648	35.2297	34.6864	34.0835	33.4771	32.9225	32.4641	32.1296	31.926	31.8409	31.8486	31.9165	32.0143	32.1187	32.2156	32.2974	32.3574	32.3868	32.3731	32.3026	32.1636	31.9515	31.6712	31.3377	30.9746	30.6115	30.2819	30.0173	29.8413	29.7643	29.7808	29.8701	30.0031	30.1499	30.2878	30.4058
		LOUD	33.7782	33.9102	33.9461	33.8898	33.7552	33.5635	33.3444	33.1274	32.9385	32.7954	32.7085	32.6814	32.7176	32.8207	32.9922	33.2255	33.5001	33.7823	34.032	34.2136	34.3079	34.3186	34.2683	34.1891	34.1085	34.0404	33.9821	33.9173	33.8233	33.6775	33.4645	33.1792	32.8287	32.4334	32.0259	31.6456	31.3329	31.1197	31.0233	31.0405	31.1517	31.3227	31.5162	31.6993	31.8519	31.9696	32.0629
	141	MIME	0.85946	0.863594	0.870532	0.8814	0.896462	0.915806	0.938925	0.964845	0.991264	1.01468	1.03068	1.0356	1.02826	1.01144	0.991993	0.979443	0.983273	1.00973	1.05917	1.12566	1.19763	1.26093	1.30207	1.31161	1.28619	1.22938	1.15048	1.06232	0.978091	0.908424	0.859247	0.831178	0.820393	0.820992	0.827377	0.836046	0.845994	0.857862	0.872017	0.887159	0.899674	0.904805	0.898517	0.879611	0.850867	0.818639	0.791239
		WHISPER	0.910727	0.91527	0.921508	0.931012	0.945297	0.964199	0.985018	1.00279	1.01186	1.00787	0.989404	0.958328	0.918876	0.875957	0.833168	0.791796	0.750838	0.707838	0.660834	0.609464	0.55638	0.507236	0.469637	0.451619	0.459483	0.495859	0.558913	0.642095	0.735921	0.82973	0.914066	0.982315	1.03164	1.06288	1.07986	1.08882	1.09746	1.1139	1.14542	1.1968	1.26865	1.35658	1.45145	1.54101	1.6126	1.65595	1.66525
		NORMAL	0.856827	0.863025	0.857502	0.842927	0.823771	0.805418	0.792442	0.787789	0.792224	0.804899	0.823853	0.84733	0.874474	0.905226	0.939859	0.97773	1.01625	1.05055	1.07425	1.08129	1.06783	1.03386	0.98366	0.924637	0.865398	0.813899	0.775716	0.753573	0.747185	0.753815	0.768837	0.786535	0.800688	0.806051	0.799454	0.780622	0.752467	0.720529	0.691262	0.670925	0.663816	0.67137	0.691935	0.721069	0.752232	0.778113	0.79253
		LOUD	0.814192	0.72673	0.640259	0.564642	0.508269	0.47711	0.474076	0.498931	0.54835	0.616166	0.694208	0.773138	0.843862	0.899099	0.934678	0.950369	0.949726	0.939196	0.926497	0.918571	0.920263	0.933211	0.955717	0.983609	1.0117	1.03534	1.05169	1.0605	1.06383	1.06534	1.06845	1.07511	1.08473	1.09435	1.09964	1.09678	1.08446	1.06447	1.04187	1.02349	1.01588	1.02306	1.04545	1.07919	1.11731	1.15107	1.1719
	142	MIME	11.4956	11.3873	11.2831	11.1897	11.1155	11.0681	11.0541	11.078	11.1411	11.2406	11.3684	11.5106	11.6501	11.7704	11.8594	11.9136	11.9377	11.944	11.9492	11.9707	12.0267	12.1337	12.3054	12.5502	12.8669	13.2422	13.6489	14.0489	14.3994	14.6601	14.802	14.8122	14.6951	14.4698	14.166	13.8163	13.4519	13.0985	12.7753	12.4943	12.2631	12.0858	11.9652	11.9035	11.9013	11.9557	12.0583
		WHISPER	14.0602	14.2559	14.3562	14.344	14.2181	13.9939	13.6996	13.3706	13.0435	12.7492	12.5089	12.3321	12.2173	12.1554	12.1334	12.1381	12.1576	12.1828	12.2063	12.2208	12.219	12.1944	12.144	12.0689	11.9792	11.8923	11.8301	11.8151	11.8639	11.9821	12.1622	12.3844	12.6207	12.8407	13.0162	13.1257	13.1555	13.1016	12.9684	12.7681	12.52	12.2485	11.9806	11.7425	11.5542	11.4265	11.3598
		NORMAL	12.3288	12.198	12.0938	12.0276	12.0073	12.0318	12.0902	12.1626	12.2241	12.2516	12.2292	12.1534	12.0326	11.884	11.7288	11.5859	11.4678	11.3785	11.3159	11.2728	11.2416	11.2158	11.1911	11.165	11.136	11.1038	11.0688	11.0319	10.9941	10.9546	10.9082	10.8451	10.7522	10.6169	10.4334	10.2075	9.95805	9.71367	9.50677	9.36398	9.30209	9.32545	9.42838	9.59831	9.81848	10.0688	10.326
		LOUD	12.0668	12.1327	12.1702	12.1946	12.2208	12.2585	12.3096	12.3654	12.4107	12.4267	12.3987	12.3231	12.209	12.0784	11.957	11.8668	11.8159	11.7975	11.7925	11.779	11.7419	11.68	11.6057	11.5415	11.5111	11.5317	11.6089	11.7355	11.8937	12.0588	12.2045	12.307	12.3485	12.3208	12.226	12.0766	11.8942	11.7037	11.5301	11.3922	11.3006	11.2564	11.2551	11.2894	11.3527	11.4416	11.5541
	143	MIME	33.1166	33.2128	33.2924	33.3475	33.3818	33.4112	33.4572	33.5414	33.6769	33.8647	34.0915	34.332	34.5547	34.7283	34.8271	34.8345	34.7458	34.5648	34.3044	33.9857	33.6359	33.2892	32.9817	32.7467	32.6088	32.579	32.655	32.8238	33.0649	33.3545	33.6638	33.9573	34.194	34.3312	34.3368	34.2016	33.9479	33.6289	33.315	33.0748	32.954	32.9646	33.0839	33.2666	33.4615	33.6286	33.7488
		WHISPER	37.5489	37.9722	38.3544	38.6751	38.9147	39.061	39.1134	39.0801	38.9732	38.8034	38.5783	38.3025	37.9822	37.6275	37.2538	36.8813	36.5304	36.2194	35.9622	35.767	35.6351	35.5615	35.5318	35.5239	35.5094	35.4605	35.3574	35.1961	34.9923	34.7841	34.625	34.5745	34.6859	34.9936	35.5013	36.1776	36.9586	37.7576	38.4821	39.0546	39.4285	39.5949	39.5787	39.4268	39.1924	38.9213	38.645
		NORMAL	37.4429	37.8114	38.2278	38.6828	39.1416	39.5455	39.8209	39.8959	39.7214	39.2862	38.6249	37.8133	36.9551	36.1589	35.5193	35.0978	34.913	34.9412	35.1234	35.3817	35.639	35.8386	35.9565	36.0013	36.0069	36.017	36.0673	36.1757	36.3412	36.5482	36.7778	37.0153	37.255	37.4986	37.7509	38.0138	38.2821	38.5408	38.7661	38.931	39.0108	38.9922	38.8795	38.6955	38.4773	38.2691	38.1104
		LOUD	34.6743	35.208	35.7457	36.2398	36.653	36.9632	37.1634	37.2585	37.2579	37.1726	37.0093	36.7703	36.4604	36.0928	35.6958	35.3175	35.0212	34.8732	34.9247	35.1941	35.6553	36.2394	36.8478	37.3727	37.723	37.8394	37.7049	37.3444	36.8162	36.2017	35.5909	35.0678	34.6992	34.525	34.5571	34.7794	35.1571	35.6449	36.1933	36.7525	37.2737	37.7138	38.041	38.2426	38.3316	38.3458	38.3397
	144	MIME	6.44893	6.47673	6.4932	6.50313	6.523	6.57681	6.68901	6.87641	7.1418	7.47259	7.84283	8.21977	8.57149	8.87307	9.10945	9.27535	9.37229	9.40553	9.38218	9.31079	9.20124	9.06584	8.91867	8.77442	8.64628	8.54395	8.47198	8.43014	8.4145	8.41839	8.43416	8.45426	8.47083	8.47708	8.46729	8.4383	8.3909	8.33076	8.26724	8.21062	8.16882	8.14461	8.13506	8.1335	8.13174	8.1235	8.10606
		WHISPER	7.54178	7.75382	7.96909	8.16616	8.32551	8.43367	8.48527	8.48383	8.43945	8.36571	8.27554	8.1783	8.07878	7.97858	7.87932	7.78595	7.70718	7.65384	7.63414	7.65023	7.69484	7.75392	7.81046	7.84984	7.86391	7.85244	7.8212	7.77947	7.73761	7.7052	7.69075	7.69996	7.73428	7.78794	7.84742	7.89354	7.90525	7.86648	7.77191	7.62961	7.45944	7.28881	7.14583	7.05285	7.02262	7.05671	7.14581
		NORMAL	7.1501	7.2215	7.34118	7.48029	7.6089	7.70346	7.7521	7.75804	7.73795	7.71708	7.72131	7.76734	7.85763	7.97882	8.10543	8.20821	8.26157	8.2498	8.16814	8.02136	7.82001	7.57672	7.30633	7.02492	6.75078	6.50453	6.3064	6.17397	6.11899	6.14512	6.24648	6.40755	6.6048	6.80846	6.98674	7.11107	7.16146	7.13088	7.02671	6.86818	6.68052	6.48832	6.3085	6.14948	6.01262	5.89614	5.8009
		LOUD	8.18579	8.01413	7.90973	7.87846	7.90908	7.97772	8.05542	8.11704	8.14815	8.14684	8.1207	8.08198	8.04142	8.00495	7.97246	7.94076	7.90595	7.8664	7.82416	7.7856	7.76021	7.7584	7.78943	7.85759	7.96001	8.08447	8.20949	8.30735	8.35044	8.31825	8.20567	8.02446	7.80319	7.57974	7.39201	7.26849	7.22377	7.25609	7.35125	7.48774	7.64266	7.79527	7.93122	8.04324	8.1316	8.20382	8.27122
	145	MIME	22.084	22.3638	22.6712	23.0068	23.3653	23.7321	24.0843	24.3944	24.6358	24.7902	24.85	24.8186	24.71	24.5466	24.3574	24.1749	24.0316	23.955	23.9597	24.0459	24.1963	24.3795	24.5573	24.6911	24.7503	24.7166	24.5856	24.3665	24.0803	23.7559	23.4269	23.1272	22.886	22.7231	22.6444	22.6414	22.6914	22.7636	22.8245	22.8445	22.8025	22.6865	22.4931	22.2255	21.8915	21.5028	21.0767
		WHISPER	23.1983	23.0627	22.8208	22.5045	22.161	21.8395	21.5805	21.407	21.3245	21.3241	21.3884	21.4983	21.6338	21.7748	21.8996	21.9864	22.0166	21.9789	21.8738	21.7132	21.5177	21.3125	21.1219	20.9674	20.8663	20.8315	20.8687	20.9746	21.1315	21.3076	21.4586	21.537	21.5017	21.3293	21.0212	20.6054	20.1318	19.6624	19.2591	18.9683	18.8121	18.7834	18.8493	18.9624	19.0751	19.1538	19.1865
		NORMAL	23.192	23.3778	23.5531	23.719	23.8732	24.0101	24.1203	24.1949	24.2264	24.2107	24.1481	24.04	23.8895	23.7004	23.4786	23.2341	22.9797	22.7305	22.4991	22.293	22.1135	21.9583	21.8272	21.7249	21.6613	21.6475	21.687	21.7693	21.8709	21.9619	22.017	22.0259	21.9978	21.9563	21.929	21.937	21.9863	22.0674	22.1596	22.24	22.2892	22.2963	22.2592	22.1804	22.0657	21.9192	21.742
		LOUD	20.7314	20.9074	21.0798	21.2436	21.3994	21.556	21.7281	21.9298	22.1687	22.4381	22.7155	22.9657	23.151	23.2439	23.237	23.1456	23.0051	22.8595	22.7496	22.7011	22.7186	22.7836	22.8605	22.9031	22.8658	22.7141	22.4326	22.03	21.5386	21.0075	20.4909	20.0367	19.6761	19.4212	19.2662	19.1971	19.196	19.2495	19.3475	19.4803	19.6373	19.8044	19.9659	20.1094	20.2289	20.3272	20.4147
	146	MIME	15.7347	15.8501	15.9757	16.0816	16.1473	16.1667	16.1503	16.1227	16.1164	16.1621	16.2792	16.4697	16.7157	16.9847	17.2382	17.4415	17.5739	17.6315	17.6266	17.582	17.5249	17.4805	17.468	17.4978	17.5713	17.6798	17.8051	17.9215	17.9985	18.0081	17.9291	17.7549	17.4936	17.1674	16.8075	16.4463	16.1122	15.8252	15.5952	15.425	15.3119	15.2524	15.2442	15.2879	15.3857	15.54	15.7481
		WHISPER	18.4142	18.3605	18.2703	18.1496	18.0128	17.8792	17.7685	17.6969	17.6735	17.6982	17.7625	17.8518	17.951	18.0493	18.1441	18.2405	18.3472	18.4698	18.6059	18.7404	18.8487	18.9028	18.8796	18.7691	18.5786	18.3299	18.0534	17.7809	17.5383	17.3424	17.1995	17.1079	17.0597	17.0436	17.0463	17.0553	17.0598	17.0526	17.0314	16.9989	16.9617	16.9271	16.902	16.8914	16.8966	16.9171	16.9514
		NORMAL	17.4222	17.2742	17.1837	17.1528	17.1791	17.2562	17.3733	17.5168	17.669	17.8098	17.9187	17.977	17.9727	17.9026	17.7744	17.6041	17.413	17.2214	17.047	16.9009	16.7904	16.7189	16.6878	16.6965	16.7407	16.8128	16.9016	16.9945	17.0781	17.141	17.1727	17.1637	17.1062	16.9954	16.8316	16.6231	16.3862	16.1429	15.9179	15.7343	15.6093	15.5526	15.5656	15.6419	15.7674	15.9211	16.0775
		LOUD	16.7511	16.9446	17.1164	17.2615	17.3743	17.4512	17.4929	17.504	17.4908	17.4584	17.4098	17.3458	17.2695	17.1891	17.119	17.077	17.0797	17.1363	17.245	17.3914	17.5522	17.7012	17.8145	17.876	17.8787	17.8257	17.7279	17.6015	17.4625	17.3229	17.1867	17.0502	16.9045	16.7422	16.5643	16.3837	16.224	16.1129	16.0713	16.1044	16.1979	16.3209	16.4356	16.5095	16.5264	16.4907	16.4255
	147	MIME	34.6416	34.4366	34.2953	34.2195	34.1984	34.2124	34.2401	34.2655	34.2843	34.3048	34.3417	34.4091	34.5141	34.6529	34.8119	34.9725	35.1186	35.2386	35.3275	35.3847	35.4107	35.4064	35.3749	35.3237	35.267	35.2213	35.2027	35.2189	35.2673	35.3353	35.4066	35.4694	35.522	35.5721	35.6318	35.7075	35.7903	35.8528	35.8539	35.7508	35.5155	35.1473	34.6791	34.1706	33.6965	33.325	33.1043
		WHISPER	38.1571	38.214	38.2317	38.2055	38.1317	38.0076	37.8362	37.6302	37.4142	37.2209	37.0831	37.0215	37.0379	37.1123	37.2078	37.2812	37.2954	37.2297	37.0843	36.8778	36.6419	36.4105	36.211	36.0569	35.9461	35.8628	35.7848	35.6922	35.5757	35.4403	35.3014	35.1783	35.0867	35.0352	35.0241	35.0491	35.1074	35.1993	35.3251	35.4811	35.653	35.8172	35.9469	36.0214	36.037	36.0073	35.9609
		NORMAL	37.9862	38.2713	38.5461	38.8046	39.0435	39.2617	39.4556	39.6153	39.7257	39.7698	39.7364	39.6261	39.454	39.2472	39.0387	38.8583	38.7265	38.6474	38.6092	38.5874	38.552	38.4753	38.3396	38.14	37.8817	37.5756	37.2317	36.8553	36.4491	36.0149	35.5595	35.096	34.6459	34.2366	33.8982	33.6589	33.5404	33.5549	33.7008	33.9656	34.3264	34.7541	35.2169	35.6852	36.1319	36.5328	36.8655
		LOUD	35.9076	36.1044	36.2344	36.3264	36.4195	36.5518	36.746	37.0006	37.2876	37.5593	37.7602	37.8417	37.7761	37.561	37.2196	36.794	36.3326	35.8811	35.4757	35.1407	34.8922	34.7395	34.6868	34.7326	34.8669	35.0663	35.2945	35.5042	35.6443	35.6714	35.5606	35.3141	34.964	34.5647	34.1791	33.8611	33.6422	33.5259	33.4936	33.5161	33.5689	33.6409	33.7375	33.8735	34.0641	34.3131	34.6091
	148	MIME	28.5035	28.4958	28.5016	28.5103	28.5197	28.5349	28.5626	28.6091	28.6777	28.7694	28.8835	29.019	29.1733	29.3424	29.5192	29.6934	29.8521	29.9799	30.0616	30.0828	30.0352	29.9187	29.7454	29.5378	29.3254	29.1379	28.9979	28.9148	28.8853	28.897	28.9343	28.9838	29.0367	29.0882	29.132	29.1574	29.1479	29.0831	28.9463	28.7309	28.447	28.1218	27.7966	27.5188	27.3328	27.2722	27.3533
		WHISPER	26.871	26.5748	26.2427	25.8987	25.5703	25.2875	25.0799	24.9739	24.9859	25.12	25.3668	25.7054	26.1093	26.5512	27.0065	27.4515	27.862	28.2089	28.46	28.5867	28.5709	28.4145	28.1418	27.7979	27.439	27.1209	26.8874	26.7642	26.7568	26.8537	27.0331	27.2685	27.5327	27.8013	28.053	28.272	28.4488	28.5819	28.674	28.7315	28.7586	28.7555	28.718	28.6431	28.5341	28.4031	28.27
		NORMAL	26.8682	26.9006	26.8936	26.8268	26.6866	26.4687	26.181	25.8449	25.4932	25.1662	24.9039	24.7366	24.6782	24.7212	24.8409	25.003	25.1748	25.3345	25.4759	25.6082	25.7468	25.9065	26.0923	26.2966	26.5007	26.6798	26.8103	26.8746	26.866	26.7889	26.6579	26.4946	26.3245	26.1739	26.0659	26.0192	26.0472	26.1565	26.3466	26.6099	26.9311	27.2901	27.6638	28.0301	28.37	28.666	28.9025
		LOUD	26.8252	26.562	26.4378	26.4477	26.5627	26.7334	26.9028	27.0214	27.0622	27.028	26.9516	26.8874	26.8925	27.0093	27.2522	27.6005	28.0044	28.3963	28.7072	28.8827	28.8971	28.7579	28.5041	28.1966	27.9011	27.6719	27.5381	27.499	27.5281	27.5842	27.6247	27.6181	27.5495	27.4229	27.2574	27.0842	26.9376	26.8501	26.843	26.9218	27.0745	27.2781	27.5072	27.7433	27.9804	28.2233	28.4774
	149	MIME	13.7574	13.7002	13.555	13.3381	13.0705	12.7751	12.4732	12.1817	11.9109	11.6645	11.4416	11.2403	11.0613	10.9094	10.7929	10.7203	10.695	10.7131	10.7608	10.8184	10.8654	10.8885	10.8859	10.8702	10.8657	10.9017	11.0049	11.1922	11.4657	11.8117	12.203	12.6025	12.9706	13.2714	13.4793	13.5841	13.5933	13.5293	13.4256	13.3192	13.2422	13.217	13.2527	13.3453	13.4802	13.6369	13.7926
		WHISPER	11.6661	11.6236	11.6509	11.7538	11.928	12.1561	12.4087	12.6489	12.8408	12.9576	12.99	12.9471	12.8525	12.7356	12.6228	12.5289	12.4554	12.3933	12.3307	12.2604	12.1873	12.129	12.1131	12.1677	12.3113	12.5452	12.8491	13.1842	13.5015	13.753	13.9026	13.9317	13.8412	13.6478	13.3789	13.0667	12.7444	12.4439	12.1951	12.0236	11.95	11.9869	12.1381	12.3961	12.7414	13.1432	13.5613
		NORMAL	15.1601	14.83	14.4331	14.0038	13.5834	13.2127	12.9249	12.7421	12.6744	12.7205	12.8709	13.1098	13.4159	13.7643	14.1256	14.467	14.7546	14.9563	15.0464	15.0108	14.8508	14.5826	14.2356	13.8469	13.4548	13.0927	12.7848	12.5439	12.3728	12.266	12.2137	12.2052	12.2291	12.275	12.3333	12.3961	12.4585	12.5206	12.5891	12.675	12.7907	12.9454	13.1402	13.3664	13.6062	13.8379	14.0413
		LOUD	12.9097	12.7852	12.7135	12.7251	12.837	13.0489	13.343	13.688	14.0448	14.3716	14.6296	14.789	14.8321	14.7577	14.5815	14.3338	14.0537	13.7802	13.5445	13.3642	13.2428	13.1731	13.142	13.137	13.1479	13.1666	13.1856	13.1947	13.1799	13.1261	13.0218	12.8639	12.6647	12.4515	12.2647	12.1494	12.1451	12.2737	12.5329	12.8941	13.3063	13.708	14.0375	14.2464	14.3067	14.2162	13.9988
	150	MIME	23.7906	23.9804	24.1233	24.1992	24.2012	24.137	24.0281	23.9041	23.7978	23.737	23.7383	23.8006	23.9057	24.0213	24.1104	24.1401	24.0926	23.9686	23.7863	23.5746	23.3665	23.1917	23.0745	23.0325	23.0767	23.2111	23.4291	23.7123	24.031	24.3477	24.6257	24.8357	24.9642	25.0146	25.0044	24.9596	24.9062	24.8638	24.8404	24.8334	24.8324	24.8269	24.8138	24.8037	24.8218	24.9024	25.0777
		WHISPER	23.4853	23.4186	23.3493	23.2966	23.2588	23.2161	23.1408	23.0114	22.8248	22.5976	22.361	22.1493	21.9901	21.8994	21.8833	21.9422	22.0744	22.2758	22.5346	22.8272	23.1195	23.3716	23.5507	23.6398	23.6417	23.5774	23.4757	23.3649	23.2648	23.1844	23.125	23.0855	23.0672	23.0773	23.1276	23.2309	23.3969	23.6253	23.903	24.2029	24.4898	24.7273	24.8885	24.9635	24.9621	24.9112	24.8468
		NORMAL	23.4328	23.6381	23.8429	24.0373	24.2161	24.3771	24.5172	24.6282	24.697	24.7063	24.64	24.4906	24.2631	23.9775	23.6643	23.3591	23.0935	22.8879	22.7491	22.6701	22.6358	22.6297	22.6409	22.6688	22.7212	22.8096	22.9415	23.1164	23.321	23.5355	23.7365	23.9045	24.0284	24.1058	24.1421	24.1495	24.1464	24.1541	24.195	24.2877	24.4411	24.6505	24.8973	25.1556	25.3959	25.5955	25.7408
		LOUD	22.706	22.8424	22.96	23.0509	23.1113	23.1445	23.162	23.1789	23.2098	23.2633	23.3367	23.4157	23.4778	23.4978	23.4567	23.3489	23.1857	22.9934	22.809	22.6666	22.5915	22.5911	22.6539	22.7513	22.8452	22.8987	22.8843	22.7912	22.6275	22.4182	22.1964	21.9969	21.8468	21.7629	21.7522	21.8151	21.9494	22.1544	22.4302	22.7752	23.1838	23.6446	24.1402	24.6505	25.1544	25.6312	26.0617
	151	MIME	25.4927	25.6227	25.7065	25.7141	25.6397	25.5048	25.3534	25.2398	25.2116	25.2966	25.4949	25.7811	26.1133	26.4433	26.7296	26.9425	27.0698	27.1153	27.1004	27.0605	27.0406	27.0888	27.2425	27.5193	27.9078	28.3675	28.8359	29.2438	29.5316	29.6628	29.6314	29.4603	29.1918	28.8758	28.5573	28.2677	28.0214	27.818	27.6479	27.4982	27.3577	27.221	27.0897	26.9716	26.8794	26.8271	26.8257
		WHISPER	22.4005	22.323	22.3377	22.4462	22.6411	22.9099	23.2366	23.6045	23.9979	24.4014	24.7998	25.1755	25.5097	25.7817	25.9726	26.0683	26.0637	25.9657	25.7956	25.5866	25.3821	25.2293	25.175	25.2576	25.5017	25.9124	26.4717	27.1394	27.8581	28.5628	29.1926	29.7023	30.0697	30.2946	30.3952	30.3987	30.3316	30.2158	30.0672	29.8988	29.7243	29.5623	29.4368	29.372	29.3876	29.4909	29.672
		NORMAL	28.9827	29.0075	29.068	29.1502	29.2244	29.2547	29.2091	29.0681	28.83	28.5109	28.1418	27.7601	27.4004	27.0868	26.8275	26.6136	26.4237	26.2316	26.0157	25.7666	25.4905	25.2072	24.945	24.736	24.6121	24.6022	24.7308	25.0141	25.4548	26.0343	26.7107	27.4214	28.0938	28.6615	29.0816	29.3442	29.4731	29.516	29.5274	29.5503	29.6048	29.6848	29.7643	29.8099	29.795	29.7089	29.5595
		LOUD	27.5502	27.6226	27.7831	28.0066	28.2603	28.5131	28.7405	28.9259	29.0587	29.1305	29.135	29.0688	28.9358	28.7501	28.537	28.3284	28.1577	28.0523	28.0254	28.0758	28.1859	28.3279	28.4669	28.5686	28.6046	28.5553	28.4149	28.1906	27.9018	27.5749	27.2372	26.9102	26.6075	26.3366	26.103	25.9143	25.7797	25.7062	25.6935	25.7305	25.7992	25.8817	25.9728	26.0834	26.2393	26.4689	26.7879
	152	MIME	33.8539	33.8738	33.9742	34.1558	34.3987	34.6666	34.9171	35.1107	35.2257	35.2631	35.2471	35.2175	35.2218	35.2992	35.4729	35.7416	36.0812	36.4499	36.7974	37.0772	37.2548	37.3128	37.2518	37.0857	36.8355	36.5265	36.1812	35.8197	35.455	35.096	34.7464	34.4084	34.0848	33.7823	33.5107	33.2811	33.1014	32.9725	32.8878	32.837	32.8116	32.8108	32.844	32.9284	33.0821	33.3136	33.6177
		WHISPER	36.6844	36.9278	37.0564	37.042	36.8745	36.5667	36.1536	35.6845	35.2104	34.7694	34.3796	34.0388	33.7303	33.4351	33.1375	32.8299	32.511	32.1846	31.8599	31.5547	31.2973	31.1268	31.0854	31.2047	31.4912	31.9153	32.4149	32.9084	33.3152	33.5764	33.6673	33.5972	33.4028	33.1358	32.8506	32.5981	32.4199	32.3453	32.3874	32.5395	32.7748	33.052	33.3238	33.5485	33.7007	33.775	33.7841
		NORMAL	31.9699	32.0908	32.2598	32.4751	32.7283	33.0041	33.2825	33.5413	33.7582	33.9164	34.0052	34.0221	33.9745	33.8762	33.7464	33.6067	33.4773	33.3777	33.3232	33.3276	33.4032	33.5593	33.7996	34.1173	34.4906	34.8774	35.2188	35.445	35.4922	35.3207	34.9307	34.3673	33.7124	33.0663	32.5235	32.15	31.9768	31.9983	32.1831	32.4835	32.8472	33.2245	33.5707	33.8512	34.0452	34.1451	34.16
		LOUD	34.1139	34.2958	34.5224	34.76	34.9756	35.142	35.2412	35.2706	35.2475	35.2066	35.1911	35.2409	35.3804	35.6099	35.9054	36.2258	36.5218	36.7441	36.8527	36.8211	36.6394	36.3152	35.8743	35.3558	34.8064	34.2738	33.7982	33.4072	33.1128	32.9116	32.7894	32.7248	32.6958	32.6835	32.6722	32.6509	32.6119	32.551	32.4685	32.3713	32.27	32.178	32.1058	32.061	32.0464	32.061	32.1048
	153	MIME	26.8213	26.736	26.6823	26.6626	26.6675	26.6752	26.6573	26.5862	26.4443	26.2314	25.9657	25.6814	25.4212	25.2269	25.1312	25.1548	25.3018	25.5635	25.9201	26.3439	26.8021	27.2561	27.663	27.9756	28.1465	28.1358	27.9196	27.499	26.9026	26.1849	25.4158	24.6663	23.9955	23.4401	23.0103	22.6932	22.4614	22.2856	22.1447	22.0329	21.9597	21.9443	22.0055	22.1519	22.3748	22.6472	22.9287
		WHISPER	22.9804	22.6834	22.4985	22.4205	22.4357	22.5301	22.6933	22.9167	23.1891	23.4907	23.7904	24.0497	24.2308	24.3075	24.2736	24.1433	23.9461	23.7157	23.4816	23.2608	23.0576	22.8666	22.6772	22.4804	22.2724	22.0575	21.8492	21.6686	21.5418	21.4929	21.5372	21.6731	21.8799	22.1198	22.3474	22.5212	22.6151	22.6238	22.5622	22.4582	22.3453	22.2533	22.2049	22.2132	22.2815	22.4039	22.5668
		NORMAL	23.8173	24.0114	24.1739	24.2947	24.3729	24.4139	24.4297	24.4361	24.4529	24.5	24.5943	24.7432	24.9409	25.1662	25.3837	25.5505	25.6265	25.5822	25.4059	25.106	24.7089	24.2528	23.7827	23.3428	22.973	22.7026	22.5477	22.5073	22.5641	22.6868	22.8372	22.9784	23.0824	23.1347	23.1354	23.0937	23.023	22.9332	22.8286	22.7073	22.5657	22.4028	22.2252	22.0477	21.894	21.7903	21.7604
		LOUD	23.5572	23.3711	23.1104	22.7623	22.3297	21.8345	21.3167	20.827	20.4159	20.1219	19.9658	19.9485	20.0564	20.2692	20.5676	20.9355	21.3582	21.8184	22.293	22.752	23.1639	23.5014	23.7498	23.91	24.0006	24.0526	24.1031	24.1861	24.3236	24.5224	24.7695	25.039	25.2966	25.5099	25.6542	25.7191	25.7079	25.6345	25.5184	25.3773	25.2223	25.0531	24.8607	24.6321	24.3586	24.0434	23.707
	154	MIME	20.4388	20.4851	20.4749	20.4257	20.3599	20.3023	20.2769	20.3082	20.4158	20.6114	20.8925	21.2401	21.6198	21.9876	22.2997	22.5235	22.6434	22.6651	22.6109	22.5124	22.4023	22.3066	22.2387	22.1993	22.1803	22.1689	22.1567	22.1445	22.1431	22.1707	22.2428	22.3636	22.5173	22.6684	22.7684	22.7711	22.6457	22.3888	22.0255	21.6047	21.186	20.8269	20.5707	20.441	20.4401	20.5524	20.7505
		WHISPER	20.0567	20.177	20.3329	20.5242	20.7422	20.9697	21.1842	21.361	21.4778	21.5179	21.4739	21.3497	21.1621	20.9375	20.7069	20.4986	20.3302	20.2036	20.1044	20.0068	19.8822	19.7095	19.4831	19.2172	18.9436	18.7049	18.5432	18.4893	18.5548	18.7286	18.9799	19.2636	19.5301	19.7347	19.8451	19.8485	19.7526	19.5855	19.3901	19.2158	19.1088	19.1012	19.2041	19.4044	19.6676	19.9458	20.1907
		NORMAL	21.024	21.0278	21.0515	21.0686	21.0511	20.977	20.836	20.6326	20.3817	20.106	19.8296	19.5732	19.3525	19.176	19.0457	18.9592	18.9121	18.8991	18.9169	18.9653	19.0465	19.1654	19.3258	19.5301	19.7736	20.0439	20.317	20.561	20.7385	20.8161	20.7722	20.6059	20.3396	20.0166	19.6926	19.4235	19.2534	19.2053	19.2782	19.4505	19.6866	19.9473	20.1957	20.4036	20.552	20.6317	20.6423
		LOUD	20.1505	20.2678	20.3501	20.397	20.4169	20.4258	20.4383	20.4666	20.5173	20.5917	20.686	20.7912	20.8939	20.9791	21.0322	21.0442	21.0135	20.9462	20.8549	20.7561	20.6677	20.6094	20.6013	20.6625	20.8079	21.0427	21.3587	21.7333	22.1324	22.5187	22.8578	23.1268	23.3154	23.4248	23.4625	23.4379	23.3576	23.2248	23.0412	22.8097	22.5365	22.2321	21.9116	21.5933	21.298	21.0489	20.8704
	155	MIME	26.5467	26.7609	26.9487	27.0813	27.1435	27.1357	27.0731	26.9799	26.8848	26.8129	26.7798	26.7876	26.8236	26.8652	26.887	26.8706	26.8117	26.7198	26.6131	26.5078	26.4088	26.306	26.1792	26.007	25.7781	25.4952	25.1767	24.8495	24.5411	24.2724	24.0535	23.8848	23.7597	23.67	23.6115	23.5868	23.608	23.6918	23.8579	24.1201	24.4784	24.9149	25.3921	25.8582	26.2566	26.5374	26.667
		WHISPER	25.3647	25.0785	24.7784	24.5005	24.2803	24.1443	24.1056	24.1636	24.3072	24.5213	24.7917	25.1063	25.4549	25.8261	26.2023	26.5595	26.8672	27.0942	27.2156	27.2199	27.115	26.9276	26.6984	26.4711	26.2818	26.1506	26.0795	26.058	26.071	26.1052	26.153	26.2112	26.2772	26.3455	26.4075	26.4521	26.4707	26.4585	26.4148	26.3418	26.2415	26.1134	25.952	25.7486	25.494	25.1837	24.8218
		NORMAL	24.6598	24.8397	25.0981	25.4072	25.7359	26.0534	26.3376	26.5791	26.7837	26.9683	27.1492	27.3312	27.4989	27.6194	27.653	27.5684	27.3561	27.0341	26.6404	26.2211	25.816	25.4499	25.1318	24.8599	24.6308	24.4446	24.3064	24.2238	24.2029	24.2435	24.3391	24.4785	24.6465	24.8285	25.0116	25.1874	25.3521	25.5087	25.6665	25.8381	26.0367	26.2701	26.5358	26.8187	27.0924	27.3241	27.4816
		LOUD	26.4731	26.1373	25.809	25.4931	25.1893	24.8909	24.5873	24.2689	23.9344	23.595	23.2763	23.0126	22.8396	22.785	22.8611	23.0613	23.362	23.7282	24.1175	24.4872	24.7982	25.0202	25.1358	25.1454	25.0702	24.9505	24.8407	24.796	24.8609	25.0545	25.3641	25.7456	26.1334	26.4567	26.6564	26.6976	26.5767	26.3183	25.9659	25.5732	25.1921	24.8698	24.6447	24.5453	24.5888	24.7768	25.0928
	156	MIME	9.52785	9.34915	9.18816	9.05801	8.96008	8.88824	8.83439	8.79397	8.76882	8.76584	8.79358	8.85742	8.95711	9.08627	9.23473	9.39184	9.54915	9.7013	9.84506	9.9774	10.0947	10.1919	10.2646	10.3097	10.3272	10.3221	10.3025	10.28	10.2659	10.2698	10.2972	10.3475	10.4153	10.4912	10.5636	10.6203	10.65	10.6433	10.5936	10.4991	10.3637	10.1992	10.0243	9.86206	9.73573	9.66242	9.64865
		WHISPER	9.00478	8.946	8.88418	8.83231	8.80918	8.83214	8.9109	9.04299	9.21333	9.39723	9.56589	9.69225	9.75635	9.74781	9.66639	9.52112	9.32747	9.10648	8.88292	8.68235	8.5278	8.43578	8.41204	8.45106	8.53729	8.65151	8.77745	8.90682	9.04133	9.19001	9.36227	9.56158	9.78025	9.99949	10.1926	10.3334	10.4028	10.3954	10.3196	10.1947	10.0449	9.89238	9.75284	9.63349	9.53539	9.45613	9.39443
		NORMAL	8.95161	9.04993	9.16058	9.27311	9.37842	9.46844	9.5362	9.5762	9.58554	9.56761	9.53287	9.49985	9.49047	9.52514	9.61657	9.76479	9.95678	10.1696	10.376	10.551	10.6774	10.7484	10.766	10.7394	10.68	10.5983	10.5009	10.389	10.2591	10.1053	9.92306	9.71405	9.49116	9.27998	9.11685	9.04049	9.08139	9.25113	9.53566	9.89642	10.2787	10.6259	10.8938	11.06	11.1259	11.1111	11.0433
		LOUD	9.9934	10.0106	10.0801	10.2007	10.3606	10.5392	10.7092	10.8445	10.9274	10.9529	10.9299	10.8765	10.8129	10.7552	10.7099	10.6749	10.6426	10.6054	10.5605	10.5114	10.4667	10.4357	10.4241	10.4309	10.4473	10.4604	10.4564	10.4267	10.3695	10.2907	10.2022	10.1187	10.0547	10.0218	10.0274	10.073	10.1526	10.2514	10.3455	10.4047	10.3967	10.2945	10.0842	9.77023	9.37811	8.95096	8.54387
	157	MIME	2.26556	2.35135	2.43892	2.51986	2.58625	2.63163	2.65244	2.64846	2.62298	2.58233	2.53484	2.4904	2.45822	2.44519	2.45392	2.48071	2.51586	2.54567	2.55623	2.53799	2.489	2.41636	2.33394	2.25809	2.20318	2.17773	2.18335	2.21565	2.26661	2.32734	2.39019	2.44942	2.501	2.54209	2.57043	2.58331	2.57831	2.55304	2.50663	2.43999	2.35655	2.26235	2.16553	2.07582	2.00359	1.95903	1.95075
		WHISPER	2.76569	2.84414	2.94488	3.05466	3.15662	3.23371	3.27255	3.26661	3.21718	3.13164	3.02036	2.89384	2.76043	2.62612	2.49596	2.37509	2.26987	2.18696	2.13163	2.10576	2.1063	2.1254	2.15242	2.1761	2.18853	2.18716	2.17589	2.16364	2.16209	2.18147	2.22731	2.29852	2.38769	2.48302	2.57187	2.64379	2.69298	2.71901	2.72559	2.71838	2.70235	2.68033	2.65257	2.61783	2.57422	2.5213	2.46035
		NORMAL	3.26079	3.16162	3.05782	2.94499	2.82146	2.68943	2.55491	2.42611	2.31119	2.21598	2.14293	2.09082	2.05599	2.03404	2.02144	2.01673	2.02097	2.03747	2.07086	2.12523	2.20248	2.29984	2.40901	2.51631	2.60491	2.65888	2.6677	2.62923	2.55089	2.44725	2.33548	2.23062	2.14253	2.07479	2.02695	1.99708	1.9842	1.98875	2.01188	2.05349	2.11073	2.17743	2.24507	2.30455	2.34819	2.37142	2.37326
		LOUD	2.79696	2.60979	2.42751	2.26502	2.13093	2.02993	1.9647	1.93674	1.94557	1.98653	2.05001	2.12181	2.18613	2.22954	2.24434	2.22948	2.1905	2.13677	2.07957	2.02947	1.99482	1.98089	1.98944	2.01867	2.06395	2.11924	2.17859	2.23738	2.29306	2.34437	2.39019	2.42833	2.45494	2.46537	2.45542	2.42265	2.36777	2.29412	2.20727	2.11338	2.01815	1.9265	1.84256	1.77056	1.71492	1.6797	1.66701
	158	MIME	17.898	17.9309	18.019	18.1618	18.3446	18.54	18.7159	18.846	18.9198	18.9485	18.9638	19.0074	19.117	19.3134	19.5927	19.9281	20.2771	20.5946	20.8424	20.9962	21.0458	20.9935	20.8501	20.6323	20.3613	20.0628	19.7638	19.4903	19.2615	19.0875	18.9677	18.8945	18.8602	18.8621	18.906	19.0025	19.1614	19.3824	19.6498	19.9325	20.1895	20.379	20.4687	20.4425	20.303	20.0671	19.7614
		WHISPER	19.0666	19.0192	18.9875	18.9827	18.9994	19.016	19.0013	18.9234	18.7619	18.5145	18.1989	17.85	17.5105	17.2236	17.0252	16.9417	16.9883	17.171	17.4855	17.9159	18.4329	18.9929	19.5434	20.0302	20.4085	20.6531	20.7626	20.7578	20.6749	20.5556	20.4364	20.3434	20.2887	20.2707	20.2791	20.2987	20.3163	20.3254	20.3286	20.3372	20.3681	20.4376	20.5551	20.7184	20.9136	21.1181	21.3061
		NORMAL	20.4987	20.5515	20.5881	20.5942	20.5615	20.4905	20.3927	20.2881	20.1994	20.1459	20.1393	20.1815	20.2638	20.3708	20.4814	20.5737	20.6267	20.624	20.556	20.4207	20.2261	19.9874	19.7286	19.4777	19.2632	19.1089	19.0293	19.0275	19.0968	19.2239	19.396	19.6044	19.8466	20.1233	20.4341	20.7713	21.1166	21.4415	21.71	21.8839	21.9301	21.8262	21.5673	21.1706	20.6755	20.141	19.6373
		LOUD	18.4753	18.6977	18.9125	19.0947	19.2205	19.2735	19.254	19.182	19.0946	19.0373	19.0522	19.1639	19.3718	19.6504	19.9569	20.2428	20.4663	20.5979	20.6241	20.5427	20.3604	20.0889	19.7453	19.3535	18.9469	18.5664	18.2601	18.075	18.0489	18.2005	18.5201	18.9666	19.4701	19.9442	20.3031	20.4806	20.4445	20.2005	19.7887	19.2704	18.7132	18.1789	17.7146	17.3489	17.0933	16.9438	16.8853
	159	MIME	46.0697	45.9464	45.7922	45.6014	45.3851	45.1706	44.997	44.9056	44.9303	45.0866	45.3653	45.7345	46.1459	46.5468	46.8941	47.1614	47.3423	47.4478	47.4966	47.5089	47.5026	47.4922	47.4884	47.5005	47.5341	47.5889	47.6559	47.7167	47.7451	47.7133	47.5981	47.3865	47.08	46.6938	46.256	45.8011	45.3642	44.9735	44.6456	44.382	44.1709	43.9922	43.8268	43.666	43.516	43.399	43.3436
		WHISPER	47.4089	47.7113	47.962	48.1266	48.1927	48.1685	48.0785	47.9549	47.8294	47.7226	47.6383	47.5633	47.4739	47.3491	47.1827	46.9905	46.8093	46.6834	46.6496	46.7204	46.8793	47.0835	47.2796	47.4189	47.4733	47.4391	47.3335	47.1851	47.0216	46.8617	46.711	46.5649	46.4136	46.2481	46.065	45.8668	45.661	45.4559	45.2584	45.0705	44.8909	44.7145	44.5359	44.352	44.1631	43.9739	43.7927
		NORMAL	46.1384	46.2289	46.4066	46.6501	46.9383	47.2516	47.5635	47.8426	48.05	48.1454	48.0938	47.8726	47.4786	46.9298	46.2678	45.5517	44.8519	44.2366	43.762	43.461	43.3392	43.3766	43.5333	43.7615	44.0144	44.254	44.4532	44.5949	44.6697	44.6734	44.6053	44.467	44.2634	44.0026	43.6985	43.371	43.0454	42.7502	42.5095	42.3372	42.2311	42.1738	42.1391	42.1022	42.0493	41.9828	41.9209
		LOUD	45.1964	45.1677	45.1158	45.0523	44.9842	44.9103	44.8273	44.7296	44.6174	44.4971	44.3853	44.3028	44.2721	44.3105	44.4218	44.5918	44.7882	44.9707	45.1025	45.1647	45.1654	45.1408	45.1429	45.2227	45.4109	45.7064	46.0766	46.4651	46.8055	47.0349	47.1032	46.9782	46.6476	46.1223	45.4383	44.6536	43.8441	43.0912	42.4687	42.0259	41.7825	41.7241	41.8112	41.9898	42.2062	42.4176	42.5973
	160	MIME	7.64462	7.70038	7.75152	7.78817	7.80573	7.80569	7.79385	7.77876	7.7685	7.77074	7.79244	7.84093	7.92427	8.04951	8.2198	8.43088	8.66809	8.90547	9.10886	9.24256	9.27775	9.20055	9.017	8.7532	8.45062	8.15723	7.91831	7.76806	7.72349	7.7817	7.92184	8.11089	8.31238	8.49633	8.64648	8.7634	8.86082	8.95733	9.06743	9.19409	9.32635	9.44186	9.51253	9.51159	9.41963	9.22881	8.94629
		WHISPER	7.72092	8.05113	8.3418	8.56883	8.72107	8.80217	8.82776	8.82111	8.80625	8.80318	8.82345	8.86891	8.93227	9.00022	9.0578	9.0924	9.097	9.07081	9.01804	8.9454	8.86051	8.77074	8.68502	8.61442	8.57082	8.56487	8.60153	8.6763	8.77484	8.87555	8.95587	8.99882	8.9985	8.96172	8.90448	8.846	8.80219	8.78174	8.78468	8.80469	8.83214	8.85843	8.87727	8.88536	8.88142	8.86565	8.83905
		NORMAL	8.46554	8.5565	8.62192	8.6646	8.68149	8.66518	8.60745	8.50368	8.35512	8.17005	7.96397	7.75776	7.57625	7.4434	7.37821	7.38956	7.47275	7.60887	7.7687	7.91942	8.03261	8.09086	8.09026	8.03931	7.95362	7.85062	7.74417	7.64227	7.54685	7.45389	7.35587	7.24485	7.11552	6.96924	6.81589	6.67417	6.56881	6.52411	6.55861	6.67845	6.8753	7.12711	7.40262	7.66816	7.89542	8.06754	8.1834
		LOUD	8.03877	8.05977	8.06374	8.05914	8.04877	8.02836	7.98957	7.92289	7.82327	7.69279	7.54254	7.38988	7.25364	7.14999	7.08685	7.06276	7.0686	7.09211	7.12386	7.16064	7.20825	7.2775	7.37934	7.51976	7.69461	7.88981	8.08405	8.25388	8.38017	8.4516	8.46621	8.43	8.35445	8.25289	8.13927	8.02648	7.92512	7.84289	7.78414	7.74917	7.73707	7.74796	7.78534	7.8568	7.97073	8.13051	8.32752
	161	MIME	21.8437	22.2273	22.5952	22.926	23.2018	23.415	23.5675	23.6676	23.723	23.7365	23.702	23.6087	23.4486	23.2233	22.9492	22.6561	22.3801	22.1547	22.0031	21.9334	21.9405	22.0095	22.1204	22.2524	22.3869	22.5078	22.6042	22.6691	22.6995	22.6949	22.6555	22.5805	22.4685	22.3216	22.1472	21.9604	21.7837	21.6438	21.5651	21.566	21.6536	21.8218	22.0504	22.3077	22.5554	22.7541	22.873
		WHISPER	23.9422	23.9548	23.8963	23.7948	23.684	23.5943	23.5478	23.5552	23.6171	23.7274	23.875	24.0463	24.2226	24.3826	24.5014	24.5545	24.5226	24.396	24.1791	23.8915	23.5675	23.2499	22.9818	22.7965	22.7089	22.7102	22.7701	22.8449	22.8912	22.8774	22.7932	22.6505	22.478	22.3115	22.1829	22.1121	22.1042	22.1524	22.2427	22.3601	22.4912	22.6256	22.7541	22.867	22.9549	23.0102	23.0285
		NORMAL	22.0752	21.9944	21.9698	22.0216	22.1531	22.3484	22.5737	22.7848	22.9356	22.9888	22.9244	22.7446	22.4728	22.1472	21.811	21.5016	21.2415	21.0347	20.8698	20.7253	20.5821	20.432	20.284	20.1623	20.1006	20.13	20.2688	20.5145	20.8436	21.2174	21.5912	21.9257	22.1939	22.3853	22.5037	22.562	22.5759	22.5588	22.5193	22.4628	22.3916	22.3113	22.23	22.1584	22.1089	22.0924	22.1152
		LOUD	23.4386	23.7347	24.1442	24.6256	25.1187	25.561	25.9021	26.1132	26.1908	26.1535	26.0345	25.8746	25.7114	25.5734	25.4731	25.4069	25.3574	25.2995	25.2084	25.068	24.8769	24.6511	24.4221	24.2298	24.1112	24.0893	24.1631	24.3033	24.4554	24.5519	24.5293	24.3465	23.9967	23.5087	22.9392	22.3555	21.8184	21.3691	21.026	20.7877	20.6438	20.5827	20.5966	20.6788	20.8192	20.9995	21.1909
	162	MIME	20.5251	20.6073	20.7923	21.0815	21.459	21.8933	22.3438	22.7716	23.1478	23.4598	23.7102	23.9108	24.0736	24.2033	24.2935	24.3275	24.2856	24.1538	23.9302	23.629	23.2777	22.9143	22.5792	22.3094	22.1335	22.0685	22.1188	22.2761	22.5212	22.827	23.162	23.4938	23.7931	24.0399	24.2261	24.36	24.4632	24.5655	24.6943	24.8648	25.0722	25.2926	25.4881	25.6205	25.6609	25.5978	25.4391
		WHISPER	21.7118	21.8532	22.0844	22.3656	22.6521	22.9035	23.0894	23.1931	23.2113	23.1537	23.0386	22.8896	22.7308	22.5818	22.4552	22.3546	22.276	22.2106	22.1462	22.0721	21.9777	21.8545	21.6976	21.5067	21.2884	21.0548	20.8204	20.5975	20.3897	20.1899	19.9828	19.7522	19.4913	19.2098	18.9373	18.7189	18.6044	18.6363	18.8381	19.2078	19.7174	20.3189	20.9529	21.5596	22.0886	22.507	22.8041
		NORMAL	22.3052	22.371	22.434	22.4677	22.4462	22.3485	22.1625	21.8874	21.5379	21.1448	20.751	20.4035	20.143	19.993	19.9557	20.0113	20.1264	20.2652	20.4007	20.5204	20.627	20.7322	20.8485	20.9817	21.1258	21.2632	21.3695	21.4204	21.3984	21.2994	21.1372	20.9434	20.7632	20.6457	20.632	20.7398	20.9565	21.2379	21.5165	21.7192	21.7874	21.6932	21.449	21.1051	20.738	20.4332	20.2662
		LOUD	21.1384	20.8916	20.6304	20.3574	20.075	19.7917	19.5255	19.3037	19.1568	19.1104	19.178	19.3545	19.6167	19.9262	20.2356	20.5001	20.6858	20.7789	20.7877	20.7428	20.6894	20.6778	20.7517	20.9392	21.2451	21.6516	22.1206	22.6044	23.0562	23.442	23.7462	23.9723	24.1358	24.2534	24.3339	24.3725	24.3539	24.2604	24.0816	23.8246	23.5162	23.2007	22.9322	22.7626	22.7306	22.8547	23.1309
	163	MIME	46.0046	46.0196	46.044	46.0859	46.1454	46.2158	46.2899	46.3616	46.4295	46.4956	46.5608	46.6209	46.6629	46.6683	46.6157	46.4893	46.2865	46.0204	45.7193	45.4185	45.152	44.9455	44.8123	44.7564	44.7749	44.8605	45.0013	45.1765	45.3547	45.4974	45.5669	45.5396	45.4144	45.2185	45.0003	44.8196	44.7351	44.7926	45.0194	45.422	45.9887	46.6891	47.4795	48.3074	49.1188	49.868	50.5274
		WHISPER	47.447	47.7634	47.9739	48.089	48.1309	48.1298	48.1208	48.1378	48.205	48.3319	48.5112	48.72	48.9269	49.1033	49.2321	49.3138	49.3662	49.418	49.4959	49.6153	49.7738	49.9504	50.1126	50.224	50.2538	50.18	49.995	49.7069	49.3398	48.9323	48.5325	48.1883	47.9359	47.7884	47.73	47.7201	47.7054	47.6375	47.4907	47.2717	47.0191	46.791	46.6482	46.6345	46.7676	47.0377	47.4153
		NORMAL	48.4889	48.9173	49.2571	49.5148	49.7068	49.8545	49.9758	50.079	50.1611	50.2082	50.2011	50.1213	49.9582	49.7152	49.4066	49.0535	48.6769	48.2893	47.8957	47.4937	47.0845	46.6772	46.2918	45.9546	45.691	45.5162	45.4296	45.4145	45.441	45.4759	45.4903	45.4677	45.4035	45.3025	45.1745	45.0305	44.8809	44.7384	44.6186	44.5406	44.5234	44.5822	44.7245	44.95	45.2527	45.6265	46.0625
		LOUD	45.9166	45.9741	46.0445	46.1373	46.2556	46.3895	46.5155	46.6018	46.6181	46.5438	46.3791	46.1474	45.8927	45.6701	45.5285	45.4977	45.5786	45.7407	45.9314	46.0916	46.1698	46.1354	45.9844	45.7354	45.4237	45.0866	44.755	44.446	44.165	43.9116	43.687	43.5022	43.3798	43.3483	43.4325	43.6436	43.9698	44.375	44.8076	45.2112	45.5409	45.776	45.9255	46.0238	46.1218	46.2689	46.4992
	164	MIME	27.8907	28.0679	28.3219	28.6428	29.0161	29.4251	29.8506	30.2706	30.6601	30.9951	31.2534	31.4231	31.5037	31.5081	31.4582	31.3792	31.2913	31.2051	31.1176	31.0167	30.8869	30.7153	30.4984	30.2392	29.9459	29.6269	29.2897	28.9427	28.6007	28.2889	28.0416	27.8963	27.8832	28.0135	28.2721	28.6195	29.0003	29.3546	29.6314	29.7973	29.8399	29.767	29.603	29.3841	29.1502	28.9397	28.7816
		WHISPER	28.2361	28.2321	28.1854	28.1103	28.0228	27.9372	27.8638	27.8097	27.7774	27.7667	27.7754	27.7996	27.8354	27.8801	27.9332	27.9945	28.064	28.1412	28.2213	28.2965	28.3562	28.3891	28.3863	28.3438	28.266	28.1644	28.0562	27.9596	27.8869	27.842	27.8188	27.8041	27.7842	27.7485	27.6929	27.6181	27.5286	27.4309	27.3325	27.2417	27.1691	27.1252	27.1187	27.1531	27.2252	27.3255	27.4416
		NORMAL	27.6841	27.2979	26.8989	26.4992	26.1229	25.8041	25.5769	25.4655	25.4768	25.6015	25.8174	26.1008	26.433	26.8042	27.2123	27.6579	28.1379	28.6404	29.1425	29.6164	30.0346	30.3773	30.6378	30.8193	30.93	30.973	30.9423	30.8224	30.5963	30.2568	29.8165	29.3108	28.7921	28.3176	27.9358	27.6745	27.5374	27.5067	27.5516	27.6391	27.7407	27.8362	27.9118	27.9581	27.9657	27.9264	27.835
		LOUD	27.8607	27.8483	27.8696	27.9134	27.9654	28.0152	28.0587	28.0964	28.1265	28.1426	28.1325	28.0837	27.9884	27.8529	27.6977	27.5541	27.456	27.4296	27.4862	27.6193	27.8104	28.0319	28.2581	28.4696	28.6555	28.8107	28.9316	29.0118	29.0398	29.0021	28.8882	28.6956	28.436	28.1334	27.8227	27.5423	27.327	27.2027	27.1832	27.2677	27.4411	27.6767	27.9367	28.1786	28.3617	28.4556	28.4459
	165	MIME	24.8415	24.6609	24.4415	24.189	23.9179	23.6498	23.4104	23.2244	23.1088	23.0675	23.0879	23.1453	23.2069	23.2424	23.2331	23.176	23.0839	22.9815	22.8944	22.8421	22.8329	22.8626	22.9186	22.9864	23.0556	23.1226	23.1895	23.2589	23.328	23.3852	23.4105	23.3811	23.2798	23.1014	22.8586	22.5805	22.3058	22.0733	21.9119	21.8312	21.8182	21.8416	21.8603	21.838	21.7547	21.6147	21.443
		WHISPER	24.7739	25.0668	25.2554	25.3114	25.2357	25.0534	24.8052	24.5342	24.2769	24.0531	23.8641	23.6966	23.5302	23.3497	23.1548	22.9637	22.8077	22.72	22.7203	22.8043	22.9416	23.0841	23.1825	23.1998	23.125	22.9712	22.7683	22.5519	22.351	22.1829	22.052	21.957	21.8964	21.8735	21.8971	21.9781	22.1225	22.3253	22.5679	22.8194	23.0442	23.2092	23.294	23.2957	23.2277	23.1154	22.9872
		NORMAL	22.8958	22.9452	23.0743	23.2614	23.4812	23.7088	23.9208	24.0965	24.215	24.2587	24.2146	24.0786	23.8582	23.5717	23.2461	22.9128	22.601	22.3331	22.1218	21.9674	21.8609	21.7875	21.7305	21.6785	21.6277	21.582	21.5507	21.5428	21.5618	21.6034	21.6551	21.6991	21.7161	21.6881	21.6015	21.4485	21.229	20.9521	20.6369	20.3113	20.0069	19.7547	19.5793	19.4969	19.5152	19.635	19.8516
		LOUD	22.9905	23.1099	23.1918	23.2576	23.3227	23.3924	23.4655	23.5364	23.6004	23.6556	23.7039	23.7493	23.7965	23.8482	23.9015	23.9446	23.9573	23.9148	23.7934	23.5798	23.2749	22.8987	22.4852	22.0758	21.7093	21.4156	21.2111	21.097	21.0616	21.0831	21.1355	21.193	21.2352	21.2517	21.2424	21.2167	21.1894	21.1765	21.1903	21.2349	21.3063	21.3913	21.4716	21.5278	21.546	21.5222	21.4627
	166	MIME	2.63766	2.56914	2.50534	2.45044	2.40457	2.36585	2.33316	2.30759	2.29226	2.29076	2.30474	2.33227	2.36804	2.40517	2.43827	2.46487	2.48646	2.50658	2.52772	2.54924	2.56608	2.57069	2.55609	2.5196	2.46504	2.40289	2.3474	2.31265	2.30835	2.33739	2.39598	2.47542	2.56556	2.658	2.74714	2.83026	2.90577	2.97154	3.0245	3.06111	3.07893	3.07794	3.06024	3.0297	2.99044	2.94619	2.90057
		WHISPER	3.35219	3.39397	3.40308	3.37807	3.32203	3.24337	3.15476	3.07116	3.00742	2.97522	2.98069	3.02328	3.09577	3.18577	3.2785	3.3597	3.41834	3.44869	3.45078	3.43018	3.39557	3.35636	3.31981	3.28924	3.26394	3.24065	3.21628	3.19047	3.167	3.15278	3.15549	3.18066	3.22978	3.29918	3.38224	3.47116	3.5587	3.63968	3.71005	3.76647	3.80675	3.83015	3.83941	3.8403	3.84063	3.84662	3.85959
		NORMAL	2.67247	2.77802	2.87113	2.94765	3.00505	3.04085	3.05232	3.03731	2.99547	2.92896	2.8434	2.74705	2.65012	2.56313	2.49587	2.45598	2.44796	2.47154	2.52145	2.58652	2.65157	2.69968	2.71567	2.68949	2.61945	2.51285	2.38572	2.25932	2.15729	2.10173	2.10977	2.19211	2.35132	2.58133	2.86733	3.18563	3.5058	3.79406	4.01879	4.15695	4.19857	4.14886	4.0261	3.85539	3.66162	3.46325	3.26944
		LOUD	3.10971	2.92168	2.73942	2.5739	2.42931	2.30425	2.19458	2.09657	2.00921	1.93549	1.88161	1.85476	1.86097	1.90277	1.97872	2.08354	2.20879	2.34506	2.48233	2.61126	2.72251	2.80746	2.85839	2.86955	2.83878	2.76909	2.66959	2.55484	2.44308	2.35353	2.30397	2.30813	2.37454	2.50579	2.69807	2.94064	3.21584	3.50013	3.76631	3.98759	4.14204	4.21712	4.21126	4.1332	3.99867	3.82626	3.63349
	167	MIME	4.36634	4.45807	4.5576	4.65855	4.75664	4.84934	4.93545	5.01508	5.08931	5.15984	5.2284	5.2962	5.36311	5.42756	5.4862	5.53427	5.56692	5.57924	5.56734	5.52814	5.45998	5.36303	5.24074	5.10075	4.95549	4.81973	4.70837	4.63232	4.59619	4.59773	4.62959	4.68313	4.75104	4.82924	4.9159	5.00949	5.10524	5.19457	5.26555	5.30671	5.31026	5.2753	5.20897	5.12418	5.0363	4.95892	4.90118
		WHISPER	3.98327	3.94072	3.91742	3.91635	3.93891	3.9844	4.05007	4.13101	4.22075	4.31069	4.3919	4.45517	4.49332	4.50305	4.48604	4.44934	4.40459	4.36559	4.3447	4.35106	4.38831	4.45562	4.5487	4.66152	4.78721	4.91818	5.04551	5.15835	5.24468	5.29228	5.29123	5.23602	5.12718	4.97233	4.78579	4.58682	4.39685	4.23555	4.11713	4.04697	4.02058	4.02498	4.04283	4.05725	4.05694	4.03858	4.00596
		NORMAL	4.91229	4.91699	4.91018	4.89091	4.86735	4.85382	4.86539	4.91182	4.99277	5.09627	5.20182	5.28532	5.32573	5.31075	5.2384	5.11677	4.96062	4.78696	4.61167	4.44714	4.30181	4.18024	4.08324	4.0087	3.95211	3.90815	3.8725	3.84352	3.82304	3.81581	3.82671	3.85879	3.91088	3.97704	4.0469	4.10787	4.14674	4.15266	4.11916	4.04625	3.94097	3.81723	3.69227	3.58313	3.50215	3.4543	3.43662
		LOUD	4.95757	4.98972	5.03938	5.0971	5.15579	5.21187	5.26539	5.31958	5.37863	5.44482	5.51702	5.5904	5.65698	5.70743	5.73226	5.72347	5.67496	5.58452	5.45459	5.29361	5.11467	4.93334	4.76376	4.6151	4.49075	4.38928	4.30737	4.24255	4.1944	4.16405	4.1521	4.15561	4.16813	4.18006	4.18195	4.16842	4.14078	4.10787	4.08303	4.07976	4.10608	4.16039	4.23056	4.29706	4.33869	4.33953	4.29486
	168	MIME	23.9106	23.505	23.104	22.742	22.4471	22.2398	22.1308	22.1224	22.2068	22.3688	22.5834	22.8197	23.0433	23.2236	23.3407	23.3904	23.3849	23.3491	23.3116	23.2955	23.3113	23.3542	23.4065	23.4444	23.447	23.403	23.3153	23.1992	23.0771	22.9691	22.8842	22.8165	22.7462	22.6472	22.4973	22.2876	22.0274	21.7426	21.4698	21.2484	21.1123	21.0837	21.1681	21.3534	21.6114	21.902	22.1837
		WHISPER	26.1243	26.2501	26.3386	26.359	26.2783	26.072	25.7356	25.2907	24.7817	24.2662	23.8012	23.4286	23.1678	23.0171	22.9598	22.9753	23.0459	23.1622	23.3174	23.5042	23.7083	23.9068	24.0723	24.1798	24.215	24.1828	24.1084	24.0339	24.0086	24.0759	24.2617	24.5676	24.9717	25.4325	25.9006	26.3275	26.673	26.9083	27.0179	27.0003	26.8673	26.6438	26.3649	26.0705	25.7987	25.5785	25.4249
		NORMAL	23.4914	23.8252	24.1414	24.4114	24.6136	24.7355	24.7763	24.7475	24.6728	24.5831	24.5124	24.4906	24.5369	24.6562	24.8399	25.0698	25.3241	25.5815	25.8244	26.0354	26.1934	26.2749	26.2556	26.1176	25.8579	25.4932	25.0583	24.599	24.1631	23.7909	23.5111	23.3402	23.2829	23.3343	23.4799	23.6949	23.9449	24.189	24.3873	24.5081	24.536	24.4747	24.3447	24.1756	23.996	23.8256	23.6721
		LOUD	24.5342	24.4018	24.2638	24.1104	23.9335	23.7311	23.5128	23.2985	23.1151	22.9892	22.9405	22.9758	23.0874	23.2537	23.4409	23.6119	23.733	23.7832	23.7611	23.686	23.5907	23.5119	23.4757	23.4898	23.5424	23.6092	23.6651	23.6935	23.692	23.6709	23.645	23.6295	23.6368	23.6766	23.7593	23.8957	24.0936	24.352	24.654	24.9638	25.2311	25.4021	25.4348	25.3115	25.0468	24.6839	24.2832
	169	MIME	2.42234	2.5252	2.63175	2.73659	2.83246	2.91192	2.96944	3.00262	3.01289	3.00397	2.98016	2.94415	2.89582	2.83305	2.7538	2.65842	2.55131	2.44102	2.33877	2.25605	2.20182	2.18083	2.19262	2.23202	2.28992	2.35564	2.41786	2.46715	2.49738	2.50674	2.4982	2.47866	2.4577	2.44503	2.44838	2.47137	2.51237	2.56444	2.61723	2.66021	2.68615	2.69425	2.6916	2.69205	2.71282	2.77005	2.87386
		WHISPER	3.18621	3.31504	3.40705	3.45344	3.45705	3.43052	3.392	3.35937	3.3457	3.35589	3.3868	3.42844	3.46715	3.48865	3.48039	3.43365	3.34517	3.21807	3.062	2.8921	2.72652	2.58234	2.47178	2.39919	2.36034	2.34431	2.33753	2.32826	2.31082	2.28698	2.26541	2.25894	2.28075	2.34016	2.43999	2.57474	2.73135	2.89082	3.03187	3.13486	3.18564	3.17768	3.11398	3.00634	2.87346	2.7381	2.62282
		NORMAL	2.73471	2.66802	2.63216	2.63369	2.6698	2.72966	2.79797	2.85885	2.89994	2.91423	2.90023	2.86125	2.80339	2.73435	2.66161	2.59276	2.53443	2.49225	2.47025	2.4701	2.491	2.52958	2.58084	2.63937	2.70074	2.76222	2.8226	2.88105	2.93519	2.98014	3.00803	3.00993	2.97823	2.90987	2.80852	2.68455	2.55333	2.43198	2.33572	2.27506	2.25411	2.27052	2.31684	2.38295	2.45783	2.53219	2.59965
		LOUD	2.65371	2.62116	2.62885	2.67312	2.74297	2.82284	2.89729	2.95526	2.9941	3.02145	3.05372	3.11131	3.21159	3.36136	3.55242	3.76248	3.96056	4.11574	4.20634	4.22519	4.17975	4.08724	3.96686	3.83397	3.69656	3.55683	3.41383	3.26924	3.12975	3.00778	2.91869	2.87612	2.88733	2.94933	3.04836	3.16325	3.26948	3.34642	3.38178	3.37368	3.3303	3.26635	3.19885	3.14441	3.11621	3.12318	3.16933
	170	MIME	33.0087	33.4573	33.9975	34.5858	35.1599	35.6532	36.0115	36.2046	36.2272	36.0942	35.8287	35.4542	34.9925	34.466	33.9032	33.3412	32.8226	32.3879	32.0654	31.8627	31.7652	31.7387	31.736	31.7083	31.616	31.4374	31.1749	30.8538	30.518	30.2167	29.996	29.8882	29.9077	30.0505	30.2967	30.6136	30.9593	31.288	31.5542	31.7214	31.7676	31.692	31.5195	31.2984	31.0939	30.9759	31.001
		WHISPER	32.5185	32.3666	32.2223	32.1379	32.1479	32.2588	32.4535	32.6953	32.9389	33.1403	33.2635	33.2844	33.1946	33.0004	32.7208	32.3833	32.0178	31.6516	31.3058	30.996	30.7342	30.5314	30.3998	30.3507	30.3916	30.5213	30.7261	30.9792	31.241	31.4663	31.6128	31.6474	31.5552	31.3425	31.0366	30.6813	30.3288	30.0295	29.8215	29.7225	29.7271	29.8085	29.927	30.0408	30.1167	30.1367	30.1003
		NORMAL	32.1448	32.1873	32.2506	32.2966	32.2906	32.2058	32.0298	31.7691	31.4498	31.1157	30.8179	30.6039	30.5024	30.5141	30.6107	30.7415	30.8484	30.8809	30.8111	30.638	30.3847	30.0881	29.7867	29.5119	29.2823	29.1068	28.9895	28.934	28.9433	29.0175	29.1474	29.3119	29.4791	29.6161	29.7001	29.726	29.7123	29.6926	29.7061	29.7844	29.9433	30.1806	30.4802	30.8183	31.1698	31.5099	31.8151
		LOUD	29.9201	29.9816	30.0668	30.1568	30.2273	30.2571	30.2346	30.1612	30.053	29.9345	29.8334	29.7725	29.7688	29.8342	29.9799	30.2196	30.5681	31.0339	31.6084	32.258	32.9213	33.5182	33.9666	34.2018	34.1939	33.9549	33.535	33.0092	32.459	31.9571	31.5572	31.2899	31.1638	31.1688	31.279	31.4557	31.6484	31.8017	31.8639	31.8008	31.6087	31.3206	31.004	30.7461	30.6299	30.712	31.0052
	171	MIME	13.346	13.4212	13.4491	13.4288	13.369	13.2844	13.1928	13.1116	13.0545	13.0302	13.0429	13.0911	13.1682	13.263	13.3618	13.4504	13.517	13.5531	13.5524	13.5086	13.414	13.2602	13.0417	12.7613	12.4339	12.0858	11.7509	11.4634	11.2502	11.1263	11.0928	11.1395	11.2483	11.398	11.5677	11.739	11.8956	12.0246	12.117	12.1696	12.1873	12.1834	12.1778	12.1905	12.2352	12.3124	12.4096
		WHISPER	13.2585	13.1242	12.9487	12.7496	12.5516	12.3813	12.2645	12.2187	12.251	12.3551	12.5135	12.7007	12.8875	13.0473	13.1594	13.2114	13.2016	13.138	13.0354	12.9144	12.7971	12.7049	12.6535	12.6519	12.6989	12.7836	12.8864	12.9861	13.065	13.1141	13.1351	13.1374	13.1325	13.1276	13.122	13.1072	13.0707	13.0001	12.8889	12.7355	12.544	12.3208	12.0732	11.808	11.5319	11.2531	10.9807
		NORMAL	12.5085	12.7065	12.8767	12.9897	13.0353	13.0259	12.9924	12.9731	12.9998	13.0856	13.219	13.3673	13.4863	13.5347	13.4866	13.339	13.1112	12.839	12.564	12.3247	12.1494	12.0516	12.0299	12.0686	12.1412	12.2154	12.2591	12.2476	12.168	12.022	11.8234	11.5946	11.3602	11.1424	10.9565	10.8096	10.6999	10.6171	10.5454	10.4688	10.3762	10.2683	10.1585	10.0708	10.0327	10.0662	10.1799
		LOUD	12.8441	13.3368	13.8434	14.3181	14.7209	15.0243	15.215	15.2964	15.2864	15.2133	15.1118	15.0161	14.9544	14.9431	14.9842	15.0653	15.1624	15.2476	15.2958	15.2926	15.2357	15.135	15.0075	14.8688	14.7302	14.5951	14.4615	14.3232	14.1747	14.0142	13.8442	13.6727	13.5111	13.3736	13.2732	13.2199	13.2188	13.2685	13.36	13.4788	13.6061	13.7203	13.8005	13.8307	13.8037	13.7235	13.6066
	172	MIME	15.9432	15.5846	15.2641	15.0089	14.8365	14.7501	14.74	14.7852	14.8591	14.937	15.0016	15.0471	15.0777	15.1034	15.1355	15.1831	15.2512	15.3403	15.4471	15.5639	15.6778	15.7724	15.8297	15.8343	15.7791	15.6677	15.5148	15.3432	15.1779	15.0409	14.947	14.9028	14.909	14.9598	15.0453	15.1523	15.2634	15.3604	15.4272	15.4538	15.44	15.396	15.3394	15.2892	15.2602	15.2581	15.2795
		WHISPER	14.1414	14.1948	14.3415	14.5608	14.8341	15.1449	15.4757	15.8062	16.1127	16.3689	16.5504	16.6384	16.6238	16.5102	16.3128	16.0566	15.7742	15.5027	15.2805	15.1439	15.12	15.2216	15.4417	15.7522	16.1079	16.456	16.7483	16.9533	17.0602	17.0797	17.0359	16.9569	16.8637	16.7658	16.6593	16.532	16.3711	16.1698	15.9327	15.6763	15.4256	15.2069	15.0413	14.9379	14.8917	14.8853	14.8928
		NORMAL	15.0174	14.9781	14.9601	14.971	15.0128	15.0797	15.158	15.232	15.2898	15.3313	15.3671	15.4163	15.495	15.6087	15.7442	15.873	15.96	15.9771	15.9146	15.7865	15.6272	15.4803	15.3833	15.3556	15.3911	15.4616	15.5274	15.5504	15.5067	15.3939	15.2274	15.0347	14.8434	14.6727	14.5297	14.4108	14.3056	14.2022	14.0903	13.964	13.8227	13.6721	13.5221	13.3867	13.2795	13.2132	13.1948
		LOUD	15.1938	15.3689	15.492	15.5417	15.5075	15.3939	15.2179	15.006	14.7861	14.584	14.4187	14.302	14.241	14.2385	14.2926	14.399	14.5494	14.7332	14.9383	15.1515	15.3589	15.5459	15.6974	15.8005	15.8485	15.8435	15.7985	15.7359	15.6826	15.6605	15.681	15.7379	15.8084	15.8574	15.8476	15.7492	15.5489	15.2544	14.8911	14.4965	14.1101	13.765	13.4831	13.2744	13.1398	13.0735	13.0664
	173	MIME	29.2127	29.2093	29.2056	29.2335	29.3231	29.4911	29.7376	30.0456	30.3865	30.7273	31.0389	31.2995	31.4984	31.6345	31.716	31.7552	31.7649	31.7528	31.7215	31.6663	31.5805	31.458	31.2995	31.1129	30.9105	30.7066	30.5098	30.3212	30.1354	29.9436	29.7412	29.5317	29.3304	29.1623	29.0563	29.0355	29.1111	29.2752	29.5024	29.7557	29.9949	30.1883	30.3184	30.3857	30.4055	30.4019	30.4002
		WHISPER	29.9696	29.9699	29.9233	29.7928	29.5607	29.2359	28.8527	28.4603	28.1076	27.831	27.6457	27.5455	27.5095	27.5121	27.5303	27.5506	27.5704	27.5973	27.6465	27.7375	27.8893	28.1127	28.4069	28.754	29.1227	29.474	29.7746	30.0065	30.1724	30.2936	30.399	30.5124	30.6399	30.7674	30.8639	30.8941	30.8304	30.6645	30.4104	30.0997	29.7714	29.4592	29.1826	28.9428	28.7267	28.5165	28.3
		NORMAL	30.169	29.8353	29.4633	29.0935	28.7665	28.5191	28.379	28.3611	28.4626	28.6626	28.926	29.2102	29.4761	29.6975	29.8661	29.9927	30.1005	30.2159	30.3585	30.5311	30.7147	30.8705	30.9484	30.9003	30.6974	30.3427	29.8741	29.3586	28.8759	28.4966	28.2647	28.1875	28.2372	28.3657	28.5218	28.6698	28.7986	28.922	29.0682	29.2651	29.5257	29.8397	30.1705	30.464	30.6628	30.722	30.6251
		LOUD	31.2569	30.9604	30.5215	29.9944	29.4502	28.9643	28.6046	28.4139	28.4	28.5341	28.7576	28.998	29.1869	29.2771	29.2535	29.1318	28.9532	28.7693	28.6301	28.5715	28.6074	28.7279	28.9034	29.0917	29.2497	29.3442	29.3599	29.3055	29.2119	29.1267	29.102	29.182	29.3892	29.7173	30.129	30.5668	30.9646	31.2671	31.4427	31.4873	31.4228	31.284	31.1057	30.914	30.7207	30.5278	30.3315
	174	MIME	11.253	11.0293	10.8272	10.6573	10.5224	10.4208	10.3527	10.3226	10.3387	10.4091	10.5363	10.7125	10.9191	11.1281	11.309	11.4351	11.491	11.4762	11.4046	11.3013	11.195	11.1104	11.0624	11.0524	11.0704	11.0993	11.1211	11.1217	11.0939	11.0356	10.9467	10.8253	10.6666	10.4643	10.2159	9.92786	9.6178	9.3128	9.04408	8.83984	8.71749	8.68097	8.72011	8.8139	8.93716	9.06561	9.18009
		WHISPER	10.2674	10.2881	10.3899	10.5612	10.7763	11.0015	11.2027	11.3522	11.4341	11.4456	11.3951	11.2985	11.1735	11.0352	10.8934	10.7524	10.6128	10.4748	10.3404	10.2142	10.1035	10.0139	9.94713	9.89897	9.85949	9.81602	9.75702	9.67567	9.57081	9.4465	9.30971	9.16719	9.02413	8.88413	8.75091	8.63015	8.5301	8.46177	8.43655	8.46365	8.54676	8.68245	8.8606	9.06609	9.28196	9.49223	9.68371
		NORMAL	10.4626	10.1996	9.89533	9.59818	9.35755	9.21365	9.18907	9.28512	9.48308	9.74906	10.0406	10.3155	10.5371	10.681	10.7378	10.712	10.6198	10.4834	10.3262	10.1685	10.0262	9.9116	9.8334	9.79772	9.80672	9.85613	9.93552	10.028	10.1157	10.1835	10.2242	10.2387	10.2356	10.2249	10.2162	10.2138	10.2177	10.2248	10.2303	10.2298	10.2205	10.2008	10.1709	10.1336	10.0936	10.0589	10.0394
		LOUD	10.087	10.0334	9.96696	9.90602	9.86619	9.85733	9.88187	9.936	10.0121	10.1018	10.199	10.301	10.4087	10.5256	10.6548	10.7991	10.9586	11.1311	11.3111	11.492	11.6673	11.8318	11.9824	12.1177	12.2363	12.3359	12.4113	12.4547	12.4572	12.4101	12.3077	12.149	11.937	11.6789	11.3839	11.063	10.7291	10.3979	10.0883	9.82175	9.6194	9.49773	9.46331	9.50968	9.61566	9.74933	9.87391
	175	MIME	1.20194	1.21594	1.22341	1.22157	1.20897	1.18538	1.15169	1.11037	1.06499	1.0203	0.981281	0.952105	0.934843	0.928994	0.931348	0.937019	0.941156	0.940637	0.934935	0.926213	0.918235	0.914806	0.918854	0.931821	0.953822	0.984105	1.02122	1.0629	1.10546	1.14412	1.17363	1.18927	1.1884	1.17115	1.14043	1.10155	1.06082	1.0246	0.998166	0.985198	0.987423	1.00488	1.03594	1.07761	1.12603	1.17651	1.22393
		WHISPER	0.749264	0.694077	0.656265	0.637127	0.636243	0.651123	0.677173	0.708814	0.74058	0.768599	0.791573	0.810106	0.825904	0.840262	0.852986	0.862289	0.865903	0.862666	0.853887	0.84386	0.838759	0.845076	0.867067	0.90567	0.958206	1.01957	1.08414	1.14772	1.20846	1.2664	1.32188	1.37387	1.41839	1.44889	1.4579	1.43934	1.39143	1.31767	1.22676	1.13046	1.04058	0.966231	0.911864	0.876999	0.857299	0.846625	0.83915
		NORMAL	1.12051	1.10356	1.08493	1.06002	1.02692	0.98739	0.946488	0.910882	0.886776	0.878211	0.885965	0.907833	0.939315	0.974934	1.00887	1.03576	1.05097	1.05106	1.03468	1.00276	0.959627	0.912085	0.868656	0.837769	0.82584	0.836392	0.869347	0.921741	0.988326	1.06254	1.13699	1.20415	1.25714	1.29069	1.30239	1.29296	1.26612	1.22745	1.18303	1.13841	1.09798	1.06489	1.04096	1.02667	1.02082	1.02053	1.02164
		LOUD	0.699297	0.700293	0.70621	0.71272	0.716729	0.717179	0.71549	0.715907	0.724722	0.748783	0.793995	0.863282	0.955682	1.06587	1.18466	1.30055	1.40163	1.47759	1.5216	1.53149	1.50968	1.46289	1.40065	1.33282	1.26831	1.21312	1.17034	1.14044	1.12218	1.11406	1.11499	1.12439	1.14185	1.1665	1.19617	1.22729	1.25532	1.27583	1.28579	1.28467	1.27497	1.26199	1.2526	1.25344	1.2693	1.30117	1.34552
	176	MIME	27.8953	28.142	28.4347	28.766	29.1166	29.4579	29.7598	29.9991	30.1669	30.2684	30.3186	30.3323	30.3187	30.277	30.1999	30.0775	29.9045	29.682	29.4196	29.1353	28.8518	28.5952	28.391	28.2592	28.2087	28.2341	28.3131	28.41	28.4834	28.4946	28.4177	28.2459	27.9922	27.6869	27.3706	27.0853	26.8667	26.7389	26.711	26.7796	26.9296	27.1375	27.3761	27.6182	27.8402	28.0243	28.1629
		WHISPER	28.3848	27.9908	27.6417	27.3518	27.1245	26.9514	26.8174	26.7047	26.5991	26.4951	26.3996	26.3299	26.3092	26.3586	26.4878	26.6891	26.9382	27.198	27.4283	27.5954	27.6808	27.684	27.6212	27.5194	27.4087	27.3142	27.2506	27.2207	27.2179	27.228	27.2357	27.2276	27.1956	27.1382	27.0601	26.9722	26.8901	26.832	26.8182	26.867	26.9916	27.1969	27.4761	27.8101	28.1696	28.5205	28.8285
		NORMAL	25.319	25.3159	25.4222	25.6239	25.8983	26.2162	26.5446	26.8519	27.1119	27.3081	27.4358	27.5027	27.5238	27.5171	27.4964	27.4685	27.4349	27.3958	27.3579	27.3353	27.3469	27.4096	27.5278	27.6878	27.8587	28.0011	28.0796	28.0756	27.9939	27.8604	27.7141	27.5944	27.5309	27.5371	27.6098	27.7342	27.8877	28.0446	28.1816	28.2798	28.3294	28.3316	28.3009	28.2612	28.24	28.2608	28.3353
		LOUD	28.089	27.996	27.8942	27.7872	27.6906	27.626	27.6126	27.6584	27.756	27.8855	28.0212	28.1411	28.2345	28.3036	28.3607	28.4214	28.4959	28.5861	28.6846	28.7796	28.861	28.9269	28.9855	29.0515	29.1404	29.26	29.405	29.5546	29.6775	29.7406	29.7166	29.5937	29.3793	29.0987	28.7891	28.4906	28.2402	28.0632	27.9735	27.9736	28.0561	28.2063	28.4038	28.624	28.8413	29.0322	29.1788
	177	MIME	21.2406	21.2931	21.3023	21.2924	21.2913	21.3205	21.389	21.4907	21.6079	21.7179	21.8001	21.8416	21.839	21.7954	21.7176	21.611	21.4786	21.321	21.1387	20.933	20.7077	20.4669	20.2161	19.9614	19.7089	19.4643	19.2322	19.0151	18.8128	18.6238	18.4481	18.2896	18.1596	18.0763	18.0623	18.1392	18.3211	18.6093	18.9899	19.4366	19.9151	20.3894	20.8277	21.2052	21.5044	21.7147	21.8323
		WHISPER	23.0667	22.9578	22.765	22.5249	22.2796	22.0664	21.9124	21.8324	21.8316	21.907	22.0513	22.2516	22.4906	22.7477	23.0001	23.2245	23.3995	23.5081	23.5397	23.4949	23.3872	23.2425	23.0933	22.97	22.8916	22.8602	22.8627	22.8783	22.8885	22.8851	22.8706	22.8537	22.8388	22.8199	22.776	22.6765	22.4897	22.1934	21.7849	21.2826	20.7263	20.1685	19.6668	19.2718	19.0199	18.9267	18.9845
		NORMAL	21.5153	21.5325	21.4581	21.3026	21.1	20.8976	20.743	20.6705	20.6913	20.7902	20.9286	21.0566	21.1266	21.1077	20.9951	20.8108	20.5966	20.4022	20.2693	20.2227	20.2649	20.3795	20.5372	20.7045	20.8511	20.9553	21.0063	21.0033	20.9529	20.8637	20.7417	20.587	20.3967	20.1699	19.9157	19.6565	19.4269	19.2637	19.1962	19.2355	19.3697	19.5681	19.788	19.9866	20.1297	20.1983	20.1924
		LOUD	22.8521	22.8943	23.0883	23.3946	23.7536	24.0981	24.37	24.5327	24.5795	24.5305	24.4259	24.311	24.2244	24.1863	24.1942	24.2247	24.2429	24.2143	24.1165	23.9467	23.7213	23.4687	23.218	22.9906	22.797	22.6385	22.512	22.4153	22.3484	22.3124	22.3086	22.3347	22.384	22.446	22.5084	22.5587	22.5896	22.6012	22.6039	22.6156	22.6578	22.7466	22.8839	23.0544	23.227	23.3643	23.4367
	178	MIME	19.2157	19.1295	19.0545	18.9856	18.9159	18.8419	18.7674	18.7041	18.668	18.6744	18.7306	18.8331	18.9642	19.0955	19.1943	19.2322	19.1946	19.0865	18.9355	18.786	18.6899	18.6933	18.8244	19.0859	19.4549	19.8894	20.3396	20.7611	21.1247	21.4197	21.653	21.8399	21.9959	22.1284	22.2327	22.2951	22.2999	22.2364	22.1049	21.9178	21.6926	21.4469	21.1917	20.931	20.6644	20.3935	20.1241
		WHISPER	20.2773	20.3527	20.408	20.4353	20.4239	20.3646	20.2534	20.0942	19.9	19.6892	19.4823	19.296	19.1422	19.0252	18.943	18.8894	18.856	18.8337	18.8146	18.7942	18.7724	18.7562	18.7586	18.7956	18.8817	19.0248	19.2209	19.4525	19.6912	19.903	20.0571	20.1331	20.1263	20.0478	19.9223	19.7808	19.6528	19.5611	19.5165	19.5172	19.5511	19.5992	19.6397	19.6525	19.6223	19.541	19.4102
		NORMAL	19.2713	19.1761	19.0352	18.8547	18.652	18.4558	18.299	18.2106	18.2074	18.289	18.4389	18.6288	18.8246	18.9937	19.1098	19.1573	19.1315	19.0399	18.9006	18.7403	18.5897	18.4793	18.4323	18.4602	18.5607	18.7191	18.9131	19.1185	19.3117	19.4727	19.5837	19.628	19.5911	19.4643	19.2471	18.9515	18.6013	18.2303	17.8784	17.5843	17.3812	17.2917	17.3257	17.4794	17.7372	18.0778	18.4763
		LOUD	18.9897	19.3929	19.7557	20.0566	20.2863	20.4497	20.5637	20.6499	20.7268	20.8028	20.8748	20.9304	20.9541	20.9346	20.8703	20.7719	20.658	20.5504	20.466	20.409	20.3711	20.3329	20.2719	20.1722	20.0321	19.8667	19.7042	19.5773	19.5136	19.5269	19.6146	19.7601	19.9392	20.1304	20.3218	20.5133	20.7152	20.9407	21.1977	21.481	21.7706	22.0344	22.2365	22.3467	22.3497	22.2484	22.0629
	179	MIME	22.4634	22.4663	22.5017	22.5533	22.6006	22.6229	22.6031	22.5326	22.4146	22.2642	22.1077	21.9793	21.9182	21.9619	22.1398	22.4643	22.9246	23.4835	24.0824	24.6499	25.1169	25.4309	25.5658	25.5249	25.3351	25.0351	24.667	24.269	23.8737	23.5096	23.2013	22.9674	22.8155	22.7401	22.7203	22.7255	22.7233	22.6859	22.5966	22.4495	22.2462	21.9912	21.6889	21.3428	20.9563	20.5367	20.0963
		WHISPER	22.8028	22.7933	22.8197	22.8898	23.0038	23.1529	23.3222	23.4941	23.6535	23.7907	23.9017	23.9862	24.0453	24.082	24.0998	24.1054	24.1086	24.1217	24.1547	24.2115	24.2888	24.375	24.4548	24.5127	24.5378	24.5258	24.4772	24.3937	24.2761	24.1216	23.9249	23.681	23.3901	23.0593	22.7017	22.3357	21.9787	21.6463	21.3492	21.0937	20.8826	20.7149	20.5864	20.4887	20.4107	20.3402	20.2661
		NORMAL	23.3423	23.3601	23.2421	23.0026	22.677	22.3122	21.9565	21.6499	21.4198	21.2804	21.2366	21.288	21.4317	21.6612	21.9656	22.3283	22.7275	23.1383	23.5342	23.8916	24.1915	24.4223	24.5822	24.6787	24.7276	24.75	24.7663	24.7913	24.8307	24.8801	24.9278	24.959	24.9606	24.9252	24.852	24.7444	24.6089	24.4499	24.2699	24.0683	23.8449	23.602	23.347	23.0916	22.8487	22.629	22.4375
		LOUD	22.6079	22.7366	22.8342	22.8888	22.894	22.8503	22.7631	22.643	22.5035	22.3593	22.2264	22.1229	22.0693	22.0877	22.1994	22.4192	22.7491	23.1732	23.6568	24.1487	24.5907	24.9289	25.125	25.1632	25.0527	24.8208	24.5056	24.1453	23.7734	23.4157	23.0904	22.8101	22.5815	22.4034	22.2656	22.148	22.0221	21.8572	21.6281	21.3221	20.9423	20.5078	20.0494	19.6007	19.1927	18.8484	18.5828
	180	MIME	31.9593	31.7925	31.6132	31.4912	31.4993	31.6874	32.0662	32.6012	33.2222	33.8431	34.3834	34.7853	35.0223	35.0936	35.0162	34.8124	34.5035	34.1102	33.6565	33.1776	32.7206	32.3425	32.0988	32.0311	32.1533	32.4461	32.8602	33.328	33.7787	34.1558	34.427	34.5847	34.6439	34.6313	34.5762	34.5023	34.4227	34.3387	34.2406	34.1113	33.9333	33.6955	33.4015	33.0727	32.7474	32.4752	32.3076
		WHISPER	30.9123	31.246	31.6132	32.0022	32.4016	32.796	33.165	33.4856	33.7371	33.9092	34.0076	34.0552	34.0874	34.1421	34.245	34.4013	34.5907	34.7743	34.9043	34.9412	34.8628	34.6707	34.3862	34.0421	33.6731	33.3076	32.9655	32.6587	32.395	32.1812	32.0233	31.9263	31.8892	31.9048	31.9567	32.0237	32.0826	32.1145	32.1079	32.0605	31.9785	31.873	31.7574	31.6452	31.5473	31.4726	31.4283
		NORMAL	31.7665	31.9148	32.2034	32.5953	33.026	33.4164	33.6902	33.7877	33.678	33.3646	32.8854	32.305	31.7039	31.1648	30.759	30.5353	30.5127	30.6809	31.0041	31.4299	31.9008	32.3651	32.7837	33.1318	33.3956	33.5668	33.642	33.6212	33.5123	33.3341	33.1165	32.8966	32.71	32.5814	32.5186	32.511	32.5335	32.5543	32.545	32.4869	32.3761	32.2207	32.0378	31.8452	31.6585	31.4868	31.3361
		LOUD	31.0917	31.1607	31.3859	31.7343	32.1551	32.5876	32.9703	33.2488	33.3871	33.3769	33.2411	33.03	32.8098	32.6461	32.5907	32.6695	32.8822	33.2023	33.5862	33.9799	34.3296	34.5908	34.7358	34.7596	34.6785	34.5234	34.3286	34.1227	33.9239	33.7377	33.562	33.3923	33.225	33.0581	32.891	32.7263	32.5678	32.4262	32.3172	32.2584	32.2642	32.3377	32.4698	32.6402	32.8235	32.9982	33.1489
	181	MIME	17.7107	17.6611	17.5923	17.5208	17.4491	17.3658	17.2519	17.0872	16.8624	16.5835	16.2751	15.9763	15.7308	15.5773	15.5402	15.6248	15.8195	16.1014	16.4449	16.8274	17.232	17.6455	18.0551	18.4438	18.7901	19.0699	19.262	19.3572	19.3627	19.3059	19.2308	19.1904	19.234	19.3966	19.6864	20.0844	20.5463	21.0131	21.4236	21.7247	21.8809	21.8753	21.71	21.3996	20.9689	20.4485	19.8735
		WHISPER	17.1266	17.0784	17.0883	17.1489	17.2446	17.3585	17.4781	17.5982	17.7207	17.8501	17.9878	18.1289	18.2615	18.3708	18.4413	18.4639	18.4371	18.3679	18.2708	18.1642	18.0667	17.9914	17.9435	17.9175	17.8986	17.8687	17.812	17.7228	17.6084	17.4889	17.3898	17.3341	17.3333	17.3826	17.4608	17.5361	17.5753	17.5529	17.4572	17.2936	17.0824	16.853	16.6373	16.4626	16.3465	16.2944	16.2997
		NORMAL	16.7123	16.8258	16.8922	16.921	16.9273	16.9279	16.9392	16.9734	17.0371	17.1299	17.2449	17.3696	17.4864	17.5748	17.6136	17.5859	17.4852	17.3205	17.1192	16.9235	16.7812	16.734	16.8066	16.9989	17.2854	17.6236	17.9639	18.2613	18.4869	18.6306	18.7016	18.7222	18.7199	18.7182	18.7316	18.7634	18.8079	18.8548	18.8938	18.9146	18.906	18.8524	18.7343	18.5313	18.2291	17.8292	17.3527
		LOUD	16.3085	16.1126	15.9645	15.8827	15.8886	16.0022	16.2353	16.5855	17.0325	17.5385	18.0545	18.5297	18.9225	19.2088	19.3852	19.467	19.4798	19.4491	19.3907	19.3065	19.1857	19.012	18.7722	18.4674	18.1156	17.7535	17.431	17.2019	17.1161	17.2109	17.5063	18.0026	18.6821	19.5103	20.4392	21.4113	22.3625	23.2271	23.9423	24.4538	24.7203	24.7166	24.4366	23.8929	23.1204	22.1744	21.1298
	182	MIME	27.9825	28.4587	29.0031	29.5723	30.1273	30.6377	31.0825	31.4454	31.7135	31.8746	31.9198	31.8424	31.6419	31.3254	30.9099	30.4257	29.9166	29.4361	29.0361	28.7568	28.6152	28.6012	28.6837	28.8245	28.9914	29.1705	29.3641	29.5846	29.8377	30.1142	30.3845	30.6062	30.7364	30.7491	30.6466	30.4636	30.2585	30.0966	30.0309	30.0845	30.2455	30.4705	30.7002	30.8767	30.9615	30.9434	30.8396
		WHISPER	31.3361	30.9902	30.5499	30.0697	29.6018	29.1853	28.839	28.562	28.342	28.166	28.032	27.9536	27.9542	28.0562	28.2654	28.5626	28.9016	29.2211	29.459	29.5689	29.53	29.3514	29.0671	28.7282	28.3945	28.1239	27.9649	27.9498	28.0928	28.3837	28.7931	29.2726	29.7636	30.2047	30.5434	30.7458	30.8043	30.7388	30.5913	30.4133	30.2505	30.1286	30.047	29.9829	29.9006	29.7701	29.5773
		NORMAL	28.3079	28.7649	29.2829	29.8046	30.2793	30.6703	30.9571	31.1369	31.2189	31.2173	31.1453	31.0106	30.8168	30.5677	30.2721	29.9468	29.6164	29.3079	29.0471	28.8509	28.726	28.669	28.6679	28.7082	28.776	28.8616	28.9607	29.0735	29.2011	29.3404	29.4807	29.6028	29.6811	29.6889	29.6044	29.4165	29.1283	28.7588	28.3397	27.9149	27.5322	27.2393	27.075	27.0628	27.2053	27.4833	27.8578
		LOUD	29.9519	30.1403	30.2031	30.182	30.1245	30.0697	30.0401	30.0389	30.0576	30.0854	30.1175	30.1583	30.2179	30.3063	30.4259	30.5707	30.7275	30.8821	31.0247	31.1513	31.2623	31.3597	31.4426	31.5045	31.5358	31.5286	31.4811	31.4038	31.3186	31.2574	31.2524	31.3265	31.4843	31.7078	31.9587	32.1863	32.338	32.3701	32.2513	31.9673	31.5203	30.93	30.234	29.4894	28.7687	28.1501	27.7051
	183	MIME	18.6004	18.7615	18.9454	19.1311	19.2973	19.4265	19.5069	19.5333	19.5064	19.4309	19.3154	19.171	19.0104	18.8473	18.6962	18.571	18.4851	18.4506	18.4748	18.5602	18.7016	18.8874	19.1028	19.3331	19.5681	19.8031	20.0368	20.2679	20.4902	20.6902	20.849	20.9469	20.9695	20.9143	20.7921	20.6248	20.439	20.2606	20.1093	19.9997	19.9422	19.947	20.0266	20.1929	20.4537	20.8049	21.2274
		WHISPER	19.3263	19.3229	19.3554	19.4118	19.4723	19.514	19.5164	19.4665	19.3651	19.2282	19.0834	18.9623	18.8922	18.8878	18.948	19.0581	19.1945	19.3334	19.4571	19.5577	19.6373	19.7045	19.7723	19.8527	19.9522	20.0708	20.2015	20.3323	20.4513	20.5514	20.6327	20.702	20.769	20.8404	20.9138	20.9772	21.0103	20.9899	20.8973	20.7244	20.4765	20.1724	19.8419	19.5207	19.2452	19.0459	18.9445
		NORMAL	20.7138	20.6255	20.622	20.6859	20.7934	20.9233	21.059	21.1881	21.297	21.369	21.3827	21.3173	21.161	20.9203	20.6223	20.3115	20.0384	19.8472	19.7638	19.791	19.9114	20.0955	20.3104	20.5284	20.7277	20.8942	21.0184	21.095	21.1234	21.1097	21.065	21.0035	20.9375	20.8728	20.808	20.7369	20.654	20.56	20.463	20.3754	20.3093	20.2698	20.2511	20.2393	20.2162	20.166	20.0814
		LOUD	19.2711	18.9728	18.7197	18.5448	18.4797	18.5527	18.7852	19.1844	19.7367	20.4018	21.1151	21.7966	22.3679	22.7715	22.9828	23.0112	22.8901	22.6597	22.3545	21.9941	21.5885	21.1477	20.6923	20.2552	19.8791	19.6039	19.4564	19.4408	19.538	19.7098	19.9085	20.0877	20.2128	20.2658	20.2489	20.1799	20.0873	20.0007	19.944	19.9297	19.9594	20.0256	20.1148	20.2115	20.3027	20.3782	20.4334
	184	MIME	1.6851	1.7485	1.81785	1.89055	1.96445	2.03774	2.10833	2.17381	2.23073	2.27549	2.30512	2.31852	2.31723	2.30592	2.29152	2.28199	2.28483	2.30482	2.34307	2.39592	2.4555	2.51123	2.55251	2.57128	2.56439	2.53411	2.48732	2.43289	2.3789	2.33041	2.28876	2.25208	2.21713	2.18108	2.14303	2.10502	2.07134	2.04777	2.03991	2.05166	2.08386	2.13388	2.19577	2.26113	2.32006	2.36237	2.37877
		WHISPER	1.78616	1.76091	1.74111	1.72579	1.71636	1.71611	1.72871	1.75607	1.79702	1.8468	1.89781	1.94123	1.96942	1.97765	1.96535	1.9359	1.89577	1.85282	1.81464	1.78712	1.77319	1.77233	1.78051	1.79119	1.79685	1.7913	1.77171	1.74003	1.70299	1.67026	1.65158	1.65463	1.68251	1.73383	1.80263	1.87978	1.95449	2.01569	2.0536	2.06214	2.04023	1.99294	1.93039	1.8663	1.81466	1.78697	1.79035
		NORMAL	2.64805	2.64138	2.59623	2.51574	2.40848	2.28728	2.16732	2.06298	1.98541	1.94022	1.92646	1.93738	1.96245	1.99045	2.01229	2.02377	2.02543	2.02203	2.02012	2.02522	2.04059	2.06669	2.10164	2.14175	2.18228	2.21749	2.2411	2.24759	2.23322	2.19777	2.14429	2.0785	2.00639	1.9321	1.85663	1.77842	1.69506	1.60555	1.5124	1.42196	1.34401	1.28906	1.26648	1.28168	1.33505	1.42137	1.53082
		LOUD	2.35569	2.3082	2.26247	2.21966	2.17899	2.13764	2.09195	2.03986	1.98239	1.92491	1.87669	1.84851	1.84996	1.88673	1.95858	2.0596	2.17936	2.3058	2.42683	2.53249	2.61567	2.67235	2.70109	2.7028	2.68098	2.64162	2.59284	2.54435	2.50554	2.48346	2.48087	2.49561	2.52113	2.54874	2.56926	2.57521	2.56135	2.52401	2.46124	2.3718	2.25665	2.12	1.97003	1.81881	1.68131	1.57261	1.5064
	185	MIME	36.2421	35.9692	35.7961	35.7214	35.7283	35.7872	35.8621	35.9186	35.9319	35.8914	35.8005	35.6706	35.5139	35.3402	35.1525	34.9515	34.7377	34.5138	34.2861	34.0636	33.8589	33.6853	33.5551	33.4762	33.4512	33.4735	33.5312	33.6081	33.6897	33.7673	33.8385	33.9078	33.9825	34.0692	34.1708	34.284	34.3997	34.5058	34.5896	34.6399	34.6471	34.6029	34.4982	34.3227	34.0674	33.7282	33.3084
		WHISPER	34.2911	34.4165	34.5325	34.6452	34.7629	34.8951	35.049	35.2251	35.4162	35.6051	35.7678	35.8768	35.905	35.8301	35.6397	35.3336	34.9263	34.4449	33.9259	33.4097	32.9351	32.5343	32.228	32.0271	31.9311	31.9315	32.0137	32.1592	32.345	32.5455	32.7329	32.8809	32.9711	32.9971	32.9667	32.9008	32.8243	32.7602	32.7212	32.7101	32.7219	32.7495	32.7911	32.849	32.9288	33.0345	33.1645
		NORMAL	34.7229	34.7034	34.6513	34.5661	34.4479	34.3014	34.138	33.9769	33.8421	33.76	33.7554	33.8482	34.0509	34.3639	34.7729	35.2476	35.7432	36.2055	36.5798	36.8203	36.9008	36.8187	36.5969	36.277	35.9124	35.558	35.2629	35.0646	34.9863	35.0349	35.2012	35.4615	35.7802	36.1133	36.4127	36.6326	36.733	36.6855	36.4764	36.1089	35.6016	34.9858	34.3009	33.5888	32.8908	32.2437	31.6797
		LOUD	32.6013	32.6341	32.6737	32.7216	32.7718	32.8104	32.8153	32.7648	32.6476	32.4722	32.2697	32.0868	31.9726	31.9648	32.0771	32.2969	32.5887	32.9039	33.1896	33.4003	33.5056	33.4915	33.3636	33.1426	32.8564	32.5321	32.1892	31.8373	31.4797	31.1189	30.7639	30.4299	30.137	29.903	29.7405	29.6532	29.6416	29.7058	29.8482	30.0719	30.3749	30.7429	31.1456	31.5392	31.8753	32.1115	32.2223
	186	MIME	25.8567	26.2573	26.6814	27.0973	27.4671	27.752	27.9197	27.9502	27.8421	27.6155	27.3097	26.9787	26.6798	26.4615	26.3519	26.3515	26.4336	26.5519	26.6531	26.6922	26.643	26.5023	26.2884	26.0328	25.7722	25.542	25.3722	25.2878	25.3085	25.4476	25.7089	26.082	26.5393	27.0378	27.5248	27.9508	28.2808	28.5028	28.6284	28.6849	28.7037	28.7072	28.7012	28.6753	28.6097	28.4861	28.2969
		WHISPER	28.9808	28.7332	28.5699	28.5029	28.5251	28.609	28.7101	28.776	28.761	28.6372	28.406	28.097	27.7611	27.4567	27.2357	27.1311	27.1515	27.2849	27.5055	27.785	28.0993	28.432	28.7722	29.1104	29.4337	29.7253	29.9679	30.149	30.266	30.3249	30.3379	30.3142	30.2535	30.1431	29.9631	29.6969	29.344	28.9284	28.4998	28.1236	27.8641	27.7645	27.8333	28.0385	28.3171	28.5908	28.789
		NORMAL	25.8955	25.8596	25.7975	25.719	25.6403	25.5796	25.5531	25.57	25.6297	25.7196	25.818	25.899	25.9395	25.927	25.8636	25.7666	25.6631	25.5809	25.5395	25.5444	25.5876	25.6542	25.7318	25.8184	25.9265	26.0785	26.2984	26.6015	26.9873	27.4349	27.9059	28.3514	28.7199	28.9671	29.0645	29.0046	28.8046	28.5025	28.1489	27.7959	27.4856	27.2416	27.0698	26.9631	26.9112	26.9082	26.9557
		LOUD	28.3456	28.4239	28.3902	28.2713	28.0991	27.9049	27.719	27.5678	27.4708	27.4408	27.4829	27.5972	27.7791	28.0213	28.3107	28.6269	28.9428	29.2274	29.4509	29.5928	29.6474	29.6237	29.5418	29.4241	29.2906	29.155	29.027	28.915	28.8313	28.7899	28.8046	28.8828	29.0208	29.205	29.4141	29.6269	29.8285	30.0131	30.1843	30.3481	30.5087	30.6612	30.7897	30.8681	30.8677	30.7654	30.554
	187	MIME	15.9751	15.8867	15.8261	15.8004	15.8021	15.8123	15.808	15.7716	15.6987	15.6003	15.4999	15.4262	15.403	15.4426	15.542	15.6849	15.846	15.9981	16.1181	16.1902	16.2071	16.1672	16.0726	15.9265	15.7321	15.4952	15.2253	14.9377	14.6542	14.4001	14.2006	14.076	14.0365	14.0796	14.1892	14.3401	14.5037	14.6563	14.784	14.8845	14.9636	15.0276	15.0776	15.1051	15.0943	15.0275	14.8932
		WHISPER	15.4745	15.6497	15.8185	15.961	16.0604	16.1067	16.0973	16.0371	15.9376	15.8152	15.6859	15.5613	15.4448	15.3298	15.2027	15.048	14.8564	14.6323	14.3987	14.1947	14.0692	14.0682	14.2223	14.5365	14.9873	15.5273	16.0946	16.6257	17.0657	17.3749	17.5305	17.5254	17.3658	17.0685	16.6602	16.1776	15.6652	15.1733	14.7515	14.4416	14.2709	14.2454	14.3485	14.5432	14.7789	15.0024	15.167
		NORMAL	12.7999	13.0335	13.2798	13.541	13.8218	14.1246	14.4463	14.7755	15.0945	15.3824	15.6188	15.7874	15.8766	15.88	15.7965	15.6318	15.3999	15.126	14.8453	14.6014	14.4392	14.3971	14.4974	14.7388	15.0936	15.5103	15.9226	16.2626	16.4749	16.527	16.4161	16.1664	15.8201	15.4272	15.0319	14.6647	14.3395	14.0564	13.8108	13.601	13.4351	13.3312	13.3124	13.3975	13.5923	13.8849	14.2471
		LOUD	13.3077	13.3156	13.3246	13.3066	13.2476	13.1502	13.0329	12.922	12.8443	12.8194	12.8572	12.9594	13.1232	13.3439	13.6156	13.9295	14.2699	14.6129	14.931	15.1985	15.4	15.534	15.6123	15.654	15.6752	15.6846	15.6805	15.6559	15.6056	15.5312	15.4442	15.3633	15.3081	15.2937	15.3279	15.4114	15.5404	15.7099	15.9161	16.1546	16.4172	16.6896	16.9489	17.1663	17.3117	17.3622	17.3087
	188	MIME	18.2814	18.4959	18.6876	18.815	18.8431	18.7555	18.5591	18.285	17.9807	17.6971	17.4745	17.331	17.2584	17.2284	17.2038	17.1541	17.0665	16.9501	16.8321	16.7463	16.7209	16.767	16.8767	17.0247	17.1758	17.2955	17.3565	17.3428	17.2493	17.0794	16.842	16.5505	16.2224	15.88	15.5499	15.2615	15.0409	14.9067	14.8643	14.9028	14.9978	15.1146	15.2169	15.2734	15.2652	15.1899	15.06
		WHISPER	16.3093	16.0182	15.7911	15.6203	15.4928	15.3933	15.3079	15.2258	15.1428	15.0608	14.9905	14.9475	14.9522	15.0233	15.1739	15.4062	15.7099	16.0609	16.4259	16.7669	17.0488	17.244	17.3379	17.3313	17.239	17.0857	16.8996	16.7043	16.513	16.3255	16.132	15.9185	15.6745	15.4	15.1066	14.8178	14.5627	14.37	14.2619	14.2487	14.3274	14.4808	14.6831	14.9045	15.1182	15.3056	15.4593
		NORMAL	17.2582	17.0599	16.7865	16.4596	16.1056	15.7525	15.4269	15.153	14.951	14.835	14.8108	14.8732	15.004	15.1743	15.3482	15.4908	15.5759	15.5936	15.554	15.4863	15.4312	15.4297	15.5125	15.691	15.9551	16.2756	16.6132	16.9259	17.1771	17.3393	17.3952	17.3384	17.1739	16.9207	16.612	16.291	16.0043	15.789	15.6624	15.6161	15.6179	15.6243	15.5955	15.5093	15.3694	15.2019	15.0441
		LOUD	14.6901	14.5613	14.451	14.3659	14.3168	14.3173	14.3799	14.5123	14.7105	14.9581	15.228	15.4873	15.7067	15.8653	15.955	15.9812	15.9605	15.9183	15.8858	15.8958	15.9788	16.1552	16.4288	16.7793	17.1611	17.5073	17.7426	17.7998	17.6371	17.25	16.6728	15.9712	15.2279	14.524	13.9236	13.4634	13.1507	12.9668	12.8763	12.8376	12.813	12.7757	12.7145	12.6321	12.5433	12.4679	12.426
	189	MIME	20.7976	21.0143	21.3212	21.6788	22.0403	22.3562	22.5815	22.6841	22.6513	22.4922	22.2374	21.9323	21.6288	21.3767	21.2155	21.1699	21.2466	21.4346	21.7097	22.0384	22.3857	22.7177	23.0063	23.2283	23.3663	23.4094	23.3545	23.2107	22.9994	22.7535	22.5126	22.3135	22.1823	22.1254	22.1273	22.1541	22.1634	22.1168	21.9926	21.7942	21.55	21.3065	21.1159	21.0212	21.0439	21.1778	21.392
		WHISPER	20.8409	20.9821	21.159	21.3403	21.4967	21.6045	21.6497	21.629	21.5515	21.4364	21.3104	21.2023	21.137	21.1297	21.1812	21.2784	21.3962	21.5046	21.5787	21.605	21.5871	21.5441	21.505	21.4974	21.54	21.6362	21.774	21.9331	22.0938	22.2426	22.3764	22.4976	22.608	22.7023	22.7641	22.7684	22.6891	22.508	22.2239	21.8564	21.4431	21.0325	20.6722	20.3991	20.2333	20.1756	20.2119
		NORMAL	20.5353	20.9742	21.469	21.9539	22.3692	22.6686	22.8252	22.8322	22.7002	22.4552	22.133	21.7749	21.4268	21.1327	20.931	20.8509	20.9079	21.1022	21.4167	21.8182	22.2604	22.6898	23.0509	23.2978	23.4012	23.3559	23.183	22.9261	22.6414	22.3833	22.1919	22.0844	22.0536	22.0748	22.1149	22.1465	22.153	22.1337	22.0997	22.0678	22.051	22.0547	22.0749	22.1027	22.129	22.149	22.1663
		LOUD	22.5518	22.0587	21.5298	21.046	20.6795	20.4819	20.4756	20.6547	20.989	21.4325	21.9337	22.4439	22.9223	23.3363	23.661	23.8748	23.9606	23.908	23.72	23.417	23.0378	22.6351	22.2635	21.9683	21.7746	21.6836	21.675	21.716	21.7711	21.8115	21.8206	21.7932	21.7336	21.6492	21.546	21.4267	21.2902	21.1354	20.9656	20.7904	20.6252	20.4878	20.3912	20.3386	20.3208	20.3193	20.3149
	190	MIME	31.5629	31.7477	31.8371	31.835	31.7578	31.6276	31.4703	31.3144	31.1892	31.1221	31.133	31.2258	31.3851	31.5765	31.7556	31.8828	31.9385	31.9316	31.8967	31.8825	31.9316	32.0631	32.2628	32.4883	32.6817	32.792	32.7918	32.6846	32.5012	32.2855	32.0794	31.9096	31.7836	31.6919	31.6181	31.5472	31.4747	31.408	31.3636	31.3602	31.411	31.5166	31.6622	31.8207	31.9596	32.051	32.0812
		WHISPER	29.4865	29.3098	29.2213	29.2491	29.4033	29.6764	30.0452	30.4753	30.9279	31.3647	31.7534	32.0706	32.3026	32.443	32.4932	32.4611	32.3586	32.2028	32.0141	31.815	31.6302	31.4841	31.3982	31.3888	31.4616	31.6095	31.814	32.0483	32.2861	32.5056	32.6948	32.8487	32.967	33.0487	33.0899	33.0853	33.0321	32.9325	32.7967	32.6435	32.4971	32.3834	32.3245	32.3332	32.4075	32.531	32.6766
		NORMAL	30.6841	30.5643	30.5396	30.6016	30.7296	30.8965	31.0763	31.2523	31.4234	31.605	31.8229	32.1029	32.4558	32.8674	33.2961	33.6798	33.9524	34.0654	34.0017	33.7838	33.4702	33.1381	32.8657	32.713	32.7096	32.8498	33.0978	33.3981	33.6876	33.9083	34.0136	33.9774	33.7907	33.4665	33.0317	32.526	31.9954	31.4868	31.0414	30.6892	30.4448	30.3081	30.2695	30.316	30.4377	30.631	30.8959
		LOUD	30.7386	30.5815	30.4543	30.3827	30.383	30.455	30.5812	30.7325	30.8788	30.9999	31.0925	31.1702	31.2568	31.3748	31.5359	31.734	31.9471	32.144	32.2925	32.3691	32.3637	32.2815	32.138	31.9553	31.7555	31.557	31.3723	31.2112	31.0824	30.9944	30.9564	30.9776	31.0636	31.2155	31.4267	31.6837	31.9674	32.2543	32.5208	32.7467	32.918	33.0305	33.0902	33.1131	33.1221	33.1444	33.2094
	191	MIME	15.898	15.6423	15.3846	15.1576	14.9819	14.8623	14.791	14.7527	14.7316	14.717	14.7055	14.6994	14.7035	14.7222	14.7563	14.8009	14.8472	14.8821	14.8923	14.8664	14.7981	14.6896	14.5518	14.4045	14.2727	14.1838	14.1636	14.2314	14.3975	14.6607	15.0067	15.4082	15.8284	16.2257	16.5601	16.8001	16.9259	16.9314	16.824	16.6219	16.354	16.0578	15.7757	15.5509	15.4211	15.4114	15.5295
		WHISPER	16.4	16.0353	15.7409	15.5325	15.4121	15.3713	15.3953	15.466	15.5663	15.6839	15.813	15.9528	16.1065	16.2772	16.466	16.6703	16.8836	17.0959	17.2943	17.4642	17.5905	17.6605	17.6673	17.6114	17.5028	17.3564	17.1891	17.0133	16.835	16.6531	16.4626	16.259	16.0427	15.822	15.6123	15.4336	15.3066	15.2485	15.2706	15.3764	15.5627	15.8208	16.1368	16.4932	16.8681	17.2352	17.5654
		NORMAL	14.7274	14.8095	14.8451	14.8435	14.8207	14.7962	14.7867	14.8014	14.8419	14.9034	14.9773	15.0551	15.1289	15.1919	15.2389	15.2666	15.2752	15.2689	15.2548	15.2403	15.2305	15.2254	15.2203	15.2074	15.1789	15.1302	15.0611	14.9777	14.8909	14.8152	14.7656	14.7537	14.7829	14.8445	14.9172	14.9714	14.977	14.9124	14.7714	14.5674	14.3297	14.0966	13.9056	13.7868	13.7577	13.824	13.9825
		LOUD	17.3098	17.1992	17.1118	17.038	16.9696	16.9024	16.8381	16.7847	16.7547	16.7629	16.8211	16.9336	17.0935	17.2838	17.4802	17.6573	17.7939	17.8771	17.9018	17.8687	17.7793	17.635	17.4369	17.188	16.8962	16.5736	16.2353	15.8953	15.5624	15.2403	14.9281	14.6245	14.3318	14.0578	13.817	13.6263	13.502	13.4541	13.4842	13.5847	13.7416	13.9389	14.163	14.4064	14.6695	14.9577	15.2779
	192	MIME	8.92308	8.82186	8.72886	8.6493	8.58622	8.53847	8.50341	8.47737	8.4579	8.4451	8.4408	8.44664	8.46339	8.48976	8.52217	8.55669	8.59052	8.62352	8.65939	8.70472	8.76691	8.85117	8.95796	9.08161	9.21037	9.33008	9.42779	9.49483	9.52877	9.53304	9.51507	9.48402	9.4495	9.4204	9.4037	9.40357	9.42037	9.44948	9.48208	9.50769	9.51732	9.50698	9.48041	9.44832	9.42635	9.42845	9.46215
		WHISPER	8.38153	8.44294	8.53774	8.66614	8.8237	9.00123	9.18507	9.35915	9.50793	9.61972	9.69044	9.72523	9.73703	9.74443	9.7651	9.81169	9.88775	9.98749	10.0979	10.202	10.2816	10.3202	10.3049	10.2277	10.0868	9.88812	9.64544	9.37937	9.11449	8.87538	8.68245	8.54807	8.47455	8.45437	8.47239	8.50807	8.54119	8.55652	8.54869	8.52497	8.50479	8.51518	8.58346	8.72734	8.94724	9.22382	9.52049
		NORMAL	7.99776	7.98819	8.00606	8.05958	8.15554	8.29403	8.46666	8.65507	8.83437	8.97863	9.06768	9.09191	9.05347	8.96692	8.85397	8.74086	8.65198	8.60702	8.61805	8.68749	8.80803	8.96474	9.13642	9.29977	9.433	9.51954	9.54978	9.52235	9.44311	9.32477	9.18404	9.03941	8.90827	8.80385	8.73343	8.69719	8.68929	8.69936	8.71582	8.72846	8.73131	8.72174	8.70037	8.66896	8.62901	8.58098	8.52481
		LOUD	10.4955	10.3698	10.164	9.91844	9.67565	9.47057	9.32469	9.2465	9.23468	9.28332	9.38424	9.52754	9.70141	9.89224	10.086	10.2723	10.4469	10.6121	10.7727	10.9312	11.0808	11.2037	11.2722	11.2566	11.1342	10.8982	10.5623	10.1594	9.73581	9.34185	9.02274	8.81146	8.72449	8.76071	8.90304	9.12103	9.37417	9.61614	9.80106	9.8905	9.86068	9.70835	9.45257	9.13058	8.7901	8.47876	8.23455
M1	1	MIME	7.62306	7.57093	7.5243	7.50623	7.53435	7.6124	7.72644	7.84928	7.94967	8.00301	8.00019	7.94951	7.87287	7.79678	7.74374	7.72556	7.74157	7.78132	7.82938	7.87143	7.89813	7.90691	7.90163	7.8895	7.88044	7.88485	7.91318	7.97644	8.08411	8.24248	8.45106	8.70059	8.97242	9.24198	9.48402	9.68008	9.82411	9.92417	9.9999	10.0763	10.1754	10.3087	10.4728	10.6482	10.8038	10.9042	10.9183
		WHISPER	8.7934	8.79884	8.81092	8.84375	8.91272	9.027	9.18369	9.36515	9.54108	9.67532	9.73382	9.69293	9.54526	9.30083	8.98476	8.63121	8.27656	7.95359	7.68708	7.49286	7.37905	7.34758	7.39599	7.51798	7.7038	7.94024	8.21115	8.49842	8.78401	9.05168	9.28876	9.48811	9.64835	9.77345	9.87218	9.95557	10.0352	10.1215	10.2206	10.335	10.4627	10.5992	10.74	10.8837	11.0335	11.1958	11.3772
		NORMAL	9.54183	9.55634	9.53412	9.47621	9.39229	9.29763	9.20945	9.14227	9.10551	9.10152	9.12583	9.1692	9.21991	9.26807	9.30798	9.34081	9.37297	9.41352	9.4698	9.54287	9.62624	9.70635	9.76705	9.79441	9.78065	9.72578	9.63555	9.51788	9.37939	9.22478	9.05895	8.89019	8.73356	8.61109	8.54839	8.5685	8.68453	8.89506	9.18294	9.51881	9.86752	10.196	10.4807	10.7114	10.891	11.0326	11.1523
		LOUD	7.96144	7.81306	7.67268	7.57219	7.53836	7.58794	7.7222	7.92582	8.16961	8.41622	8.62866	8.77906	8.8552	8.86249	8.82081	8.75597	8.69161	8.64233	8.61014	8.58555	8.55156	8.48892	8.38009	8.21492	7.99245	7.72252	7.42575	7.13055	6.86846	6.66936	6.5535	6.52906	6.59001	6.71923	6.89415	7.09423	7.3078	7.53549	7.78919	8.08816	8.4504	8.88497	9.38561	9.92898	10.477	10.9837	11.404
	2	MIME	26.8553	26.9931	27.1275	27.2224	27.2391	27.1476	26.9362	26.6178	26.2268	25.8093	25.412	25.0692	24.7978	24.5977	24.4573	24.3603	24.2921	24.2426	24.2077	24.1884	24.1896	24.2185	24.2821	24.3854	24.5307	24.7162	24.9361	25.182	25.4425	25.7034	25.9486	26.159	26.3131	26.3882	26.3638	26.2242	25.9657	25.5999	25.1576	24.6872	24.2481	23.8998	23.691	23.6463	23.7625	24.0097	24.3392
		WHISPER	25.6015	26.0306	26.4085	26.7156	26.9444	27.096	27.175	27.1826	27.1152	26.9651	26.7276	26.4073	26.0223	25.6061	25.2007	24.8496	24.588	24.4365	24.3979	24.4581	24.5909	24.7649	24.9498	25.1221	25.2664	25.3758	25.4485	25.4835	25.4795	25.4331	25.3442	25.218	25.0703	24.93	24.8349	24.8272	24.9398	25.1862	25.5518	25.9892	26.4249	26.7724	26.9522	26.9102	26.6335	26.1525	25.533
		NORMAL	26.5835	26.4106	26.1922	25.9628	25.7496	25.5723	25.4435	25.3705	25.3549	25.3939	25.4775	25.5876	25.6998	25.7844	25.8126	25.7639	25.6306	25.421	25.1564	24.8668	24.5818	24.3247	24.1068	23.9281	23.7795	23.6502	23.5318	23.4249	23.3382	23.2856	23.2812	23.3332	23.4412	23.5985	23.7949	24.0209	24.2709	24.5405	24.8222	25.1012	25.3519	25.5405	25.6319	25.601	25.4417	25.1745	24.8436
		LOUD	24.6889	24.4526	24.292	24.2315	24.2824	24.4423	24.6945	25.0069	25.3365	25.632	25.8421	25.9237	25.8515	25.6231	25.2613	24.8084	24.3183	23.8439	23.4301	23.1079	22.892	22.7828	22.7702	22.8376	22.9647	23.1321	23.3218	23.5186	23.7103	23.8908	24.0614	24.2338	24.4287	24.6687	24.9717	25.3389	25.7529	26.178	26.5693	26.8863	27.105	27.2211	27.2479	27.2068	27.116	26.9849	26.8144
	3	MIME	16.9724	16.9064	16.8468	16.7949	16.7448	16.687	16.6133	16.521	16.4141	16.3024	16.1989	16.1152	16.0608	16.04	16.0543	16.1038	16.1891	16.3123	16.4746	16.6749	16.9061	17.1536	17.3976	17.615	17.7854	17.8948	17.9403	17.9289	17.8769	17.8073	17.7468	17.7208	17.7491	17.8438	18.0044	18.2213	18.4762	18.7465	19.009	19.242	19.4282	19.556	19.6212	19.6285	19.5916	19.5318	19.4737
		WHISPER	18.6257	18.645	18.7657	18.9457	19.1396	19.3119	19.4448	19.5389	19.6091	19.6747	19.7516	19.8451	19.9491	20.0488	20.1273	20.172	20.1795	20.1572	20.1222	20.0962	20.1	20.1481	20.2438	20.3798	20.5392	20.6983	20.8327	20.9206	20.9454	20.8975	20.7754	20.5883	20.356	20.1083	19.88	19.7021	19.5926	19.5509	19.5576	19.5815	19.5901	19.5596	19.4814	19.3623	19.2199	19.0757	18.9496
		NORMAL	19.9619	19.7996	19.5329	19.1849	18.7969	18.4218	18.1151	17.9231	17.873	17.967	18.1821	18.4784	18.8099	19.1357	19.4268	19.6671	19.8491	19.9677	20.0172	19.9922	19.892	19.7275	19.5221	19.3095	19.1255	18.9979	18.9397	18.9459	18.999	19.075	19.1546	19.2272	19.2904	19.3468	19.3965	19.4343	19.4499	19.4329	19.3798	19.2992	19.2104	19.1381	19.1036	19.1186	19.1821	19.2834	19.4073
		LOUD	17.5519	17.5153	17.5087	17.538	17.609	17.723	17.8729	18.0419	18.2069	18.3472	18.4513	18.5239	18.5845	18.6622	18.7846	18.9654	19.1996	19.4625	19.7172	19.9255	20.0605	20.1149	20.1053	20.0704	20.0627	20.1374	20.3381	20.6863	21.174	21.7633	22.3932	22.9902	23.4795	23.7972	23.8984	23.7644	23.4057	22.8625	22.2019	21.5081	20.8698	20.3645	20.0432	19.9217	19.9778	20.1586	20.3931
	4	MIME	8.71388	8.68966	8.70361	8.74524	8.80068	8.8558	8.8986	8.92261	8.92801	8.92044	8.90872	8.90134	8.90351	8.91458	8.92886	8.9358	8.92391	8.88294	8.80724	8.69774	8.56214	8.41343	8.26595	8.13293	8.02276	7.9387	7.87805	7.83466	7.8002	7.76708	7.72989	7.68801	7.64523	7.60978	7.58981	7.59079	7.61178	7.64497	7.67625	7.6896	7.67141	7.61386	7.51761	7.3912	7.24752	7.10148	6.96715
		WHISPER	8.63895	8.66024	8.68766	8.71006	8.72285	8.72789	8.73238	8.74542	8.7748	8.82507	8.89533	8.98075	9.0723	9.15897	9.2288	9.27037	9.2747	9.23727	9.15945	9.04892	8.91884	8.78548	8.66575	8.5739	8.5193	8.5044	8.52465	8.57028	8.6292	8.6905	8.74905	8.80609	8.86841	8.94538	9.04423	9.16698	9.30878	9.45939	9.60663	9.7382	9.84426	9.91736	9.95119	9.94024	9.87851	9.76171	9.5891
		NORMAL	9.78352	9.95829	10.0549	10.0592	9.96558	9.77475	9.49255	9.13231	8.71596	8.27518	7.85002	7.48333	7.21477	7.07361	7.07356	7.2107	7.46323	7.7945	8.15842	8.50721	8.80059	9.01452	9.14612	9.21456	9.25287	9.29749	9.37497	9.49414	9.64482	9.80149	9.93337	10.0136	10.0251	9.96284	9.83335	9.65074	9.43343	9.2017	8.97349	8.76225	8.57344	8.40409	8.24353	8.07718	7.892	7.6815	7.44777
		LOUD	8.78477	8.78705	8.81983	8.88718	8.98241	9.09303	9.20623	9.3137	9.41372	9.5098	9.60652	9.70541	9.80234	9.88682	9.94398	9.95807	9.91756	9.81791	9.66334	9.46738	9.24986	9.03356	8.83964	8.68184	8.56338	8.47581	8.40134	8.31988	8.21704	8.09095	7.95518	7.8365	7.768	7.78066	7.89532	8.11633	8.42983	8.80513	9.19988	9.56618	9.85969	10.0464	10.1085	10.0459	9.87284	9.61227	9.28945
	5	MIME	5.98916	5.92887	5.86551	5.81727	5.79237	5.78731	5.7888	5.77742	5.73306	5.64118	5.49762	5.31068	5.09944	4.88818	4.70065	4.55334	4.4527	4.39468	4.36798	4.35762	4.35025	4.33706	4.31571	4.29037	4.26886	4.2592	4.26585	4.2877	4.3178	4.34599	4.36355	4.36742	4.36217	4.35921	4.37318	4.41636	4.49404	4.60263	4.73004	4.85941	4.97422	5.0634	5.12383	5.1607	5.18548	5.21221	5.25413
		WHISPER	5.78124	6.00842	6.21587	6.40214	6.56479	6.69819	6.79244	6.83447	6.81176	6.71754	6.55422	6.33512	6.08281	5.82309	5.57965	5.36956	5.20112	5.07555	4.99021	4.94174	4.92717	4.94434	4.98976	5.05777	5.14049	5.22856	5.31257	5.38364	5.43372	5.45496	5.43995	5.38332	5.28383	5.14711	4.98628	4.82084	4.67286	4.56215	4.50172	4.49586	4.54007	4.62277	4.72924	4.84481	4.9574	5.05919	5.14761
		NORMAL	4.99329	4.99653	5.02765	5.10284	5.22979	5.40347	5.60632	5.81089	5.98648	6.10553	6.14958	6.11384	6.00698	5.85043	5.67413	5.51107	5.39164	5.3381	5.36085	5.45632	5.60765	5.7872	5.96147	6.09728	6.1685	6.16104	6.07542	5.92573	5.73507	5.52858	5.3287	5.15058	5.00285	4.88891	4.81025	4.76917	4.77007	4.82023	4.9275	5.09812	5.33187	5.61864	5.93658	6.25294	6.53041	6.73493	6.844
		LOUD	5.49698	5.54055	5.5799	5.60579	5.60852	5.58175	5.52452	5.44278	5.34753	5.25188	5.16751	5.10149	5.05578	5.02743	5.0106	4.99806	4.9837	4.96355	4.93692	4.90773	4.88452	4.8799	4.90781	4.97917	5.09742	5.25601	5.43661	5.61365	5.76005	5.85406	5.88579	5.85912	5.79055	5.70408	5.62517	5.57504	5.56649	5.60243	5.67541	5.76977	5.86383	5.93401	5.96032	5.93084	5.84567	5.71775	5.57133
	6	MIME	23.1985	23.3217	23.3536	23.3074	23.2078	23.0851	22.9669	22.8711	22.8018	22.7518	22.708	22.6575	22.5928	22.5139	22.4251	22.3313	22.2331	22.1273	22.006	21.8621	21.6942	21.5108	21.331	21.1818	21.0923	21.0861	21.1738	21.3502	21.5946	21.8754	22.1576	22.4099	22.6098	22.7469	22.8214	22.8437	22.8287	22.7908	22.7396	22.6764	22.5944	22.4824	22.3311	22.1392	21.9172	21.6881	21.4824
		WHISPER	20.1412	20.0676	20.0188	19.9944	19.9841	19.9705	19.9351	19.8643	19.7556	19.6182	19.4731	19.345	19.2565	19.2191	19.2302	19.2726	19.3194	19.3417	19.3163	19.2312	19.0892	18.9076	18.7146	18.5456	18.4371	18.419	18.509	18.7062	18.9895	19.3199	19.647	19.918	20.0883	20.1291	20.0305	19.8018	19.4678	19.0651	18.6366	18.2278	17.8803	17.6295	17.4986	17.4958	17.6134	17.8276	18.1014
		NORMAL	21.1245	21.2051	21.2774	21.3221	21.325	21.2841	21.2112	21.1297	21.0687	21.0515	21.0898	21.1792	21.3008	21.4281	21.5365	21.6115	21.6518	21.6689	21.6816	21.7077	21.7593	21.839	21.9384	22.0432	22.1363	22.2047	22.2421	22.2495	22.2336	22.2012	22.1546	22.089	21.9923	21.8491	21.647	21.3812	21.0567	20.6883	20.2964	19.9036	19.5314	19.1965	18.9116	18.6822	18.5082	18.3849	18.3051
		LOUD	24.4296	24.01	23.5221	23.0004	22.4788	21.9939	21.5841	21.2881	21.1397	21.1559	21.3314	21.6339	22.0106	22.4007	22.7506	23.025	23.2126	23.3215	23.3704	23.3771	23.3507	23.2899	23.1843	23.0215	22.7942	22.506	22.1744	21.8272	21.4966	21.2107	20.9847	20.8178	20.6941	20.5891	20.4789	20.3476	20.1896	20.0099	19.8191	19.6298	19.4536	19.3009	19.1831	19.1117	19.0969	19.1414	19.2355
	7	MIME	27.9853	28.134	28.2982	28.4526	28.5733	28.6428	28.6532	28.6075	28.5175	28.4017	28.2816	28.1764	28.0988	28.0518	28.0252	27.9994	27.9505	27.8593	27.7177	27.5348	27.335	27.1522	27.019	26.9567	26.9706	27.0473	27.1618	27.287	27.3998	27.4887	27.5535	27.6027	27.6491	27.7057	27.7838	27.891	28.0316	28.2054	28.4065	28.6207	28.8265	28.9965	29.1042	29.1315	29.0768	28.9575	28.8079
		WHISPER	29.1535	29.1621	29.2246	29.352	29.5489	29.806	30.0982	30.3872	30.6313	30.7979	30.8737	30.8714	30.8229	30.7677	30.7356	30.7347	30.7487	30.7456	30.693	30.5743	30.3966	30.1875	29.9815	29.8048	29.662	29.5326	29.3778	29.1562	28.8368	28.4144	27.9106	27.3725	26.8612	26.4409	26.1646	26.068	26.1631	26.4376	26.8587	27.3774	27.9364	28.4802	28.9627	29.3543	29.6429	29.8332	29.9405
		NORMAL	26.8885	27.1946	27.553	27.939	28.3188	28.6558	28.9167	29.0781	29.1315	29.0837	28.9532	28.7671	28.5549	28.3442	28.1551	27.9962	27.8638	27.7425	27.6107	27.4472	27.2398	26.9906	26.7169	26.4475	26.2134	26.0376	25.9265	25.8675	25.8337	25.7967	25.7404	25.6708	25.6168	25.6199	25.7179	25.9297	26.2476	26.6412	27.068	27.4891	27.8793	28.2289	28.5407	28.8233	29.0853	29.336	29.5854
		LOUD	28.7573	29.1403	29.4426	29.6473	29.7546	29.783	29.7668	29.7488	29.7675	29.8451	29.9781	30.1359	30.2691	30.3238	30.2574	30.0503	29.7115	29.2722	28.7766	28.2704	27.7938	27.3763	27.0396	26.798	26.6595	26.6236	26.6784	26.7992	26.952	27.1023	27.2257	27.3169	27.3916	27.4813	27.6205	27.8334	28.1236	28.4714	28.838	29.1781	29.4503	29.6284	29.7051	29.6911	29.6115	29.4995	29.392
	8	MIME	15.5231	15.5471	15.6029	15.6898	15.8057	15.9481	16.1126	16.2901	16.4654	16.6174	16.7216	16.7559	16.7066	16.5724	16.3658	16.109	15.8287	15.5486	15.286	15.0496	14.8438	14.6714	14.5384	14.4528	14.4227	14.4521	14.5378	14.6681	14.8251	14.9875	15.1357	15.254	15.3327	15.3675	15.3609	15.3194	15.2552	15.1846	15.127	15.1043	15.1377	15.2451	15.4368	15.7126	16.0583	16.4471	16.8432
		WHISPER	18.5504	18.4681	18.2929	18.0378	17.7272	17.3909	17.0607	16.7632	16.5155	16.3228	16.1777	16.0639	15.9598	15.8448	15.7034	15.5285	15.3217	15.0926	14.855	14.6245	14.4142	14.2314	14.0778	13.9483	13.8344	13.7268	13.6183	13.5072	13.3974	13.2989	13.2259	13.1945	13.2191	13.3108	13.4732	13.7021	13.9856	14.3046	14.6358	14.9559	15.2451	15.4898	15.6862	15.84	15.9653	16.0808	16.2057
		NORMAL	16.8877	17.1	17.2963	17.4701	17.6089	17.6952	17.7125	17.6518	17.5161	17.3215	17.0931	16.8599	16.6486	16.4802	16.3681	16.3199	16.3355	16.4068	16.5164	16.6371	16.7339	16.7699	16.714	16.5499	16.2839	15.946	15.5871	15.2654	15.0323	14.9172	14.917	14.998	15.1053	15.1817	15.1842	15.0979	14.938	14.7432	14.5632	14.4446	14.4201	14.5046	14.6952	14.9758	15.3214	15.7036	16.0934
		LOUD	17.7149	17.2591	16.8893	16.6271	16.4704	16.3988	16.3855	16.409	16.4609	16.5478	16.6834	16.8761	17.1175	17.3769	17.6042	17.7411	17.7353	17.5546	17.1946	16.6796	16.0575	15.3891	14.7391	14.1657	13.7128	13.4062	13.2505	13.2315	13.3191	13.4735	13.6519	13.8129	13.9219	13.9535	13.895	13.7489	13.5353	13.2896	13.0562	12.8784	12.788	12.7981	12.902	13.0813	13.3165	13.5971	13.9271
	9	MIME	35.5201	35.8003	36.0859	36.3549	36.5756	36.7148	36.7453	36.6569	36.4567	36.1699	35.8317	35.483	35.1628	34.9065	34.7423	34.6918	34.7672	34.9693	35.2858	35.688	36.1348	36.5767	36.9623	37.2477	37.4005	37.4055	37.2664	37.0049	36.659	36.2785	35.9165	35.6207	35.4225	35.3305	35.3296	35.386	35.4559	35.4991	35.4879	35.4135	35.2834	35.1165	34.9322	34.7433	34.5514	34.3504	34.132
		WHISPER	35.6915	35.4102	35.0992	34.7927	34.5244	34.3211	34.1979	34.1568	34.1881	34.2729	34.3854	34.4971	34.5844	34.632	34.6399	34.6243	34.614	34.6412	34.7315	34.8935	35.1145	35.3622	35.5927	35.7648	35.8512	35.8445	35.755	35.6036	35.4129	35.1986	34.9706	34.7369	34.5102	34.3096	34.1575	34.0723	34.0581	34.1013	34.1709	34.227	34.235	34.1747	34.0482	33.8763	33.6923	33.5284	33.4062
		NORMAL	33.9087	34.0965	34.2778	34.372	34.329	34.1421	33.8474	33.5114	33.2066	32.9914	32.8936	32.9099	33.0158	33.1788	33.3738	33.589	33.8234	34.0788	34.3484	34.6128	34.8398	34.9928	35.0429	34.9771	34.8039	34.5471	34.2368	33.9005	33.554	33.2027	32.8483	32.4984	32.1763	31.9195	31.772	31.7669	31.9082	32.1598	32.4478	32.6769	32.757	32.6298	32.2849	31.764	31.144	30.5159	29.9611
		LOUD	35.6312	35.4227	35.2618	35.1638	35.1305	35.1477	35.1911	35.2321	35.2507	35.2431	35.2254	35.2325	35.3071	35.4854	35.7812	36.1768	36.6204	37.0377	37.3493	37.4922	37.4345	37.1816	36.7692	36.2512	35.6814	35.1004	34.5291	33.9696	33.4131	32.8511	32.284	31.7259	31.2053	30.7575	30.4179	30.2082	30.1313	30.1663	30.2752	30.4122	30.5389	30.63	30.6797	30.6962	30.6932	30.6802	30.6623
	10	MIME	37.0713	36.928	36.706	36.4225	36.098	35.7552	35.4171	35.1027	34.8227	34.5793	34.3683	34.1838	34.026	33.9066	33.8479	33.8763	34.0076	34.237	34.5306	34.8331	35.0841	35.238	35.2798	35.2299	35.1345	35.0474	35.0131	35.0536	35.1679	35.338	35.5408	35.7571	35.9748	36.1883	36.3928	36.5821	36.7476	36.8836	36.9926	37.0904	37.2069	37.3791	37.645	38.0328	38.5557	39.2065	39.9586
		WHISPER	34.6439	35.0982	35.5153	35.8646	36.1246	36.2852	36.3487	36.3286	36.2441	36.1148	35.9559	35.7741	35.5689	35.3347	35.067	34.768	34.4545	34.1592	33.9285	33.8127	33.8539	34.072	34.4553	34.9623	35.5287	36.0854	36.5761	36.9707	37.2708	37.5068	37.7234	37.9643	38.2581	38.6106	39.0055	39.4146	39.8124	40.1873	40.5482	40.9163	41.3121	41.7401	42.1786	42.5803	42.8856	43.0402	43.0142
		NORMAL	35.9138	35.7474	35.5814	35.4387	35.339	35.2934	35.3	35.3452	35.4084	35.4699	35.5185	35.5584	35.6095	35.7029	35.8699	36.1296	36.4778	36.8852	37.3016	37.6702	37.9434	38.098	38.1404	38.1047	38.0393	37.9909	37.9913	38.0488	38.1507	38.2708	38.3848	38.4802	38.5611	38.6448	38.7543	38.909	39.1182	39.3813	39.6931	40.0479	40.4444	40.8853	41.3728	41.9037	42.4629	43.0233	43.5472
		LOUD	34.7613	35.0962	35.4065	35.6576	35.8274	35.9102	35.9191	35.8797	35.8231	35.776	35.7523	35.7493	35.7496	35.7285	35.6629	35.5407	35.3651	35.1549	34.937	34.735	34.5621	34.413	34.2716	34.1196	33.9488	33.7698	33.6108	33.5099	33.5013	33.6041	33.8151	34.1119	34.4611	34.8286	35.1889	35.5309	35.8566	36.178	36.5118	36.8723	37.2708	37.7122	38.1948	38.7115	39.2499	39.7904	40.3092
	11	MIME	30.1332	30.3923	30.6963	30.9875	31.2175	31.3537	31.3821	31.3054	31.1394	30.9085	30.6405	30.3641	30.1066	29.8945	29.7514	29.6977	29.7491	29.9137	30.19	30.5664	31.0203	31.5191	32.0245	32.4946	32.8894	33.1756	33.3304	33.3453	33.2272	32.9974	32.688	32.3358	31.9769	31.6408	31.3466	31.1052	30.9207	30.7951	30.7308	30.731	30.7979	30.9292	31.1159	31.3434	31.5945	31.8521	32.102
		WHISPER	30.369	30.4781	30.5958	30.7158	30.82	30.8854	30.8944	30.8421	30.7399	30.6117	30.487	30.3924	30.3451	30.3491	30.3947	30.4617	30.5234	30.5544	30.5348	30.4573	30.3305	30.1773	30.0306	29.9253	29.8907	29.9436	30.0854	30.3033	30.5729	30.8631	31.1428	31.3852	31.5735	31.7039	31.7859	31.8388	31.8869	31.9516	32.0455	32.1679	32.304	32.4288	32.5132	32.5319	32.4689	32.3222	32.1024
		NORMAL	29.7473	29.6562	29.4554	29.1811	28.9003	28.6933	28.627	28.7379	29.0191	29.4257	29.8869	30.3308	30.7041	30.9861	31.1892	31.3492	31.5079	31.6933	31.9097	32.1366	32.3415	32.4941	32.5804	32.6063	32.5925	32.5614	32.5283	32.4966	32.4626	32.4252	32.3931	32.3885	32.4395	32.5701	32.7866	33.0715	33.384	33.6676	33.8616	33.914	33.7895	33.4769	32.9904	32.3671	31.6619	30.9401	30.2678
		LOUD	32.2512	32.3259	32.4445	32.6399	32.9319	33.3242	33.8048	34.3457	34.9047	35.4303	35.8669	36.1618	36.2713	36.1654	35.8308	35.2761	34.5323	33.6566	32.7276	31.8381	31.0828	30.5431	30.2735	30.295	30.5922	31.1177	31.8009	32.5555	33.2898	33.9152	34.3572	34.5649	34.5195	34.2357	33.7582	33.1491	32.4765	31.8021	31.1764	30.6393	30.2239	29.9602	29.8732	29.9783	30.2707	30.7194	31.2643
	12	MIME	33.8297	34.0922	34.2837	34.3508	34.2565	33.9869	33.5529	32.9882	32.3438	31.6774	31.0455	30.4915	30.0421	29.705	29.4726	29.3277	29.2495	29.2188	29.2197	29.2395	29.2677	29.293	29.3042	29.2923	29.256	29.2049	29.1607	29.1523	29.2092	29.3503	29.5779	29.8741	30.2053	30.5302	30.8096	31.0159	31.1375	31.1785	31.1567	31.0996	31.038	31.0049	31.03	31.1364	31.3376	31.6324	32.004
		WHISPER	30.7181	30.4076	30.1644	30.0014	29.9185	29.9027	29.9301	29.9746	30.0124	30.03	30.0248	30.0044	29.9823	29.972	29.9836	30.0216	30.0855	30.1732	30.2813	30.406	30.5436	30.6885	30.8355	30.9795	31.1199	31.2604	31.4105	31.5826	31.7867	32.0238	32.281	32.5299	32.7287	32.8316	32.8001	32.6162	32.2901	31.861	31.3866	30.9297	30.5416	30.2518	30.0659	29.9715	29.9493	29.981	30.0547
		NORMAL	31.4964	31.8255	32.1364	32.4066	32.6157	32.748	32.7924	32.7465	32.6171	32.4213	32.1867	31.9469	31.7386	31.5929	31.5295	31.5508	31.6419	31.7736	31.9117	32.0244	32.0905	32.1015	32.0586	31.9692	31.8414	31.6832	31.5043	31.3176	31.141	30.9946	30.8955	30.8486	30.8437	30.8544	30.846	30.7868	30.6605	30.4732	30.2532	30.0416	29.8801	29.7992	29.811	29.9099	30.0772	30.2869	30.5122
		LOUD	32.0234	31.8941	31.7127	31.4787	31.2112	30.9444	30.7201	30.5755	30.533	30.5949	30.7421	30.9433	31.162	31.3663	31.5348	31.6588	31.741	31.7895	31.813	31.817	31.8027	31.7677	31.7088	31.6235	31.5126	31.3815	31.2418	31.1104	31.0099	30.9664	31.0034	31.1357	31.3634	31.6676	32.0107	32.3416	32.6042	32.7493	32.7464	32.5899	32.3018	31.9277	31.5273	31.1641	30.8907	30.7421	30.732
	13	MIME	22.2473	22.0973	21.9524	21.8167	21.6917	21.5761	21.4674	21.3604	21.2483	21.1231	20.9799	20.8209	20.6582	20.5136	20.4131	20.3782	20.4169	20.5168	20.646	20.76	20.8145	20.7775	20.6379	20.4088	20.1244	19.833	19.5886	19.4399	19.4237	19.556	19.8284	20.2087	20.6459	21.0779	21.4447	21.6985	21.8115	21.7806	21.6272	21.3945	21.1396	20.9245	20.8056	20.8244	21.0003	21.33	21.7891
		WHISPER	22.1684	22.5117	22.7176	22.7308	22.5318	22.1413	21.6133	21.0233	20.4553	19.9864	19.6756	19.556	19.6303	19.8713	20.2281	20.637	21.0337	21.3645	21.5924	21.6985	21.6766	21.5299	21.2667	20.8987	20.444	19.93	19.3919	18.8705	18.4051	18.027	17.7541	17.5879	17.5163	17.52	17.5769	17.6687	17.7817	17.9075	18.0404	18.1759	18.3117	18.4484	18.5938	18.764	18.9822	19.2751	19.6653
		NORMAL	21.1417	20.7596	20.4332	20.17	19.9681	19.8175	19.7059	19.6254	19.5749	19.5592	19.583	19.644	19.7294	19.8142	19.8714	19.8789	19.8286	19.7299	19.6065	19.489	19.4045	19.3682	19.3801	19.4242	19.4768	19.5124	19.5122	19.4679	19.3826	19.2676	19.138	19.0084	18.8909	18.7957	18.7326	18.7131	18.749	18.8507	19.0237	19.2679	19.5772	19.9431	20.3577	20.8169	21.319	21.8627	22.4432
		LOUD	21.237	21.0699	20.8965	20.7319	20.594	20.4957	20.4387	20.4133	20.4014	20.3832	20.3452	20.2823	20.1993	20.1071	20.0168	19.9357	19.864	19.7958	19.7239	19.6435	19.5551	19.4669	19.3919	19.3448	19.3376	19.3767	19.4601	19.5752	19.6999	19.8046	19.8596	19.8408	19.7388	19.5614	19.3326	19.0877	18.8642	18.6952	18.6035	18.6018	18.6944	18.8827	19.1676	19.5525	20.0418	20.637	21.3332
	14	MIME	27.4877	27.1908	26.8316	26.4333	26.0246	25.6324	25.277	24.968	24.7058	24.4857	24.3037	24.1606	24.0634	24.0212	24.0408	24.1198	24.2463	24.3992	24.5539	24.6861	24.778	24.819	24.807	24.7458	24.6434	24.5087	24.3506	24.1782	24.0014	23.8334	23.6895	23.5872	23.5426	23.5678	23.669	23.8456	24.0913	24.3941	24.739	25.1079	25.4807	25.8347	26.1473	26.3977	26.5702	26.6588	26.6686
		WHISPER	25.0717	25.1041	25.2693	25.5366	25.8542	26.1586	26.3901	26.5072	26.4946	26.3658	26.1547	25.9045	25.6524	25.4228	25.2249	25.0584	24.9206	24.8102	24.7268	24.6662	24.6158	24.5537	24.4552	24.303	24.0964	23.857	23.6243	23.4448	23.3576	23.3812	23.5059	23.6945	23.8922	24.0396	24.0898	24.0209	23.8429	23.5944	23.3352	23.131	23.0398	23.1003	23.3257	23.7023	24.1948	24.754	25.3274
		NORMAL	28.965	29.2158	29.4599	29.6574	29.7751	29.7957	29.7212	29.5715	29.3767	29.1682	28.9698	28.7949	28.6438	28.5097	28.3863	28.272	28.1747	28.1083	28.0845	28.1038	28.1473	28.177	28.1433	27.9993	27.7173	27.3005	26.7874	26.243	25.7444	25.3601	25.1333	25.0702	25.1377	25.2732	25.3989	25.4411	25.3498	25.112	24.7556	24.3437	23.9575	23.6779	23.5662	23.6528	23.9326	24.3725	24.923
		LOUD	24.943	25.4521	25.9101	26.2666	26.4831	26.5357	26.4146	26.1238	25.6774	25.0986	24.4172	23.6693	22.8932	22.13	21.4201	20.8033	20.3159	19.9916	19.8559	19.9235	20.1906	20.6311	21.1945	21.8119	22.4042	22.8987	23.2393	23.3984	23.3782	23.208	22.9358	22.6189	22.3148	22.0732	21.9325	21.9147	22.0255	22.2556	22.5824	22.9748	23.3975	23.8159	24.2046	24.5515	24.8656	25.1783	25.54
	15	MIME	18.884	19.0227	19.1736	19.351	19.573	19.8519	20.1887	20.5675	20.9566	21.313	21.5905	21.7492	21.7649	21.6322	21.3648	20.9895	20.5382	20.043	19.5358	19.0494	18.6215	18.2931	18.1005	18.0653	18.1839	18.4268	18.7435	19.0791	19.3894	19.6553	19.887	20.1197	20.4009	20.7769	21.2791	21.9152	22.6688	23.5046	24.3757	25.2362	26.0474	26.7852	27.441	28.0207	28.5428	29.0352	29.5341
		WHISPER	23.1636	23.2627	23.3081	23.3113	23.2844	23.2366	23.171	23.0817	22.9539	22.7663	22.4994	22.1427	21.7022	21.2024	20.6827	20.1908	19.7729	19.4646	19.2861	19.2401	19.3122	19.4752	19.6929	19.9247	20.1292	20.2715	20.3294	20.2998	20.2029	20.0786	19.9791	19.9552	20.044	20.2603	20.5938	21.0167	21.4936	21.9952	22.5065	23.0286	23.5742	24.1595	24.7958	25.485	26.2189	26.9823	27.7589
		NORMAL	19.5791	19.6638	19.797	19.972	20.1719	20.373	20.5493	20.6792	20.7489	20.7561	20.7087	20.6238	20.5233	20.4312	20.3692	20.3524	20.3859	20.4639	20.5695	20.6785	20.7665	20.8144	20.8135	20.7655	20.6818	20.5772	20.4657	20.3583	20.2643	20.1952	20.1662	20.1956	20.3012	20.4911	20.7601	21.0893	21.4534	21.8328	22.2248	22.6484	23.1401	23.742	24.4867	25.3874	26.4351	27.6034	28.8588
		LOUD	19.937	19.6746	19.4435	19.2563	19.1196	19.0335	18.9927	18.9891	19.0145	19.0632	19.1347	19.2322	19.3604	19.5226	19.7203	19.952	20.2159	20.5101	20.8317	21.1732	21.519	21.842	22.1067	22.2753	22.3158	22.213	21.9739	21.6318	21.2392	20.8599	20.5547	20.3681	20.3193	20.3999	20.5818	20.8313	21.124	21.4585	21.8593	22.3711	23.0454	23.9236	25.0221	26.3284	27.8031	29.3912	31.0343
	16	MIME	17.9674	17.7022	17.4321	17.1715	16.9327	16.7263	16.5612	16.4444	16.3789	16.3623	16.3855	16.4326	16.4842	16.5218	16.5314	16.5069	16.4517	16.3771	16.2982	16.2295	16.1818	16.1594	16.1598	16.1756	16.1972	16.2148	16.2205	16.2085	16.1743	16.114	16.0245	15.9035	15.7529	15.5797	15.3986	15.2314	15.1044	15.0422	15.0628	15.1711	15.3583	15.6035	15.8805	16.1641	16.4391	16.7013	16.958
		WHISPER	18.2838	18.3186	18.3121	18.2885	18.2763	18.3013	18.3814	18.5204	18.7068	18.9157	19.1142	19.2674	19.3461	19.3307	19.2148	19.0057	18.7239	18.4023	18.0816	17.8073	17.6227	17.5599	17.6328	17.8305	18.118	18.4399	18.7316	18.9316	18.993	18.8918	18.6313	18.2401	17.7662	17.2685	16.8063	16.4319	16.1818	16.0731	16.105	16.2601	16.5131	16.8369	17.2085	17.6122	18.0385	18.4815	18.9346
		NORMAL	18.1398	18.0324	17.9621	17.9214	17.8975	17.8773	17.8509	17.8137	17.7663	17.714	17.6667	17.6408	17.6559	17.7303	17.8736	18.0779	18.3146	18.5389	18.7007	18.7595	18.6957	18.5167	18.2532	17.9506	17.6565	17.4121	17.246	17.1706	17.1838	17.2709	17.4079	17.5646	17.7114	17.8216	17.8771	17.8692	17.7977	17.6683	17.4902	17.2748	17.0387	16.8067	16.6121	16.4972	16.5031	16.6609	16.9808
		LOUD	18.3275	18.338	18.2978	18.2089	18.0691	17.8746	17.6234	17.3208	16.9819	16.6295	16.2915	15.9931	15.7536	15.584	15.4878	15.463	15.5048	15.6067	15.7603	15.9556	16.1801	16.4184	16.6535	16.8685	17.0473	17.1751	17.2405	17.2345	17.1531	16.9983	16.7806	16.5194	16.2437	15.988	15.786	15.6644	15.638	15.7071	15.8594	16.075	16.3313	16.6079	16.8892	17.1639	17.4251	17.6669	17.885
	17	MIME	31.07	30.9009	30.6959	30.4871	30.2922	30.1112	29.932	29.7433	29.5437	29.3455	29.1705	29.0354	28.9434	28.8771	28.8041	28.689	28.5093	28.2649	27.9802	27.6945	27.4481	27.2676	27.1569	27.0977	27.0599	27.0137	26.943	26.8529	26.77	26.7365	26.8007	27.0044	27.372	27.9029	28.5663	29.3046	30.043	30.7014	31.2103	31.5211	31.6134	31.4951	31.1977	30.7689	30.2639	29.7372	29.2369
		WHISPER	30.1915	30.3447	30.4021	30.3857	30.3296	30.2682	30.2279	30.2221	30.252	30.3124	30.3965	30.5001	30.6195	30.7469	30.8647	30.9439	30.9469	30.8378	30.5918	30.2042	29.693	29.0977	28.4706	27.8697	27.3503	26.9589	26.7273	26.6708	26.7862	27.0516	27.4295	27.8701	28.317	28.7128	29.0058	29.1562	29.1427	28.9679	28.6603	28.2717	27.8673	27.5107	27.2496	27.1041	27.0641	27.0971	27.1619
		NORMAL	27.0861	26.7369	26.4438	26.2585	26.2187	26.337	26.5958	26.9525	27.349	27.7245	28.0277	28.2252	28.3048	28.2733	28.1519	27.9701	27.7602	27.5547	27.3835	27.2716	27.2358	27.2804	27.3946	27.553	27.7204	27.8599	27.9414	27.951	27.8905	27.7771	27.6358	27.4918	27.3622	27.2542	27.1617	27.0706	26.9626	26.8205	26.6333	26.399	26.1283	25.8434	25.5774	25.3677	25.2472	25.236	25.3374
		LOUD	26.1632	26.7219	27.1488	27.404	27.4708	27.3581	27.0998	26.7518	26.3844	26.0702	25.87	25.818	25.9143	26.1267	26.3988	26.669	26.8868	27.0245	27.0809	27.075	27.0356	26.9897	26.9545	26.9354	26.9283	26.9237	26.9132	26.892	26.8609	26.8276	26.8027	26.8	26.8312	26.9038	27.0177	27.1661	27.3359	27.5124	27.6838	27.8442	27.9932	28.1345	28.2727	28.41	28.5451	28.6726	28.7877
	18	MIME	40.1923	40.2414	40.1573	39.9534	39.6581	39.3097	38.9466	38.5999	38.2883	38.0167	37.7758	37.5495	37.3207	37.0796	36.8295	36.589	36.3861	36.25	36.2	36.2388	36.3514	36.5092	36.6807	36.8391	36.9679	37.0597	37.1161	37.144	37.1547	37.1649	37.1945	37.2626	37.3821	37.5551	37.7741	38.0245	38.2934	38.5729	38.8606	39.1577	39.4619	39.7641	40.0461	40.2861	40.4631	40.5647	40.5948
		WHISPER	39.89	39.7471	39.5412	39.2874	39.005	38.7173	38.45	38.2271	38.067	37.9803	37.9674	38.021	38.1279	38.2702	38.4287	38.5797	38.6978	38.7548	38.7266	38.5977	38.3709	38.0664	37.7237	37.3921	37.1239	36.9643	36.9466	37.089	37.3937	37.8485	38.4264	39.0854	39.7711	40.423	40.9818	41.401	41.6563	41.7522	41.7203	41.6092	41.4738	41.3601	41.2976	41.2967	41.3512	41.444	41.5534
		NORMAL	35.7005	35.4478	35.1791	34.9347	34.7505	34.6563	34.671	34.8028	35.0468	35.384	35.7866	36.22	36.6507	37.0482	37.3916	37.6687	37.8777	38.0272	38.1344	38.2247	38.3242	38.4569	38.6356	38.859	39.1119	39.3689	39.6022	39.7883	39.9131	39.9735	39.9756	39.9345	39.8733	39.8234	39.8222	39.9109	40.1247	40.4829	40.9796	41.5796	42.2208	42.8273	43.3238	43.6496	43.7707	43.6808	43.4011
		LOUD	36.6655	36.724	36.9433	37.2853	37.7027	38.1462	38.5726	38.9489	39.2526	39.472	39.603	39.6442	39.593	39.4437	39.1931	38.8454	38.4213	37.9627	37.5332	37.2089	37.0623	37.1453	37.4722	38.014	38.7041	39.452	40.1651	40.7696	41.2238	41.5231	41.6931	41.7758	41.8126	41.833	41.8473	41.8506	41.8272	41.7592	41.6322	41.4387	41.1797	40.866	40.5192	40.1717	39.862	39.6273	39.4932
	19	MIME	12.4801	12.2584	12.1388	12.1304	12.2235	12.392	12.6007	12.813	12.9979	13.1352	13.2175	13.2505	13.2494	13.2355	13.2315	13.2542	13.3114	13.3985	13.4976	13.5815	13.6194	13.5847	13.4632	13.2584	12.9915	12.6967	12.4134	12.1771	12.0122	11.9287	11.9221	11.978	12.0762	12.1957	12.3188	12.4321	12.5264	12.596	12.6366	12.6439	12.6131	12.5388	12.4166	12.2455	12.0296	11.7777	11.5037
		WHISPER	11.3176	11.3387	11.4435	11.6278	11.876	12.1623	12.4541	12.7171	12.9221	13.0504	13.0984	13.077	13.0075	12.9153	12.8232	12.746	12.6886	12.6486	12.6207	12.6006	12.5887	12.5904	12.613	12.6619	12.7376	12.8319	12.9283	13.0035	13.0321	12.9932	12.8769	12.6891	12.4507	12.1935	11.9503	11.7464	11.5938	11.4922	11.4321	11.4013	11.3883	11.3845	11.3834	11.379	11.3661	11.3421	11.3077
		NORMAL	12.7957	12.587	12.3774	12.1708	11.9691	11.7794	11.6169	11.5045	11.4647	11.5102	11.636	11.8178	12.0188	12.2007	12.3372	12.4238	12.4798	12.5432	12.658	12.8609	13.1684	13.5711	14.0351	14.5109	14.9448	15.2922	15.5251	15.6352	15.6308	15.5296	15.3526	15.1186	14.8441	14.5441	14.2352	13.9359	13.6651	13.4387	13.2664	13.1494	13.0805	13.0458	13.026	12.9989	12.9404	12.8286	12.6472
		LOUD	14.0593	13.875	13.5971	13.2453	12.8578	12.4799	12.1539	11.9073	11.7504	11.6769	11.6707	11.7127	11.7871	11.8828	11.9933	12.1158	12.2506	12.3994	12.567	12.7595	12.9828	13.2387	13.5223	13.8203	14.1122	14.3738	14.5819	14.7175	14.769	14.7318	14.6083	14.4075	14.1439	13.8374	13.5113	13.189	12.8899	12.626	12.4002	12.2076	12.0389	11.8832	11.7308	11.5742	11.4079	11.2289	11.038
	20	MIME	5.67089	5.57112	5.49616	5.47357	5.51998	5.64107	5.83213	6.0809	6.369	6.67388	6.97088	7.23564	7.44825	7.5961	7.67597	7.69209	7.65405	7.5728	7.45833	7.31886	7.16087	6.99107	6.81672	6.64637	6.48846	6.35169	6.24313	6.16753	6.12629	6.1179	6.13794	6.18192	6.24655	6.33114	6.43784	6.56913	6.7256	6.90428	7.09705	7.29222	7.47575	7.63419	7.75619	7.83377	7.86335	7.84573	7.78605
		WHISPER	6.7077	6.66616	6.61613	6.55658	6.49047	6.42496	6.36963	6.33368	6.32231	6.33409	6.3598	6.38487	6.39293	6.37158	6.31609	6.23064	6.12679	6.0196	5.92443	5.85383	5.81602	5.81461	5.84869	5.91331	6.00034	6.10153	6.21054	6.32561	6.44931	6.58593	6.7368	6.89731	7.05408	7.18836	7.28116	7.31862	7.29631	7.2195	7.10001	6.95201	6.78778	6.61683	6.44559	6.28049	6.12915	6.00231	5.91248
		NORMAL	5.64782	5.89683	6.18012	6.46746	6.71923	6.89301	6.95298	6.87887	6.67197	6.35596	5.9727	5.57304	5.20671	4.91227	4.71149	4.6068	4.58356	4.61643	4.676	4.73804	4.78949	4.83137	4.87711	4.9466	5.05864	5.22395	5.4421	5.70139	5.98317	6.26622	6.53004	6.75536	6.92475	7.02212	7.03513	6.95866	6.79882	6.57445	6.3151	6.05492	5.82517	5.64677	5.52664	5.45884	5.42867	5.41874	5.41554
		LOUD	5.10605	5.30515	5.51219	5.70558	5.8663	5.98157	6.0465	6.0639	6.04322	5.99775	5.94161	5.88665	5.83987	5.8022	5.76942	5.73475	5.69219	5.63928	5.57898	5.51902	5.47018	5.44286	5.44473	5.47785	5.53756	5.61394	5.69376	5.76343	5.81295	5.83905	5.84609	5.84552	5.85314	5.88532	5.95481	6.06624	6.21439	6.38312	6.54876	6.6842	6.76579	6.77905	6.72309	6.61137	6.46975	6.33118	6.22901
	21	MIME	36.0976	36.5631	37.1016	37.6425	38.1076	38.4326	38.5818	38.5567	38.3883	38.1306	37.8447	37.591	37.4199	37.37	37.4661	37.7182	38.1201	38.6517	39.28	39.9651	40.6638	41.3342	41.9392	42.447	42.8338	43.0845	43.1943	43.1697	43.0274	42.7898	42.4818	42.1251	41.7375	41.3327	40.9227	40.5197	40.1372	39.7907	39.4958	39.2661	39.1114	39.0362	39.036	39.0983	39.2014	39.3175	39.4157
		WHISPER	39.5956	39.9507	40.266	40.4875	40.584	40.5509	40.4086	40.1926	39.9409	39.6856	39.4486	39.245	39.0875	38.9894	38.9653	39.0268	39.1762	39.4035	39.6871	40.002	40.3256	40.645	40.9553	41.2549	41.537	41.7857	41.9771	42.0875	42.1038	42.0311	41.8962	41.7402	41.6052	41.5208	41.4936	41.5051	41.5185	41.4923	41.3934	41.2061	40.9356	40.6041	40.2412	39.8768	39.5329	39.2206	38.9413
		NORMAL	37.6873	37.6851	37.6808	37.6603	37.62	37.5653	37.507	37.4569	37.4211	37.3996	37.3848	37.3666	37.3376	37.3008	37.2703	37.2708	37.3311	37.4748	37.7102	38.0236	38.3775	38.716	38.9756	39.1002	39.0545	38.832	38.4571	37.9791	37.462	36.9706	36.5609	36.2694	36.1108	36.0776	36.1437	36.2736	36.4289	36.5773	36.6966	36.7761	36.8173	36.8329	36.844	36.8771	36.9549	37.0877	37.2658
		LOUD	37.9578	38.343	38.6503	38.8784	39.0337	39.1261	39.1652	39.1577	39.1089	39.0232	38.9065	38.7664	38.6121	38.4538	38.3001	38.1571	38.0293	37.9241	37.855	37.8429	37.9133	38.088	38.3728	38.75	39.1783	39.5984	39.9482	40.1755	40.2473	40.1527	39.9008	39.5152	39.0339	38.5044	37.9849	37.5379	37.222	37.0832	37.1438	37.4003	37.821	38.3541	38.9382	39.5119	40.0243	40.4404	40.7409
	22	MIME	8.07386	7.80275	7.54805	7.33845	7.19905	7.14562	7.18065	7.2936	7.46241	7.6585	7.85234	8.01775	8.1357	8.19551	8.19537	8.14185	8.04799	7.93176	7.81257	7.70951	7.63675	7.60377	7.61376	7.66448	7.7487	7.85686	7.97809	8.10178	8.21804	8.31775	8.3919	8.43171	8.42912	8.37823	8.27693	8.1295	7.94772	7.74997	7.5591	7.39731	7.28073	7.21529	7.19469	7.20208	7.21644	7.21865	7.19847
		WHISPER	7.58081	7.48666	7.40847	7.34568	7.29788	7.26705	7.25921	7.28419	7.35455	7.48184	7.67172	7.91918	8.20615	8.50334	8.77594	8.9928	9.13429	9.19713	9.19227	9.13936	9.05679	8.95481	8.83217	8.67856	8.48123	8.23209	7.93409	7.60361	7.26988	6.97086	6.74644	6.62977	6.64087	6.78068	7.02869	7.34661	7.68537	7.99575	8.23903	8.39388	8.4596	8.45163	8.39511	8.31538	8.23036	8.14677	8.06098
		NORMAL	9.02642	8.9826	8.89589	8.77448	8.63151	8.48406	8.35024	8.24747	8.18996	8.18717	8.24091	8.34372	8.47971	8.62573	8.75641	8.84931	8.8895	8.87113	8.79804	8.6801	8.52979	8.35829	8.17396	7.98175	7.78664	7.59622	7.42406	7.28844	7.20974	7.20402	7.27679	7.41878	7.60677	7.80766	7.98688	8.11548	8.17647	8.16644	8.09413	7.97662	7.8341	7.68518	7.54317	7.41421	7.29796	7.18958	7.08332
		LOUD	7.46711	7.50966	7.51682	7.47234	7.37886	7.25587	7.13361	7.04352	7.00988	7.04255	7.13732	7.27771	7.44185	7.60947	7.76744	7.91147	8.04652	8.18225	8.32913	8.49413	8.67677	8.86787	9.05039	9.20415	9.31	9.35651	9.34263	9.27779	9.17771	9.05877	8.93186	8.79926	8.65487	8.48817	8.29021	8.05822	7.79936	7.52973	7.27253	7.05273	6.89347	6.81082	6.8116	6.89159	7.0375	7.22948	7.44405
	23	MIME	22.4957	22.5831	22.762	23.014	23.3073	23.6016	23.8577	24.0484	24.1656	24.2201	24.2359	24.2406	24.2581	24.3006	24.3684	24.4513	24.5303	24.5838	24.5887	24.5272	24.3896	24.1779	23.9065	23.6007	23.293	23.0154	22.7957	22.6529	22.5956	22.6235	22.7299	22.9043	23.1359	23.413	23.7243	24.0566	24.3924	24.7109	24.9895	25.2086	25.3572	25.4379	25.4707	25.4883	25.5314	25.6372	25.8291
		WHISPER	24.3722	24.3368	24.3638	24.4367	24.5377	24.6502	24.762	24.865	24.9509	25.01	25.0305	25.0008	24.9148	24.7759	24.6003	24.4118	24.2392	24.1073	24.0326	24.0193	24.0614	24.1463	24.2589	24.3851	24.5158	24.6453	24.7706	24.8913	25.0065	25.1174	25.2265	25.3395	25.4642	25.6083	25.7788	25.9786	26.207	26.4597	26.7297	27.0085	27.2849	27.5454	27.7736	27.9517	28.0637	28.098	28.0527
		NORMAL	24.1668	24.0496	23.9931	23.9742	23.9675	23.947	23.8916	23.7933	23.6596	23.516	23.3979	23.3375	23.3496	23.4237	23.5252	23.6054	23.6208	23.5488	23.3975	23.2047	23.026	22.9176	22.9192	23.0417	23.2627	23.5322	23.7874	23.9703	24.0418	23.9925	23.8396	23.6181	23.3668	23.1157	22.882	22.6721	22.4881	22.3354	22.2254	22.1745	22.1974	22.3039	22.4942	22.76	23.0879	23.4613	23.8643
		LOUD	25.5771	25.7002	25.7755	25.801	25.7827	25.7358	25.681	25.64	25.6286	25.6515	25.6991	25.7477	25.7646	25.7142	25.5687	25.3141	24.9585	24.5314	24.0816	23.6685	23.3505	23.1718	23.153	23.2852	23.5333	23.8448	24.163	24.4403	24.6498	24.7892	24.88	24.959	25.0692	25.2469	25.5148	25.8758	26.3139	26.7986	27.2931	27.7634	28.1837	28.5391	28.8238	29.0341	29.1647	29.2051	29.1407
	24	MIME	20.344	20.4872	20.6016	20.687	20.7497	20.7959	20.825	20.8284	20.7907	20.6952	20.5316	20.3012	20.0194	19.7131	19.4131	19.1457	18.9273	18.7601	18.6349	18.5384	18.4594	18.3951	18.3536	18.3523	18.4116	18.5468	18.7606	19.041	19.3627	19.6955	20.0121	20.2948	20.5378	20.7428	20.9142	21.0536	21.1575	21.2201	21.2362	21.2067	21.137	21.0371	20.9169	20.7835	20.6389	20.482	20.309
		WHISPER	19.9984	19.7372	19.4068	19.0662	18.7854	18.6322	18.6587	18.8894	19.3139	19.8866	20.5344	21.1726	21.7233	22.1315	22.3725	22.4517	22.3943	22.2347	22.0044	21.7279	21.4226	21.1021	20.7802	20.4742	20.2049	19.9926	19.8535	19.7966	19.8216	19.9204	20.078	20.2738	20.4844	20.6831	20.8425	20.9384	20.9555	20.8924	20.7653	20.6032	20.4425	20.3164	20.2467	20.2394	20.2855	20.3634	20.4451
		NORMAL	24.0737	23.7833	23.4038	22.9762	22.5456	22.1551	21.8392	21.6192	21.5006	21.4729	21.5115	21.5837	21.6567	21.7031	21.7094	21.6769	21.6202	21.5635	21.535	21.5598	21.6558	21.8307	22.0789	22.3813	22.706	23.0143	23.269	23.4445	23.534	23.5515	23.5249	23.4837	23.4464	23.4085	23.3445	23.2143	22.9798	22.6212	22.1477	21.5985	21.0332	20.5169	20.1016	19.8145	19.6537	19.5935	19.595
		LOUD	20.0404	20.0677	20.1128	20.1443	20.1473	20.1284	20.1144	20.1408	20.2366	20.4092	20.639	20.8813	21.0784	21.1757	21.1362	20.9493	20.6317	20.2232	19.7775	19.3552	19.0145	18.8042	18.7602	18.8985	19.2131	19.6758	20.2368	20.8331	21.3978	21.8737	22.2243	22.4406	22.539	22.5541	22.5224	22.4684	22.3952	22.2832	22.1007	21.8192	21.4281	20.9425	20.402	19.8573	19.3562	18.9299	18.5868
	25	MIME	29.3992	29.1525	28.9171	28.6967	28.4874	28.2814	28.0735	27.8641	27.6619	27.4801	27.3328	27.2274	27.1624	27.125	27.0963	27.0556	26.9881	26.8898	26.7706	26.6542	26.5724	26.557	26.6303	26.797	27.0397	27.3221	27.5972	27.8205	27.9631	28.0199	28.0113	27.9781	27.97	28.0315	28.1894	28.4441	28.7689	29.1175	29.4348	29.6704	29.7917	29.7877	29.6698	29.4655	29.21	28.9382	28.678
		WHISPER	31.5684	31.5248	31.415	31.2428	31.0286	30.8062	30.6106	30.4669	30.3803	30.3335	30.2911	30.2128	30.0678	29.8452	29.5589	29.2433	28.9435	28.7024	28.5527	28.5106	28.5775	28.7414	28.9783	29.2559	29.5349	29.7733	29.9325	29.9848	29.919	29.7438	29.4846	29.1789	28.8681	28.5905	28.375	28.2362	28.1713	28.1606	28.1721	28.1694	28.1234	28.0207	27.869	27.6944	27.5333	27.4228	27.3927
		NORMAL	28.4896	28.8235	29.2114	29.6192	30.0181	30.3873	30.7153	31.0004	31.2474	31.4649	31.66	31.8344	31.981	32.0832	32.1191	32.0637	31.8946	31.6001	31.183	30.6671	30.0979	29.5376	29.056	28.7156	28.558	28.5938	28.7989	29.1201	29.4846	29.8147	30.0406	30.1131	30.0104	29.7399	29.3347	28.846	28.3333	27.8552	27.4613	27.1873	27.0514	27.052	27.1689	27.3666	27.6007	27.8264	28.0057
		LOUD	30.9584	30.7635	30.5595	30.3617	30.1796	30.0121	29.8469	29.6677	29.4619	29.2315	28.9962	28.7913	28.6584	28.6313	28.7225	28.9169	29.1738	29.4379	29.6542	29.7806	29.7987	29.7121	29.543	29.3211	29.0778	28.8369	28.6156	28.4233	28.2653	28.1448	28.0641	28.0236	28.0196	28.0413	28.07	28.0808	28.0502	27.9635	27.824	27.6566	27.5018	27.4087	27.4174	27.5483	27.7916	28.1077	28.4362
	26	MIME	16.2042	16.0518	15.9346	15.8859	15.9211	16.0352	16.2046	16.3943	16.5669	16.6924	16.7558	16.7584	16.7158	16.6504	16.5823	16.5232	16.4718	16.4163	16.3389	16.2242	16.0662	15.8716	15.6609	15.4633	15.3101	15.2261	15.2232	15.2977	15.4314	15.5951	15.7552	15.8809	15.95	15.9551	15.9048	15.8226	15.7399	15.6879	15.6864	15.7383	15.8273	15.925	16.0003	16.0305	16.0087	15.9457	15.8638
		WHISPER	16.2243	16.2804	16.295	16.2754	16.2288	16.1597	16.0674	15.9476	15.7951	15.6083	15.3909	15.1527	14.9081	14.6733	14.4656	14.3002	14.1899	14.1437	14.1629	14.241	14.3608	14.4981	14.6244	14.7137	14.747	14.7159	14.6236	14.4839	14.3187	14.1534	14.014	13.9207	13.8846	13.9061	13.9774	14.086	14.2205	14.3744	14.5465	14.7377	14.9461	15.1649	15.3828	15.5889	15.7751	15.9399	16.0871
		NORMAL	15.9447	16.0051	15.9989	15.9358	15.8349	15.7212	15.6204	15.5521	15.5233	15.5281	15.5467	15.554	15.5279	15.4568	15.3467	15.2193	15.1071	15.046	15.0664	15.1855	15.406	15.7152	16.0884	16.4914	16.8849	17.2274	17.4798	17.6108	17.6039	17.4606	17.2016	16.8637	16.4901	16.122	15.7908	15.515	15.3014	15.1497	15.0559	15.0151	15.0204	15.0629	15.1306	15.2104	15.2904	15.3633	15.4293
		LOUD	15.7964	15.724	15.6352	15.5367	15.4306	15.3137	15.1794	15.0246	14.8543	14.6857	14.5452	14.4623	14.4608	14.5514	14.7281	14.9683	15.2373	15.4948	15.7013	15.825	15.8457	15.7591	15.5776	15.3297	15.0547	14.7944	14.5844	14.4476	14.3895	14.4022	14.47	14.5743	14.7005	14.8373	14.9759	15.1074	15.2239	15.3209	15.4013	15.4773	15.5687	15.6949	15.866	16.0762	16.3013	16.5041	16.643
	27	MIME	15.7869	15.5943	15.482	15.4437	15.4696	15.5477	15.6639	15.8016	15.9417	16.067	16.1645	16.2297	16.267	16.2895	16.3136	16.3547	16.4215	16.5156	16.6308	16.7582	16.8892	17.0195	17.1496	17.2845	17.4302	17.5906	17.7631	17.9365	18.09	18.1933	18.212	18.1142	17.8806	17.5122	17.0362	16.5038	15.981	15.5365	15.2248	15.0763	15.0912	15.2456	15.5014	15.8202	16.1724	16.5402	16.912
		WHISPER	15.0971	15.0593	14.9965	14.8988	14.7643	14.6015	14.4256	14.2546	14.1028	13.9782	13.8829	13.8141	13.7675	13.7393	13.7264	13.7261	13.7359	13.7516	13.7689	13.7839	13.7956	13.8079	13.829	13.8704	13.9434	14.0545	14.1996	14.3636	14.5204	14.639	14.691	14.662	14.5562	14.399	14.2314	14.0992	14.0418	14.0813	14.2196	14.4412	14.7201	15.0295	15.3477	15.6616	15.9652	16.2568	16.5361
		NORMAL	16.7841	16.8012	16.7093	16.5411	16.341	16.1512	16.0003	15.8973	15.8323	15.7826	15.7203	15.6208	15.4681	15.2574	14.9965	14.7043	14.4085	14.1396	13.926	13.7875	13.7323	13.755	13.8424	13.9771	14.1434	14.3311	14.5348	14.7515	14.9787	15.2129	15.4491	15.6807	15.8987	16.0884	16.2272	16.2842	16.2262	16.0271	15.6798	15.2061	14.6566	14.1045	13.6274	13.2909	13.1318	13.1529	13.3253
		LOUD	14.333	14.6182	14.8538	15.0231	15.1299	15.1961	15.2562	15.3475	15.4999	15.7281	16.026	16.3677	16.7135	17.0179	17.2397	17.3498	17.3355	17.202	16.9679	16.663	16.3223	15.982	15.6767	15.4351	15.2751	15.2017	15.2041	15.2555	15.32	15.3605	15.3483	15.271	15.1352	14.9642	14.7913	14.6524	14.579	14.5914	14.6974	14.8906	15.1525	15.4539	15.7615	16.0443	16.2804	16.4628	16.5997
	28	MIME	10.0464	10.0317	9.97625	9.87331	9.72325	9.53188	9.31043	9.07334	8.83697	8.61796	8.43265	8.29443	8.21186	8.18658	8.2128	8.27786	8.36563	8.46037	8.55015	8.6288	8.69578	8.75397	8.80651	8.85472	8.89603	8.92536	8.93685	8.92581	8.89193	8.84113	8.78645	8.74648	8.7415	8.78694	8.88712	9.03035	9.18863	9.32216	9.39017	9.36148	9.2249	8.99209	8.69473	8.37362	8.06704	7.80033	7.58069
		WHISPER	7.80607	7.86481	7.92356	7.97318	8.0104	8.03689	8.05788	8.08015	8.10936	8.14891	8.19843	8.25298	8.30327	8.33809	8.34777	8.32782	8.28154	8.21954	8.15627	8.10491	8.07413	8.06553	8.07606	8.10006	8.13279	8.1706	8.20962	8.24353	8.26225	8.25327	8.2049	8.11113	7.97426	7.80552	7.62119	7.43732	7.26399	7.10159	6.94101	6.76832	6.57168	6.34914	6.11209	5.88538	5.70112	5.58997	5.57176
		NORMAL	10.4716	10.4689	10.4602	10.4343	10.3752	10.2674	10.1006	9.87472	9.6017	9.30514	9.01597	8.7664	8.58401	8.48652	8.48072	8.56244	8.71891	8.93121	9.17706	9.43305	9.6768	9.89032	10.0611	10.1833	10.2566	10.2823	10.2611	10.1902	10.0643	9.87715	9.62547	9.31286	8.94984	8.55325	8.14179	7.73255	7.33716	6.9613	6.60568	6.26863	5.94786	5.64262	5.35318	5.08123	4.83025	4.60573	4.41699
		LOUD	7.16276	7.33021	7.49116	7.61624	7.67923	7.66363	7.56768	7.40431	7.19902	6.98448	6.79333	6.65279	6.58069	6.58453	6.66279	6.80787	7.00982	7.25791	7.5413	7.84788	8.16283	8.46693	8.73649	8.94581	9.07095	9.0949	9.01363	8.83972	8.60377	8.34957	8.12604	7.97606	7.92465	7.97399	8.10262	8.27239	8.43881	8.56155	8.61204	8.57674	8.45529	8.25702	7.99734	7.69534	7.37369	7.05818	6.77748
	29	MIME	23.3013	23.1883	23.1624	23.2063	23.2994	23.4199	23.548	23.6676	23.7651	23.8313	23.8631	23.8644	23.8493	23.84	23.8633	23.9421	24.0868	24.2903	24.5267	24.7592	24.9489	25.0663	25.0997	25.0556	24.9558	24.8286	24.7011	24.5932	24.5139	24.4618	24.4268	24.3928	24.3407	24.2515	24.109	23.9037	23.6355	23.3161	22.9681	22.6233	22.3143	22.0695	21.9042	21.8182	21.7986	21.824	21.8716
		WHISPER	21.5982	21.7419	21.8726	21.9733	22.0396	22.0796	22.1125	22.1629	22.2559	22.4082	22.6231	22.8871	23.1691	23.4291	23.6248	23.7225	23.7033	23.5659	23.3235	23.0019	22.6345	22.2601	21.9214	21.662	21.521	21.526	21.6876	21.9934	22.4091	22.8847	23.3636	23.7905	24.1208	24.3235	24.3834	24.3009	24.0928	23.79	23.4354	23.0788	22.7681	22.5412	22.4179	22.3954	22.4477	22.5314	22.5935
		NORMAL	23.1059	23.0103	22.9506	22.9371	22.9739	23.0568	23.1726	23.3004	23.4144	23.4887	23.5047	23.4562	23.3537	23.2228	23.0982	23.0138	22.9917	23.0362	23.132	23.2493	23.3535	23.4159	23.4226	23.3777	23.3005	23.2189	23.1602	23.1454	23.1858	23.2823	23.4258	23.5993	23.778	23.9302	24.021	24.017	23.8946	23.6459	23.2821	22.8327	22.3389	21.8435	21.3807	20.9706	20.6171	20.3131	20.0461
		LOUD	25.1245	25.4423	25.7193	25.9486	26.1277	26.2573	26.3364	26.3623	26.3302	26.238	26.0891	25.8949	25.6735	25.4471	25.2362	25.0552	24.9108	24.8025	24.728	24.6877	24.6886	24.7434	24.8656	25.0613	25.323	25.6265	25.9356	26.2111	26.421	26.5483	26.5922	26.5641	26.4807	26.3572	26.2056	26.0361	25.8577	25.6798	25.5087	25.3437	25.1739	24.9796	24.7366	24.4255	24.0385	23.5846	23.0877
	30	MIME	30.6233	30.5644	30.4935	30.4152	30.3352	30.26	30.1951	30.145	30.1114	30.0949	30.0942	30.106	30.1253	30.1471	30.1663	30.1789	30.1816	30.1705	30.1391	30.0767	29.9714	29.8133	29.6026	29.3554	29.105	28.8983	28.7836	28.7988	28.9574	29.2438	29.6143	30.0072	30.357	30.6087	30.7317	30.724	30.6122	30.4439	30.2743	30.153	30.1122	30.1617	30.2899	30.4686	30.6631	30.8401	30.9731
		WHISPER	30.148	30.2614	30.2825	30.2238	30.1138	29.9881	29.8789	29.8101	29.796	29.8413	29.9475	30.1099	30.3196	30.5595	30.8046	31.0218	31.1774	31.2425	31.2006	31.0509	30.8095	30.5063	30.1797	29.8679	29.6026	29.4031	29.2739	29.2078	29.1909	29.2089	29.252	29.3167	29.4037	29.5146	29.6487	29.8038	29.9768	30.1666	30.374	30.6004	30.8428	31.0917	31.3324	31.5458	31.717	31.8367	31.9055
		NORMAL	31.369	31.1557	30.9519	30.7638	30.5859	30.4057	30.2088	29.9843	29.7264	29.4345	29.1142	28.7753	28.432	28.102	27.8071	27.5674	27.4009	27.3168	27.3145	27.3836	27.5079	27.6709	27.8603	28.0703	28.2998	28.5493	28.8165	29.0983	29.3909	29.6962	30.0212	30.3737	30.756	31.1547	31.5374	31.8565	32.058	32.0966	31.95	31.6256	31.1623	30.6207	30.0722	29.5839	29.2061	28.9677	28.8746
		LOUD	30.4563	30.441	30.4364	30.4444	30.4674	30.506	30.556	30.6054	30.6378	30.6364	30.5902	30.5016	30.3839	30.2606	30.1552	30.0836	30.0482	30.0368	30.0282	30.0015	29.9422	29.8509	29.7418	29.6398	29.5735	29.5679	29.6385	29.7883	30.0056	30.2658	30.5348	30.7741	30.9491	31.0384	31.0415	30.9837	30.9098	30.8771	30.9362	31.1181	31.4236	31.8225	32.2607	32.6756	33.0092	33.2215	33.2947
	31	MIME	8.6291	8.54825	8.50182	8.48782	8.50103	8.53584	8.58868	8.65998	8.75169	8.866	9.0007	9.14809	9.29413	9.42101	9.51077	9.55049	9.53621	9.47516	9.38535	9.29109	9.21738	9.18312	9.19608	9.25162	9.33438	9.42293	9.49559	9.53421	9.52769	9.47306	9.37525	9.24726	9.10851	8.98299	8.89532	8.8653	8.90203	9.00035	9.13969	9.28754	9.40785	9.47143	9.46433	9.39304	9.28168	9.16439	9.07482
		WHISPER	10.5784	10.6067	10.5793	10.5174	10.4504	10.4058	10.4004	10.4336	10.4873	10.5298	10.5263	10.4488	10.2862	10.0478	9.76116	9.46536	9.20061	8.99935	8.88113	8.85131	8.90193	9.01459	9.16416	9.3207	9.45334	9.53469	9.54571	9.48011	9.34708	9.17026	8.98358	8.82599	8.73247	8.7285	8.82328	9.009	9.26135	9.54483	9.82066	10.0548	10.2247	10.3227	10.3555	10.3405	10.3002	10.2557	10.2241
		NORMAL	10.5439	10.6919	10.7906	10.8345	10.8192	10.7437	10.611	10.4292	10.2109	9.96944	9.7164	9.45956	9.20302	8.95083	8.71003	8.49259	8.31407	8.18974	8.12976	8.13555	8.19844	8.30183	8.42517	8.54976	8.66353	8.76402	8.85749	8.95586	9.07146	9.21131	9.37423	9.55005	9.72274	9.87494	9.99156	10.0621	10.0815	10.0498	9.97214	9.85809	9.72105	9.5764	9.44029	9.32573	9.24222	9.19538	9.18757
		LOUD	9.19133	9.38431	9.57518	9.72386	9.80216	9.80149	9.73348	9.62368	9.50128	9.38785	9.29232	9.20939	9.12487	9.02294	8.89234	8.7311	8.54589	8.35003	8.15883	7.9868	7.84484	7.74062	7.67895	7.66269	7.69322	7.76976	7.88795	8.039	8.20999	8.38568	8.55194	8.69948	8.82781	8.94465	9.06469	9.20351	9.37121	9.56699	9.77825	9.98304	10.1575	10.2832	10.3525	10.369	10.3448	10.2939	10.2282
	32	MIME	1.83845	1.91142	1.95451	1.96693	1.95344	1.92312	1.88735	1.85684	1.83902	1.83726	1.85077	1.87639	1.91011	1.94832	1.98771	2.02471	2.0545	2.07095	2.06779	2.04038	1.98809	1.91514	1.83027	1.7445	1.66859	1.61086	1.57623	1.56657	1.58134	1.61832	1.67318	1.73853	1.80349	1.85455	1.87774	1.86237	1.80421	1.70742	1.58403	1.45113	1.32697	1.2272	1.1613	1.13134	1.13231	1.15416	1.18463
		WHISPER	1.74715	1.86068	1.99054	2.12733	2.26041	2.37912	2.47332	2.53459	2.5569	2.53738	2.47697	2.38055	2.25646	2.11525	1.96766	1.82286	1.68737	1.56487	1.45708	1.36498	1.28965	1.23292	1.19668	1.18179	1.18749	1.21075	1.24694	1.29086	1.33866	1.38883	1.44263	1.50341	1.57501	1.66006	1.75887	1.86921	1.98622	2.10311	2.21189	2.3035	2.36928	2.4017	2.39564	2.34974	2.26728	2.15642	2.02944
		NORMAL	2.43442	2.40647	2.36309	2.30125	2.21695	2.10692	1.97076	1.81208	1.63863	1.46087	1.29034	1.1381	1.01346	0.923184	0.870922	0.856592	0.875578	0.919119	0.975096	1.03064	1.07529	1.10372	1.11794	1.12579	1.13886	1.16816	1.22047	1.2965	1.39046	1.49218	1.58991	1.6735	1.73651	1.77758	1.79996	1.8103	1.81645	1.825	1.83984	1.86079	1.88428	1.90497	1.91743	1.91797	1.90522	1.87965	1.84263
		LOUD	2.54201	2.61796	2.6423	2.61474	2.54234	2.43782	2.31679	2.19454	2.08255	1.98662	1.90616	1.83561	1.76668	1.69191	1.6075	1.51487	1.4211	1.33676	1.27329	1.2397	1.23981	1.27134	1.32666	1.39455	1.46365	1.52526	1.57501	1.61288	1.64217	1.66758	1.69313	1.72103	1.75082	1.77944	1.80146	1.8102	1.7987	1.7619	1.69812	1.61067	1.50784	1.40138	1.30418	1.22759	1.17915	1.16191	1.17387
	33	MIME	21.5879	21.5567	21.5178	21.4649	21.4028	21.3442	21.303	21.2902	21.3119	21.3726	21.4792	21.6428	21.8771	22.1908	22.5827	23.0355	23.5184	23.9923	24.419	24.7704	25.0363	25.2263	25.3681	25.4991	25.6542	25.8547	26.0989	26.3611	26.5975	26.7601	26.8091	26.7249	26.5113	26.1935	25.8087	25.3991	25.0014	24.6431	24.3374	24.084	23.8693	23.6706	23.4645	23.2322	22.9671	22.6751	22.3737
		WHISPER	21.3262	21.2606	21.1951	21.1503	21.1463	21.2015	21.3274	21.5283	21.7954	22.1073	22.4319	22.7327	22.9767	23.1417	23.2226	23.2325	23.2007	23.1675	23.1735	23.2511	23.4163	23.6637	23.9697	24.2992	24.6149	24.8867	25.0963	25.2389	25.3189	25.3458	25.3252	25.2572	25.1349	24.9474	24.6869	24.3527	23.956	23.5168	23.062	22.6185	22.2089	21.8503	21.5534	21.3219	21.154	21.0392	20.961
		NORMAL	20.8179	20.616	20.5218	20.5555	20.7308	21.0495	21.4961	22.0352	22.6136	23.1704	23.6488	24.01	24.2397	24.3505	24.374	24.3515	24.3228	24.3181	24.3543	24.4345	24.5501	24.6865	24.825	24.9483	25.044	25.1085	25.1452	25.1646	25.1774	25.1884	25.1938	25.1794	25.1245	25.0087	24.818	24.5514	24.223	23.8598	23.4954	23.1609	22.8766	22.6477	22.4637	22.3037	22.1446	21.9699	21.7726
		LOUD	21.306	21.402	21.5661	21.7607	21.9489	22.1012	22.1985	22.2303	22.1952	22.097	21.9442	21.751	21.537	21.3281	21.1548	21.051	21.0482	21.1702	21.4261	21.8083	22.2928	22.8449	23.4266	24.002	24.5403	25.0151	25.4019	25.6783	25.826	25.8356	25.7099	25.4669	25.1357	24.753	24.3526	23.9605	23.588	23.2335	22.8872	22.5387	22.1882	21.8481	21.5442	21.3046	21.147	21.0684	21.0431
	34	MIME	17.6521	17.5727	17.5354	17.5172	17.4861	17.4087	17.2579	17.0199	16.6987	16.3173	15.9149	15.539	15.2351	15.0375	14.9624	15.0073	15.1554	15.3833	15.6697	16.0001	16.3669	16.7655	17.1877	17.6157	18.0224	18.3743	18.6407	18.802	18.8531	18.8037	18.6725	18.4806	18.245	17.9791	17.6949	17.4091	17.1456	16.9339	16.8016	16.7666	16.8281	16.9659	17.1441	17.3193	17.452	17.5147	17.4962
		WHISPER	17.563	17.4871	17.3651	17.2166	17.0571	16.8965	16.7406	16.5929	16.4549	16.3253	16.1986	16.0655	15.9151	15.7389	15.5374	15.3217	15.1145	14.9437	14.8343	14.7997	14.8374	14.9286	15.043	15.148	15.2183	15.2408	15.2188	15.1695	15.1183	15.0907	15.1052	15.1665	15.2634	15.3704	15.4542	15.4831	15.4359	15.31	15.1233	14.9094	14.7073	14.5514	14.4596	14.4299	14.4423	14.4672	14.4759
		NORMAL	16.6712	16.6772	16.7147	16.7847	16.8675	16.9256	16.9142	16.7919	16.5356	16.148	15.6611	15.1313	14.6285	14.2192	13.9538	13.8537	13.9108	14.0914	14.3471	14.6275	14.8915	15.1138	15.286	15.4163	15.5228	15.6277	15.7526	15.9123	16.1115	16.3439	16.5917	16.8272	17.0167	17.1249	17.1214	16.9888	16.7294	16.3675	15.9478	15.525	15.1516	14.8637	14.6742	14.5721	14.5292	14.5139	14.5019
		LOUD	14.9597	14.8757	14.7377	14.57	14.4033	14.2722	14.2088	14.2385	14.3756	14.621	14.9632	15.3771	15.8278	16.2728	16.6702	16.9878	17.2116	17.3525	17.4438	17.5324	17.6667	17.8809	18.1841	18.5564	18.9523	19.3107	19.5722	19.6938	19.6615	19.4951	19.2427	18.966	18.7233	18.5511	18.4555	18.412	18.3767	18.3007	18.1457	17.8939	17.5494	17.1366	16.691	16.2529	15.8626	15.555	15.3582
	35	MIME	18.0881	18.7057	19.3152	19.8853	20.3902	20.8112	21.136	21.3561	21.4647	21.4552	21.3257	21.0824	20.7445	20.3433	19.9183	19.5079	19.1403	18.8268	18.5628	18.3332	18.1224	17.9238	17.7438	17.6025	17.5255	17.5353	17.6423	17.8383	18.0984	18.3855	18.6603	18.8921	19.0658	19.1821	19.2551	19.3039	19.3474	19.3979	19.4617	19.5422	19.643	19.7697	19.9292	20.125	20.3532	20.6008	20.8461
		WHISPER	15.8441	15.7637	15.6912	15.6205	15.5534	15.5007	15.4824	15.5223	15.6412	15.8501	16.1452	16.5062	16.899	17.2813	17.6101	17.8499	17.9784	17.9899	17.8958	17.724	17.5149	17.3169	17.1786	17.1418	17.2331	17.4597	17.8101	18.257	18.7643	19.2922	19.8022	20.2575	20.6247	20.8744	20.9852	20.9463	20.7632	20.4568	20.0626	19.6248	19.1892	18.7964	18.4758	18.2423	18.096	18.0249	18.0088
		NORMAL	19.2709	19.2897	19.2433	19.1463	19.018	18.8819	18.7617	18.678	18.6436	18.6603	18.7194	18.8041	18.8968	18.9813	19.0471	19.0852	19.0883	19.0453	18.943	18.7699	18.5235	18.2178	17.8855	17.5782	17.3547	17.2667	17.3436	17.5831	17.9488	18.3807	18.8105	19.1784	19.4468	19.6056	19.6685	19.6656	19.6346	19.6131	19.6333	19.719	19.8793	20.1044	20.3639	20.6082	20.7788	20.8209	20.6989
		LOUD	19.6001	19.8637	20.0943	20.2746	20.3888	20.4293	20.3993	20.3124	20.1887	20.0513	19.9208	19.8118	19.7334	19.6869	19.6681	19.6691	19.6792	19.6872	19.6821	19.6554	19.603	19.5287	19.4423	19.3597	19.2969	19.2651	19.2662	19.2946	19.3399	19.3949	19.4588	19.5374	19.6386	19.7644	19.9056	20.0419	20.1468	20.1968	20.179	20.0942	19.9543	19.7754	19.5698	19.3417	19.0891	18.8077	18.4983
	36	MIME	24.1461	24.2228	24.3396	24.4921	24.658	24.8035	24.8917	24.8925	24.79	24.587	24.3029	23.9709	23.6309	23.3233	23.0826	22.9328	22.884	22.9321	23.0602	23.244	23.4558	23.6726	23.8781	24.0663	24.2395	24.4057	24.5757	24.7596	24.9667	25.2039	25.4786	25.7987	26.1728	26.608	27.1058	27.6598	28.2542	28.8661	29.4711	30.0476	30.5811	31.0646	31.4948	31.8705	32.1891	32.4499	32.6552
		WHISPER	22.2947	22.4138	22.575	22.7774	23.0141	23.2688	23.5182	23.7354	23.8942	23.9762	23.9759	23.9019	23.7755	23.6252	23.4783	23.3542	23.2599	23.19	23.1316	23.0711	23.0013	22.926	22.8612	22.8336	22.8761	23.0227	23.3029	23.7384	24.3392	25.1023	26.0095	27.0286	28.1154	29.2162	30.2756	31.242	32.0724	32.7358	33.2113	33.4882	33.5647	33.4502	33.1685	32.7588	32.2747	31.7751	31.3137
		NORMAL	21.7262	21.9005	22.074	22.2254	22.3344	22.3898	22.3939	22.3611	22.3113	22.2614	22.2179	22.1773	22.1313	22.0775	22.0241	21.9911	22.0024	22.0747	22.2081	22.3818	22.5619	22.713	22.8144	22.87	22.908	22.9731	23.1101	23.3481	23.6923	24.1234	24.6064	25.1039	25.586	26.0368	26.4539	26.8457	27.2268	27.6174	28.0403	28.5172	29.0631	29.6781	30.3425	31.0178	31.6529	32.1952	32.6041
		LOUD	26.5041	26.2459	25.987	25.7459	25.5294	25.338	25.1719	25.0352	24.937	24.8904	24.9052	24.9803	25.0981	25.2216	25.3033	25.2971	25.1754	24.9407	24.6291	24.3008	24.0211	23.8414	23.784	23.839	23.9711	24.1362	24.2991	24.4442	24.5792	24.7277	24.917	25.1649	25.4703	25.815	26.1705	26.5099	26.821	27.1132	27.417	27.7747	28.2262	28.7982	29.4931	30.2893	31.1467	32.0155	32.8441
	37	MIME	25.2333	25.5774	25.942	26.3166	26.6806	27.0033	27.2507	27.3932	27.415	27.3187	27.1254	26.871	26.5984	26.3503	26.1617	26.0562	26.041	26.107	26.2282	26.3654	26.4718	26.5031	26.4245	26.2192	25.8921	25.4685	24.9891	24.5049	24.0686	23.7276	23.5178	23.4562	23.5387	23.7401	24.0198	24.3304	24.6307	24.8961	25.1249	25.3354	25.5586	25.8256	26.1558	26.5518	26.9987	27.4712	27.941
		WHISPER	24.6047	24.589	24.5692	24.5695	24.6146	24.7233	24.9036	25.1494	25.4402	25.7445	26.0243	26.2424	26.3704	26.3927	26.31	26.1408	25.9167	25.6787	25.4689	25.3214	25.2544	25.2669	25.3388	25.4377	25.5283	25.5797	25.5709	25.4917	25.3425	25.1324	24.8776	24.5996	24.3241	24.0761	23.8776	23.7452	23.69	23.7213	23.8508	24.0924	24.4611	24.9647	25.5955	26.3234	27.0943	27.8376	28.4802
		NORMAL	25.1773	25.231	25.2943	25.3711	25.4724	25.6094	25.7877	26.0018	26.2346	26.4637	26.6658	26.8255	26.9368	27.0016	27.0261	27.0148	26.9678	26.8795	26.7428	26.5509	26.3031	26.0062	25.6762	25.3351	25.0052	24.7053	24.4442	24.2213	24.0294	23.8622	23.7215	23.6222	23.5912	23.6602	23.8547	24.1809	24.6211	25.1323	25.6565	26.1342	26.5209	26.7982	26.9771	27.0943	27.1988	27.3367	27.5384
		LOUD	24.9688	25.1037	25.2088	25.2902	25.3612	25.4381	25.5353	25.6623	25.818	25.9915	26.1623	26.307	26.4041	26.4397	26.4102	26.3207	26.1817	26.0057	25.8035	25.5839	25.3528	25.1141	24.8728	24.6355	24.4121	24.2176	24.0715	23.9975	24.0189	24.1527	24.4025	24.7542	25.1761	25.6256	26.0582	26.438	26.744	26.9716	27.1285	27.2293	27.2905	27.3257	27.3449	27.3558	27.3635	27.3733	27.3889
	38	MIME	3.22826	3.28149	3.34851	3.42695	3.51511	3.61071	3.70874	3.80159	3.87979	3.93474	3.96053	3.95647	3.92752	3.88364	3.83803	3.80384	3.79108	3.80417	3.8411	3.89439	3.95424	4.01263	4.06587	4.11576	4.168	4.22869	4.30079	4.3819	4.46454	4.5376	4.58926	4.61019	4.59505	4.5443	4.4641	4.36601	4.26513	4.17847	4.1216	4.1057	4.13418	4.20143	4.29227	4.38493	4.45532	4.48347	4.45859
		WHISPER	4.1578	4.19883	4.2284	4.25731	4.29342	4.33927	4.39103	4.44032	4.47618	4.48746	4.46437	4.40025	4.29267	4.14443	3.96405	3.76547	3.56685	3.38727	3.24335	3.14577	3.09666	3.09024	3.11452	3.15548	3.20095	3.24387	3.28249	3.31953	3.35922	3.40545	3.46041	3.52416	3.59573	3.67319	3.75359	3.83224	3.90259	3.95594	3.98272	3.9745	3.92652	3.83944	3.72041	3.58223	3.44112	3.31392	3.21507
		NORMAL	4.14461	4.30623	4.44333	4.54075	4.59145	4.59753	4.56833	4.51715	4.45705	4.39726	4.34056	4.28299	4.21482	4.12374	3.99939	3.83764	3.64404	3.4344	3.23268	3.06624	2.9594	2.92844	2.97757	3.09718	3.26646	3.45676	3.6378	3.78336	3.87631	3.91112	3.89358	3.8375	3.76018	3.67773	3.60227	3.53997	3.49233	3.45759	3.43218	3.41173	3.39143	3.36627	3.33187	3.28527	3.22674	3.16041	3.09392
		LOUD	3.8268	3.87689	3.94017	4.00035	4.04327	4.0608	4.05318	4.02745	3.99451	3.96434	3.94213	3.9271	3.91371	3.89467	3.86601	3.8296	3.79432	3.77352	3.78113	3.82613	3.90956	4.02208	4.14606	4.25892	4.33788	4.36477	4.32937	4.23134	4.07991	3.89159	3.68626	3.48354	3.29925	3.14298	3.01765	2.92103	2.84781	2.7929	2.75361	2.73079	2.72969	2.75839	2.82669	2.94385	3.11589	3.34354	3.62043
	39	MIME	26.6682	26.6711	26.6528	26.6221	26.6006	26.6178	26.7002	26.8615	27.0934	27.3668	27.6357	27.8499	27.9662	27.9584	27.82	27.5636	27.216	26.812	26.3885	25.9782	25.6048	25.2789	24.998	24.7506	24.5223	24.3044	24.0988	23.917	23.7761	23.6905	23.6662	23.697	23.7672	23.858	23.9557	24.0562	24.1675	24.3064	24.4912	24.7333	25.0322	25.3743	25.7377	26.1013	26.4522	26.7896	27.1236
		WHISPER	25.77	25.9803	26.2393	26.5101	26.7528	26.9336	27.0281	27.0261	26.9311	26.7606	26.5455	26.3258	26.1452	26.0407	26.0323	26.1158	26.2604	26.4145	26.5186	26.5197	26.3855	26.1102	25.7148	25.2401	24.7358	24.2496	23.8193	23.4709	23.2205	23.077	23.0463	23.1317	23.3317	23.635	24.0184	24.447	24.8774	25.2684	25.589	25.8252	25.982	26.079	26.1424	26.1971	26.2605	26.3408	26.4414
		NORMAL	25.7558	25.847	25.9781	26.1566	26.3856	26.6622	26.9753	27.3057	27.6305	27.9259	28.1708	28.3484	28.4467	28.4607	28.3927	28.2528	28.0573	27.823	27.5622	27.2789	26.9677	26.6169	26.217	25.7675	25.2818	24.7877	24.3225	23.9258	23.6299	23.4547	23.4018	23.4557	23.5857	23.7521	23.913	24.0326	24.0875	24.0708	23.9896	23.8645	23.7235	23.5968	23.514	23.5018	23.5833	23.7779	24.098
		LOUD	24.2078	24.1856	24.1505	24.1192	24.1058	24.1174	24.1529	24.2055	24.2674	24.3324	24.3983	24.4654	24.5357	24.609	24.6824	24.7498	24.8017	24.827	24.8146	24.7571	24.6518	24.5048	24.3297	24.149	23.99	23.8824	23.8538	23.926	24.1116	24.4115	24.8163	25.3052	25.8485	26.4092	26.9454	27.4145	27.7802	28.02	28.1313	28.1345	28.0685	27.98	27.911	27.8868	27.9113	27.9708	28.0433
	40	MIME	5.71173	5.64334	5.5598	5.46332	5.35468	5.23521	5.10803	4.97968	4.85878	4.7547	4.67443	4.62225	4.59851	4.60225	4.63181	4.68659	4.76668	4.87053	4.99336	5.12582	5.25477	5.36536	5.44485	5.48571	5.48674	5.45346	5.39645	5.32911	5.265	5.21591	5.19058	5.19398	5.22757	5.28973	5.37571	5.47826	5.588	5.69365	5.78296	5.84538	5.87326	5.86403	5.82067	5.75129	5.66732	5.58192	5.50712
		WHISPER	5.40905	5.36885	5.33335	5.31469	5.32536	5.37391	5.46077	5.57676	5.70309	5.81501	5.88671	5.89697	5.8346	5.70197	5.5143	5.29608	5.07382	4.86839	4.68935	4.53387	4.38944	4.24141	4.07994	3.90504	3.72745	3.56556	3.44008	3.368	3.35787	3.40777	3.50574	3.63323	3.76951	3.89571	3.99875	4.0723	4.11598	4.1335	4.1308	4.11463	4.09203	4.07101	4.06023	4.06846	4.10366	4.17054	4.27078
		NORMAL	4.72132	4.7124	4.75143	4.83796	4.96621	5.12516	5.30086	5.4789	5.64708	5.79657	5.92099	6.01643	6.07965	6.10807	6.10101	6.06091	5.99418	5.91106	5.82398	5.74404	5.67808	5.62536	5.57807	5.52303	5.44697	5.34071	5.20267	5.03918	4.86155	4.68268	4.51256	4.35808	4.22307	4.11052	4.02434	3.96883	3.9475	3.96034	4.00243	4.06411	4.13329	4.19902	4.25433	4.2985	4.33677	4.38009	4.44186
		LOUD	6.94477	6.92118	6.7476	6.436	6.01947	5.5449	5.06312	4.61967	4.24769	3.96413	3.77075	3.65655	3.60299	3.58915	3.59576	3.60737	3.61325	3.60678	3.58475	3.54678	3.49471	3.43309	3.36885	3.31072	3.26768	3.2476	3.25495	3.28934	3.34409	3.40677	3.46076	3.48848	3.47526	3.4134	3.30466	3.16139	3.00347	2.85603	2.74341	2.68502	2.69326	2.7726	2.92219	3.13952	3.42274	3.77135	4.18361
	41	MIME	25.9296	25.529	25.0386	24.5142	24.0276	23.6541	23.4583	23.4774	23.7136	24.1284	24.6506	25.1921	25.6663	26.0069	26.182	26.196	26.0833	25.8942	25.6809	25.4846	25.3316	25.234	25.197	25.2229	25.3146	25.471	25.6829	25.9279	26.1702	26.3692	26.4905	26.5169	26.4555	26.3358	26.1984	26.081	26.0063	25.9749	25.9685	25.9606	25.9278	25.8569	25.7504	25.6219	25.4904	25.3761	25.2967
		WHISPER	27.4224	27.3601	27.2364	27.0675	26.8744	26.6747	26.4791	26.2926	26.1201	25.97	25.8527	25.7781	25.7504	25.7636	25.8006	25.8377	25.8501	25.816	25.7227	25.5662	25.3536	25.1031	24.8444	24.6141	24.4512	24.3869	24.4359	24.5922	24.8305	25.1136	25.4034	25.67	25.896	26.0781	26.2206	26.3324	26.4212	26.4918	26.5452	26.5784	26.5849	26.5524	26.4652	26.3052	26.0547	25.7028	25.252
		NORMAL	24.6763	24.8164	24.9756	25.1288	25.2501	25.317	25.3166	25.2479	25.1235	24.962	24.7865	24.6166	24.4666	24.3463	24.264	24.2282	24.2469	24.3243	24.4546	24.62	24.7915	24.9366	25.0302	25.0625	25.045	25.0088	24.9955	25.0477	25.1964	25.4525	25.8029	26.211	26.6238	26.9831	27.2364	27.3471	27.3004	27.1026	26.7765	26.354	25.8689	25.3513	24.8269	24.315	23.8312	23.3879	22.9948
		LOUD	27.2359	26.8005	26.4878	26.2912	26.1843	26.1304	26.0934	26.0479	25.9847	25.9123	25.853	25.8343	25.8776	25.9904	26.1597	26.3556	26.5403	26.6803	26.7589	26.779	26.7599	26.7261	26.6968	26.6779	26.6623	26.636	26.588	26.5184	26.4423	26.3851	26.3733	26.4227	26.5295	26.6674	26.7941	26.8612	26.8284	26.6737	26.3954	26.0098	25.5437	25.0288	24.4971	23.984	23.5284	23.1724	22.9542
	42	MIME	35.2512	35.3743	35.3675	35.2268	34.9662	34.6171	34.2241	33.838	33.5026	33.2465	33.0762	32.9784	32.9269	32.8898	32.841	32.7657	32.6637	32.5467	32.4337	32.3449	32.298	32.3043	32.3714	32.5034	32.7023	32.966	33.2847	33.6369	33.9891	34.2999	34.5277	34.6413	34.6291	34.5019	34.2911	34.0394	33.791	33.5797	33.4235	33.3222	33.2618	33.2235	33.1891	33.1493	33.1059	33.07	33.0622
		WHISPER	32.9456	33.0911	33.2942	33.5306	33.7774	34.0143	34.2242	34.3933	34.5107	34.5683	34.5608	34.4891	34.3591	34.1842	33.9834	33.7771	33.5827	33.4106	33.262	33.13	33.0066	32.8876	32.7796	32.6985	32.6676	32.7086	32.8359	33.0522	33.3466	33.7003	34.0883	34.483	34.8552	35.1724	35.4003	35.5058	35.4646	35.2711	34.9471	34.5433	34.1343	33.8037	33.6264	33.6502	33.8846	34.3007	34.837
		NORMAL	35.8521	35.604	35.2778	34.9279	34.5992	34.3159	34.0796	33.8736	33.6737	33.4621	33.2351	33.0069	32.8048	32.6588	32.5904	32.6069	32.6991	32.8474	33.0293	33.2307	33.4489	33.6923	33.973	34.2979	34.6615	35.0463	35.427	35.7804	36.0934	36.3648	36.6028	36.8151	37.0025	37.1556	37.2572	37.2906	37.2467	37.1287	36.9527	36.7423	36.5258	36.333	36.1925	36.1308	36.1676	36.3111	36.5531
		LOUD	32.3929	32.3771	32.3764	32.4124	32.4945	32.6226	32.791	32.9921	33.2243	33.4889	33.7927	34.1419	34.5362	34.9619	35.3925	35.7903	36.1186	36.3545	36.4988	36.5766	36.6315	36.7089	36.8392	37.0295	37.2609	37.4976	37.6979	37.8285	37.8689	37.8139	37.6697	37.4494	37.1688	36.848	36.5116	36.193	35.9326	35.7717	35.7442	35.8629	36.1139	36.4508	36.8056	37.1006	37.2665	37.2583	37.0654
	43	MIME	38.2808	37.9841	37.5782	37.1127	36.6449	36.2335	35.928	35.7617	35.744	35.8595	36.0723	36.3342	36.5987	36.8322	37.021	37.171	37.299	37.4257	37.5648	37.7214	37.8921	38.0685	38.2397	38.3931	38.5151	38.5943	38.6217	38.5975	38.534	38.4543	38.388	38.3635	38.3996	38.4992	38.6511	38.8314	39.0115	39.1641	39.2666	39.3031	39.265	39.1515	38.9716	38.7463	38.5077	38.2959	38.1486
		WHISPER	35.6086	35.8221	36.05	36.2675	36.4476	36.5668	36.6088	36.5669	36.4477	36.2691	36.0599	35.8553	35.6894	35.5871	35.5602	35.6052	35.7079	35.8498	36.0152	36.1963	36.3975	36.6329	36.9241	37.2911	37.7432	38.2705	38.842	39.4096	39.9189	40.3256	40.6067	40.7666	40.8314	40.8383	40.818	40.7838	40.7248	40.6109	40.4051	40.0793	39.6294	39.0802	38.484	37.9056	37.4043	37.0185	36.7549
		NORMAL	36.6992	36.9304	37.1185	37.2395	37.2918	37.298	37.2979	37.3361	37.4489	37.6494	37.9243	38.2363	38.533	38.7614	38.8805	38.869	38.7294	38.4848	38.174	37.8445	37.5439	37.3138	37.185	37.1757	37.2908	37.5243	37.8596	38.2701	38.72	39.1658	39.5602	39.8596	40.0343	40.0766	40.0022	39.8471	39.6578	39.4786	39.3417	39.2623	39.237	39.25	39.2782	39.297	39.2861	39.2348	39.1435
		LOUD	35.0582	34.574	34.1917	33.9041	33.708	33.6108	33.6329	33.7964	34.1157	34.5823	35.1599	35.7845	36.3756	36.8545	37.1642	37.2851	37.2441	37.1048	36.9532	36.8724	36.9238	37.1375	37.5106	38.0169	38.6169	39.2676	39.9269	40.5571	41.1259	41.6078	41.9866	42.2532	42.4053	42.4424	42.363	42.165	41.8518	41.4407	40.9699	40.4959	40.0858	39.7975	39.662	39.6724	39.7844	39.9299	40.0359
	44	MIME	16.9583	16.9744	17.0683	17.2267	17.4226	17.6218	17.7906	17.9032	17.9479	17.9284	17.8614	17.7694	17.6733	17.5851	17.506	17.4287	17.344	17.2478	17.1448	17.0481	16.9734	16.9327	16.928	16.948	16.9709	16.9698	16.9215	16.8132	16.6467	16.4384	16.2147	16.0054	15.8365	15.7238	15.6698	15.665	15.6921	15.7322	15.7705	15.8027	15.8359	15.8854	15.9692	16.0985	16.2705	16.4652	16.6488
		WHISPER	14.1195	14.1938	14.3017	14.4223	14.5348	14.6199	14.6634	14.6597	14.6142	14.5432	14.4698	14.4167	14.3997	14.4232	14.4793	14.5532	14.6275	14.689	14.7324	14.7604	14.7824	14.8131	14.8691	14.9681	15.1246	15.3469	15.6328	15.9677	16.3266	16.6782	16.9924	17.2466	17.4274	17.5285	17.5464	17.4767	17.3136	17.0545	16.7054	16.2843	15.8215	15.3532	14.9135	14.5257	14.1977	13.9219	13.6804
		NORMAL	19.3264	19.5187	19.507	19.2916	18.9016	18.3867	17.8049	17.2102	16.6435	16.1279	15.6719	15.2753	14.9347	14.6488	14.4182	14.2425	14.1173	14.0331	13.9774	13.9394	13.9154	13.9105	13.9364	14.0058	14.1248	14.287	14.4727	14.6521	14.7933	14.8726	14.8804	14.8242	14.7256	14.6125	14.5123	14.4459	14.4247	14.4508	14.5192	14.6185	14.7339	14.8471	14.9389	14.9905	14.9872	14.9224	14.8
		LOUD	15.1415	15.3403	15.5178	15.6315	15.6588	15.6026	15.4925	15.3758	15.3033	15.3136	15.4217	15.6155	15.8611	16.1161	16.3428	16.5197	16.6456	16.7356	16.8102	16.8858	16.9661	17.0405	17.0881	17.0859	17.0169	16.8773	16.6776	16.4414	16.1994	15.9828	15.8166	15.7143	15.675	15.6845	15.7173	15.7439	15.7379	15.6829	15.5775	15.4357	15.2832	15.1516	15.0714	15.0653	15.1441	15.3043	15.527
	45	MIME	32.2299	32.095	31.9111	31.6992	31.491	31.3195	31.2062	31.156	31.155	31.1752	31.1852	31.1581	31.0787	30.947	30.7736	30.5781	30.3811	30.1993	30.0425	29.9109	29.7991	29.7001	29.6139	29.5518	29.5353	29.5894	29.7304	29.9561	30.2412	30.5428	30.8131	31.0115	31.1166	31.1266	31.0539	30.9187	30.7398	30.5324	30.3064	30.0697	29.8292	29.592	29.365	29.1538	28.9614	28.7887	28.6345
		WHISPER	31.0231	31.125	31.2166	31.268	31.2637	31.2053	31.1044	30.9759	30.8308	30.6736	30.5003	30.3064	30.0907	29.8615	29.6379	29.4495	29.3275	29.2976	29.3714	29.5416	29.7842	30.0623	30.3326	30.5522	30.6815	30.6876	30.5477	30.2562	29.8282	29.3024	28.736	28.1958	27.7453	27.432	27.2788	27.2805	27.405	27.6001	27.8049	27.9633	28.0363	28.0112	27.901	27.7378	27.5594	27.395	27.2584
		NORMAL	30.5033	30.6985	30.8721	31.0002	31.0679	31.0701	31.0143	30.9177	30.8058	30.7064	30.6445	30.6365	30.6862	30.7859	30.917	31.0572	31.1855	31.2886	31.3644	31.4226	31.4827	31.5674	31.6955	31.8729	32.0867	32.3027	32.469	32.5263	32.4205	32.1161	31.6066	30.9166	30.0976	29.2181	28.3521	27.5673	26.9178	26.4394	26.1467	26.0332	26.0757	26.2365	26.4736	26.7484	27.0317	27.3077	27.5711
		LOUD	30.1333	30.136	30.193	30.3115	30.5014	30.7727	31.1316	31.573	32.0752	32.6019	33.1092	33.555	33.9078	34.1499	34.2738	34.2763	34.1512	33.8886	33.4785	32.9196	32.23	31.4503	30.6433	29.8839	29.2441	28.7773	28.5067	28.4224	28.4839	28.628	28.7852	28.8886	28.8895	28.7623	28.5092	28.1602	27.7676	27.3952	27.1073	26.9538	26.9587	27.1151	27.3855	27.7122	28.0311	28.2858	28.4413
	46	MIME	32.996	32.7364	32.4533	32.2289	32.1256	32.1693	32.3424	32.5913	32.8453	33.039	33.1311	33.1132	33.0053	32.8445	32.6675	32.4999	32.352	32.2191	32.0915	31.9605	31.8254	31.6938	31.5764	31.4791	31.3948	31.3006	31.1637	30.9517	30.6463	30.2541	29.8077	29.3578	28.9622	28.6698	28.5131	28.5045	28.6381	28.8952	29.2486	29.669	30.1273	30.5994	31.0663	31.5149	31.9342	32.3142	32.645
		WHISPER	31.8554	31.5012	31.082	30.6479	30.2413	29.8923	29.6196	29.432	29.3309	29.3125	29.3695	29.492	29.6692	29.8889	30.1361	30.3932	30.6391	30.851	31.0086	31.0984	31.1157	31.0654	30.9614	30.8217	30.6656	30.5114	30.3752	30.274	30.2275	30.2572	30.3852	30.6275	30.986	31.4445	31.9674	32.5042	32.9999	33.4084	33.7005	33.8669	33.9171	33.8719	33.7545	33.5866	33.3867	33.1712	32.9571
		NORMAL	30.7585	30.9577	31.2785	31.6887	32.1479	32.6125	33.0417	33.3995	33.6587	33.8024	33.8276	33.7463	33.5861	33.3867	33.1934	33.0472	32.9767	32.9926	33.0874	33.2375	33.4101	33.5698	33.6851	33.7334	33.7024	33.5926	33.4139	33.1844	32.9293	32.6801	32.4731	32.3471	32.3355	32.4558	32.6975	33.0193	33.3521	33.6152	33.7373	33.6752	33.4243	33.0169	32.5085	31.9607	31.4282	30.9497	30.5503
		LOUD	30.6081	30.553	30.529	30.555	30.6427	30.7913	30.9868	31.2048	31.4149	31.585	31.6856	31.6953	31.6018	31.4065	31.1251	30.7848	30.418	30.054	29.7106	29.3906	29.0826	28.7688	28.4351	28.0793	27.7163	27.3756	27.0961	26.9162	26.8664	26.9654	27.2169	27.6106	28.1228	28.7182	29.3512	29.9689	30.5171	30.949	31.2333	31.3625	31.3553	31.2545	31.1197	31.0158	30.9987	31.1057	31.3471
	47	MIME	31.1989	31.1679	31.0888	30.9362	30.6976	30.379	30.0041	29.6078	29.2265	28.8874	28.6055	28.3845	28.223	28.1211	28.0816	28.1092	28.2058	28.3653	28.5739	28.8114	29.055	29.283	29.4753	29.6129	29.6781	29.6544	29.5314	29.3077	28.999	28.6381	28.2711	27.9509	27.7259	27.6299	27.6773	27.8645	28.176	28.5949	29.1074	29.7064	30.3845	31.1247	31.8932	32.6395	33.3028	33.827	34.1767
		WHISPER	31.6487	31.5714	31.5078	31.4768	31.4783	31.4939	31.4915	31.4374	31.3084	31.1017	30.838	30.558	30.3131	30.1544	30.1204	30.2301	30.4769	30.8307	31.2429	31.6539	32.0054	32.2487	32.3554	32.3211	32.1643	31.9217	31.6392	31.3601	31.1168	30.9237	30.7787	30.6668	30.5676	30.4627	30.3392	30.1914	30.0219	29.8412	29.6677	29.5262	29.4442	29.4464	29.547	29.7466	30.033	30.3844	30.7789
		NORMAL	29.028	29.0658	29.1783	29.3538	29.5751	29.8235	30.0832	30.3377	30.5652	30.736	30.812	30.7522	30.5245	30.117	29.5464	28.8598	28.128	27.4312	26.8423	26.4121	26.1629	26.0881	26.1604	26.3431	26.6013	26.9061	27.2366	27.5742	27.8976	28.1796	28.3906	28.5053	28.515	28.433	28.2966	28.1571	28.0668	28.0643	28.1659	28.3636	28.6324	28.9416	29.264	29.5827	29.8934	30.2027	30.5239
		LOUD	33.2686	33.3669	33.3405	33.1971	32.963	32.6809	32.3988	32.1564	31.9756	31.8559	31.7799	31.7252	31.6743	31.6243	31.5858	31.5763	31.6097	31.6869	31.7923	31.8965	31.9646	31.9692	31.8991	31.7601	31.5707	31.3508	31.1116	30.8472	30.5379	30.1616	29.7086	29.195	28.6674	28.1955	27.8544	27.7057	27.7809	28.0746	28.5501	29.1508	29.8169	30.4967	31.1561	31.7803	32.3707	32.938	33.4944
	48	MIME	49.1332	48.8707	48.5806	48.2685	47.9318	47.5644	47.1671	46.7518	46.3434	45.9717	45.665	45.4415	45.307	45.2561	45.2783	45.3622	45.4994	45.6868	45.9266	46.2215	46.5692	46.9578	47.3613	47.7421	48.0552	48.2599	48.3306	48.2656	48.0886	47.8464	47.5973	47.3978	47.289	47.2862	47.3761	47.5197	47.6609	47.7395	47.7021	47.5115	47.152	46.6292	45.9685	45.2115	44.4114	43.6297	42.9301
		WHISPER	46.7205	46.6866	46.7051	46.7717	46.8705	46.9808	47.0831	47.1659	47.2248	47.2621	47.2804	47.2799	47.2526	47.1838	47.0548	46.8518	46.5723	46.2323	45.8662	45.5224	45.2505	45.0922	45.0688	45.1782	45.3947	45.6767	45.9755	46.2458	46.4526	46.5747	46.6046	46.546	46.4113	46.2182	45.9871	45.7386	45.492	45.2624	45.0605	44.8898	44.7496	44.6347	44.5376	44.4482	44.3525	44.2328	44.0682
		NORMAL	50.238	49.9098	49.4829	49.0267	48.6046	48.2623	48.0252	47.9008	47.8837	47.96	48.109	48.3024	48.5055	48.6791	48.7874	48.8087	48.7442	48.6226	48.4936	48.4139	48.4303	48.5663	48.815	49.1426	49.4999	49.8344	50.0998	50.2621	50.2982	50.1966	49.9543	49.5794	49.0917	48.5232	47.9142	47.3086	46.7456	46.2541	45.8485	45.5296	45.2867	45.1022	44.9576	44.8355	44.7219	44.6078	44.4886
		LOUD	47.5882	47.2928	47.0556	46.9008	46.8257	46.8053	46.7987	46.7642	46.6699	46.5017	46.2648	45.9785	45.6698	45.3643	45.0837	44.8456	44.6679	44.5709	44.5789	44.7172	45.0021	45.4285	45.9641	46.5489	47.1066	47.5631	47.8667	48.0023	47.992	47.8855	47.7374	47.5864	47.4418	47.2819	47.066	46.755	46.3302	45.8064	45.2284	44.6591	44.1621	43.7876	43.5633	43.4962	43.5749	43.7737	44.0545
	49	MIME	32.8862	32.7528	32.6514	32.5854	32.553	32.5497	32.5703	32.6107	32.6649	32.7247	32.7786	32.8127	32.8171	32.7883	32.7308	32.657	32.5817	32.5201	32.4855	32.4921	32.5555	32.6947	32.9246	33.2501	33.6629	34.1389	34.6459	35.1522	35.6375	36.0975	36.544	36.9992	37.4877	38.0244	38.608	39.2176	39.8147	40.3516	40.7838	41.0831	41.2471	41.2984	41.276	41.2199	41.1568	41.0885	40.9955
		WHISPER	31.2868	31.3267	31.4637	31.6964	32.0006	32.3355	32.6536	32.9125	33.0808	33.1445	33.1089	32.9948	32.8345	32.6632	32.5125	32.4034	32.3447	32.3339	32.3627	32.4216	32.5048	32.6114	32.7469	32.9201	33.142	33.4223	33.7657	34.1692	34.6191	35.0957	35.5799	36.0623	36.5483	37.0572	37.6111	38.2195	38.8672	39.5093	40.0801	40.5102	40.7467	40.7701	40.5969	40.2761	39.8746	39.4631	39.1021
		NORMAL	29.9938	30.0897	30.1756	30.2456	30.3068	30.3783	30.4868	30.658	30.9075	31.2339	31.6176	32.023	32.4058	32.7239	32.9447	33.0556	33.0647	32.9983	32.8939	32.7894	32.7164	32.6923	32.722	32.7979	32.9045	33.023	33.1406	33.256	33.3886	33.5795	33.8875	34.3748	35.0877	36.0386	37.1962	38.4861	39.8058	41.0421	42.0925	42.8788	43.3568	43.5188	43.3923	43.0365	42.5345	41.98	41.4607
		LOUD	33.3334	33.3198	33.2714	33.2092	33.1567	33.1387	33.1787	33.2969	33.5065	33.8061	34.1758	34.5756	34.9509	35.2452	35.4157	35.4477	35.3606	35.2038	35.0421	34.939	34.9378	35.0522	35.2665	35.5444	35.8415	36.1182	36.3511	36.5408	36.7173	36.9387	37.2851	37.8412	38.6774	39.8238	41.2545	42.8835	44.5801	46.1945	47.5898	48.6699	49.3923	49.7667	49.8408	49.6788	49.3422	48.8748	48.2963
	50	MIME	15.8172	16.0218	16.2261	16.4082	16.5516	16.6475	16.6943	16.6955	16.6594	16.5966	16.5204	16.4459	16.388	16.3582	16.3609	16.3906	16.4309	16.4565	16.4395	16.3562	16.1947	15.9594	15.6706	15.3598	15.0625	14.8089	14.6177	14.4953	14.4375	14.4359	14.4846	14.5849	14.7441	14.9723	15.2759	15.6506	16.0798	16.5361	16.9871	17.4013	17.7538	18.0285	18.2194	18.3295	18.3708	18.3614	18.3255
		WHISPER	16.4985	16.1606	15.8532	15.5869	15.3655	15.1884	15.0518	14.9507	14.8802	14.8359	14.8165	14.8239	14.8617	14.9322	15.0306	15.143	15.2471	15.3167	15.3311	15.2838	15.1883	15.078	15.0007	15.0072	15.1406	15.4261	15.8654	16.437	17.0966	17.7839	18.4295	18.9628	19.3231	19.4687	19.3858	19.0923	18.6355	18.0843	17.5171	17.008	16.6144	16.3698	16.2812	16.3335	16.4969	16.7382	17.0288
		NORMAL	16.5909	16.3127	16.0266	15.764	15.5566	15.4276	15.3875	15.4315	15.5437	15.7001	15.8729	16.0362	16.1697	16.2627	16.3156	16.3393	16.352	16.3742	16.4236	16.5097	16.6351	16.7966	16.9862	17.196	17.4192	17.6503	17.8841	18.1154	18.3377	18.5442	18.7271	18.8774	18.9839	19.0366	19.0266	18.951	18.8159	18.6349	18.428	18.215	18.0114	17.8254	17.6601	17.5191	17.4095	17.346	17.3484
		LOUD	16.5024	16.5124	16.4785	16.3935	16.2464	16.0323	15.7571	15.4416	15.1192	14.829	14.6049	14.4676	14.4208	14.4523	14.5386	14.6512	14.7612	14.844	14.8831	14.8727	14.8205	14.7471	14.6827	14.6593	14.7042	14.8324	15.0438	15.3266	15.6618	16.0292	16.4131	16.8011	17.1819	17.5415	17.8598	18.113	18.2769	18.3345	18.2801	18.1225	17.885	17.6007	17.306	17.0347	16.812	16.6504	16.55
	51	MIME	5.02665	5.093	5.16944	5.24531	5.30857	5.34917	5.36042	5.34068	5.29318	5.22502	5.14549	5.06395	4.98769	4.92068	4.8623	4.80884	4.75475	4.69621	4.6334	4.57128	4.51886	4.48592	4.47899	4.49853	4.53835	4.5872	4.63301	4.66791	4.69167	4.71188	4.74162	4.79366	4.87476	4.98244	5.10354	5.21873	5.30657	5.34926	5.33543	5.262	5.13321	4.95909	4.75389	4.53413	4.31691	4.11881	3.95409
		WHISPER	5.59479	5.51825	5.42184	5.32003	5.22755	5.15687	5.11573	5.10702	5.12891	5.17678	5.24456	5.32609	5.41564	5.50872	5.60228	5.69486	5.78649	5.87776	5.96782	6.05236	6.12258	6.16669	6.1732	6.13518	6.05361	5.93838	5.80482	5.66999	5.54658	5.44042	5.35044	5.27082	5.19446	5.11612	5.03318	4.94549	4.85418	4.76006	4.66298	4.56193	4.45493	4.34076	4.21976	4.09557	3.97544	3.86945	3.7893
		NORMAL	5.80935	5.88029	5.89415	5.8573	5.78301	5.68828	5.59095	5.50748	5.45074	5.42914	5.44606	5.49997	5.58432	5.68822	5.79704	5.89427	5.96283	5.98842	5.96203	5.88183	5.75427	5.59267	5.41558	5.24319	5.09393	4.98212	4.91586	4.89709	4.92219	4.98259	5.06627	5.1591	5.24648	5.31573	5.35793	5.37031	5.35639	5.32489	5.28703	5.25344	5.23084	5.22095	5.22039	5.22216	5.21719	5.19597	5.14914
		LOUD	5.44336	5.49376	5.5408	5.58048	5.61037	5.63084	5.64435	5.65454	5.66482	5.67714	5.69163	5.70702	5.72151	5.73399	5.74411	5.75242	5.75954	5.766	5.77236	5.78035	5.79328	5.81672	5.85759	5.92173	6.01115	6.1208	6.2375	6.33991	6.40295	6.40324	6.32537	6.16766	5.94246	5.67411	5.39318	5.13003	4.90884	4.7454	4.64695	4.61393	4.64216	4.72495	4.85363	5.01769	5.20485	5.40121	5.59179
	52	MIME	12.831	12.8161	12.8611	12.9414	13.0253	13.0826	13.0927	13.0471	12.9508	12.8183	12.6699	12.5284	12.4151	12.3464	12.3324	12.3745	12.4668	12.5977	12.7529	12.9178	13.0807	13.2326	13.3674	13.4812	13.5704	13.6305	13.6565	13.6412	13.5763	13.4534	13.2643	13.0041	12.6752	12.2902	11.8743	11.4635	11.1	10.8232	10.6607	10.6217	10.6952	10.8528	11.0583	11.2783	11.4885	11.6784	11.8474
		WHISPER	11.9733	12.0656	12.1846	12.3276	12.4808	12.6204	12.7201	12.7587	12.7297	12.6432	12.524	12.4026	12.3054	12.2469	12.2279	12.2381	12.262	12.2851	12.299	12.3014	12.2959	12.2877	12.2793	12.2685	12.2459	12.1978	12.1092	11.9688	11.7741	11.5354	11.275	11.0246	10.8199	10.6918	10.6596	10.7276	10.8853	11.1124	11.3863	11.6874	12.0017	12.3204	12.6359	12.9383	13.2147	13.4495	13.6289
		NORMAL	12.0535	11.9038	11.745	11.5938	11.4674	11.3853	11.366	11.4257	11.574	11.8118	12.1284	12.5025	12.9063	13.3086	13.6809	13.9995	14.2483	14.4193	14.5117	14.5318	14.4904	14.4009	14.2756	14.123	13.9476	13.7523	13.5415	13.3257	13.121	12.9453	12.8135	12.7315	12.6949	12.6906	12.7028	12.7176	12.7265	12.7273	12.7216	12.7128	12.7036	12.6959	12.6906	12.6893	12.693	12.7026	12.7186
		LOUD	13.8615	14.2066	14.5339	14.8115	15.0035	15.0764	15.0102	14.8054	14.4872	14.1026	13.7123	13.3779	13.1499	13.0556	13.0959	13.2431	13.4497	13.6603	13.8235	13.9041	13.8896	13.7882	13.6225	13.4196	13.203	12.9875	12.7784	12.5759	12.3785	12.188	12.0114	11.8602	11.7473	11.682	11.6639	11.6807	11.7087	11.7176	11.6794	11.5778	11.4135	11.2077	10.9957	10.8184	10.712	10.6989	10.7826
	53	MIME	11.3671	11.3133	11.2441	11.166	11.0792	10.9805	10.8682	10.7448	10.6195	10.5052	10.4153	10.3577	10.3329	10.3328	10.3433	10.3482	10.3335	10.2902	10.2159	10.1125	9.98486	9.83626	9.66753	9.47635	9.25978	9.01742	8.75485	8.48464	8.22456	7.99322	7.80429	7.66316	7.56546	7.49882	7.44812	7.40099	7.35178	7.30272	7.26151	7.23669	7.23257	7.24577	7.26531	7.2753	7.26259	7.22107	7.15629
		WHISPER	10.4529	10.4704	10.4711	10.459	10.4433	10.4353	10.4447	10.4768	10.532	10.6052	10.6879	10.7725	10.8553	10.9384	11.0303	11.143	11.2857	11.4605	11.6566	11.8516	12.014	12.1103	12.1104	11.9951	11.7575	11.4054	10.9585	10.4461	9.90118	9.35532	8.83245	8.34729	7.90453	7.50306	7.14089	6.82008	6.54803	6.33676	6.19765	6.13731	6.15412	6.23649	6.3664	6.52283	6.68591	6.84179	6.98393
		NORMAL	10.0981	10.049	10.0117	9.98295	9.96077	9.94468	9.93573	9.93518	9.94497	9.96672	10.0017	10.05	10.1085	10.17	10.2239	10.2579	10.2615	10.2295	10.163	10.069	9.95712	9.83581	9.70748	9.56784	9.40712	9.21493	8.98685	8.7283	8.4561	8.19395	7.96486	7.78301	7.64887	7.55003	7.46724	7.38228	7.284	7.17015	7.04469	6.91364	6.78237	6.65475	6.53608	6.43477	6.3627	6.33317	6.35602
		LOUD	11.5723	11.8002	12.0259	12.2238	12.3704	12.4505	12.4605	12.4104	12.3199	12.2146	12.1199	12.0543	12.0272	12.0377	12.0771	12.1321	12.1869	12.2228	12.2176	12.1466	11.9837	11.7106	11.3227	10.8356	10.286	9.72632	9.21397	8.79904	8.51421	8.36883	8.34857	8.41917	8.53363	8.64104	8.69515	8.66336	8.53157	8.3067	8.01426	7.69126	7.37826	7.11121	6.91545	6.80411	6.779	6.83291	6.95251
	54	MIME	41.1696	41.2575	41.3866	41.5472	41.7219	41.8904	42.034	42.14	42.2053	42.2367	42.2486	42.2613	42.295	42.3674	42.4899	42.6684	42.8986	43.1704	43.4661	43.7629	44.0354	44.2616	44.4266	44.5264	44.5713	44.5809	44.5795	44.5845	44.6005	44.6173	44.614	44.5696	44.475	44.3389	44.1832	44.0363	43.9179	43.8315	43.7628	43.6863	43.5782	43.4261	43.2359	43.0296	42.8385	42.6932	42.6109
		WHISPER	41.0225	41.0845	41.2172	41.4159	41.6593	41.9186	42.1643	42.3765	42.5476	42.6809	42.784	42.862	42.9126	42.9273	42.8958	42.8118	42.6806	42.5205	42.3608	42.2382	42.1886	42.2375	42.3958	42.6525	42.9802	43.3378	43.682	43.9766	44.1998	44.348	44.4332	44.4754	44.4941	44.5015	44.5001	44.4853	44.4503	44.3929	44.3176	44.235	44.1565	44.0886	44.0295	43.97	43.8979	43.8042	43.6861
		NORMAL	38.6382	38.7626	38.9044	39.0668	39.256	39.4828	39.7567	40.0783	40.4331	40.7868	41.0915	41.2975	41.369	41.2985	41.1121	40.8628	40.6161	40.4319	40.3491	40.3795	40.5117	40.7205	40.9774	41.2577	41.5408	41.8054	42.0264	42.174	42.2206	42.1492	41.9627	41.6856	41.3605	41.0386	40.768	40.5855	40.5113	40.5494	40.6854	40.8879	41.1113	41.3006	41.4033	41.3817	41.2268	40.9634	40.6445
		LOUD	43.8114	43.3629	42.874	42.4023	42.0025	41.7198	41.5768	41.5683	41.661	41.8041	41.9398	42.0194	42.0129	41.9147	41.7431	41.5351	41.3344	41.1823	41.1055	41.1119	41.1895	41.3091	41.4377	41.5447	41.6128	41.6409	41.6442	41.6472	41.6771	41.7529	41.8823	42.0611	42.2761	42.5111	42.7483	42.9708	43.1607	43.2999	43.3722	43.3672	43.2865	43.144	42.9636	42.7705	42.5825	42.4027	42.2173
	55	MIME	25.4844	25.5428	25.587	25.6261	25.6683	25.7197	25.7798	25.8422	25.8975	25.9368	25.9556	25.9553	25.9385	25.9066	25.8548	25.7718	25.6452	25.4688	25.2483	25.004	24.7652	24.5616	24.4115	24.315	24.2507	24.1815	24.065	23.8662	23.5695	23.1857	22.7512	22.319	21.9468	21.6821	21.5534	21.5641	21.6963	21.918	22.1906	22.478	22.7506	22.9868	23.1728	23.2999	23.3619	23.3568	23.2859
		WHISPER	24.3924	24.3538	24.3323	24.3477	24.417	24.544	24.7126	24.8876	25.023	25.075	25.0141	24.8346	24.5553	24.2142	23.8596	23.5381	23.2838	23.1129	23.021	22.9872	22.9804	22.9717	22.9419	22.8897	22.833	22.8033	22.8371	22.9629	23.1914	23.5088	23.8765	24.2374	24.5255	24.6802	24.6592	24.4482	24.0652	23.5572	22.9899	22.4343	21.9515	21.5811	21.3356	21.2024	21.1525	21.1494	21.1598
		NORMAL	25.9367	25.8751	25.8587	25.9024	26.0025	26.1409	26.2916	26.4256	26.5179	26.5481	26.5034	26.3781	26.1744	25.9014	25.5733	25.2079	24.8227	24.4328	24.0479	23.6721	23.3064	22.9515	22.6085	22.281	21.9722	21.6841	21.4176	21.1754	20.9666	20.81	20.731	20.7559	20.9014	21.1633	21.5146	21.9094	22.2943	22.6227	22.8657	23.0187	23.0981	23.1319	23.1511	23.1797	23.2302	23.3018	23.3829
		LOUD	24.1278	24.1084	24.1435	24.2105	24.2783	24.3182	24.31	24.2481	24.1405	24.002	23.8501	23.699	23.5589	23.4373	23.3394	23.2691	23.2266	23.2079	23.2031	23.1975	23.1755	23.1235	23.0357	22.9167	22.7819	22.6534	22.5538	22.5001	22.4975	22.5385	22.6049	22.6749	22.7283	22.7514	22.7397	22.6954	22.6269	22.5459	22.4658	22.3996	22.3572	22.3451	22.3651	22.4158	22.496	22.6058	22.749
	56	MIME	28.8886	28.5666	28.266	28.0265	27.8719	27.8092	27.8284	27.9042	28.0028	28.0856	28.1162	28.0684	27.9302	27.7074	27.4199	27.0978	26.7719	26.4661	26.1953	25.9649	25.7747	25.6242	25.5154	25.4536	25.446	25.4984	25.6124	25.7854	26.0091	26.2732	26.5641	26.8669	27.1649	27.4388	27.6693	27.841	27.9464	27.9921	27.9968	27.9886	27.9962	28.0408	28.1314	28.2668	28.4387	28.6387	28.8598
		WHISPER	28.9989	28.754	28.4938	28.1991	27.8563	27.4648	27.0381	26.6029	26.1932	25.8443	25.5867	25.4422	25.4153	25.4893	25.6241	25.7601	25.829	25.7698	25.5444	25.1474	24.6092	23.9885	23.3613	22.8062	22.3914	22.165	22.1506	22.3454	22.7243	23.2462	23.8617	24.5223	25.1857	25.8179	26.3943	26.8976	27.317	27.6494	27.9006	28.0859	28.2272	28.3469	28.4608	28.5727	28.6747	28.7522	28.7928
		NORMAL	28.1693	28.2465	28.2953	28.3067	28.2685	28.1727	28.0237	27.8405	27.6523	27.4879	27.3635	27.2744	27.1962	27.0945	26.9377	26.7072	26.4007	26.0307	25.617	25.1821	24.7501	24.3485	24.012	23.7819	23.7002	23.7965	24.0788	24.5228	25.0747	25.6587	26.1963	26.6235	26.9057	27.0429	27.0652	27.0192	26.9508	26.8912	26.8496	26.8168	26.7762	26.718	26.6482	26.588	26.5667	26.6057	26.7061
		LOUD	25.4974	25.2912	25.2021	25.2546	25.45	25.7638	26.147	26.5335	26.852	27.0408	27.0626	26.9135	26.6236	26.2518	25.8679	25.5382	25.3092	25.1982	25.1943	25.2668	25.3764	25.489	25.5854	25.6667	25.7505	25.8642	26.0335	26.2718	26.5713	26.9041	27.2277	27.4968	27.6768	27.7552	27.7456	27.6844	27.621	27.602	27.6568	27.7882	27.9693	28.1491	28.268	28.2724	28.1318	27.8464	27.4473
	57	MIME	3.92451	3.9891	4.06326	4.14265	4.21765	4.27516	4.30199	4.29	4.24034	4.16442	4.08229	4.01746	3.98993	4.01025	4.07606	4.17239	4.27535	4.3588	4.40134	4.39194	4.33225	4.23483	4.11851	4.00232	3.90105	3.82272	3.76881	3.73665	3.72198	3.72099	3.73133	3.75143	3.78037	3.8162	3.85457	3.88898	3.91112	3.91247	3.8864	3.8308	3.74817	3.64595	3.5346	3.42492	3.32602	3.24367	3.18023
		WHISPER	4.48535	4.42838	4.3387	4.23326	4.13054	4.04537	3.98606	3.95398	3.94585	3.9571	3.98496	4.02889	4.08908	4.16308	4.24386	4.31877	4.37206	4.38869	4.35966	4.28507	4.17428	4.04419	3.91409	3.80027	3.7122	3.65046	3.60799	3.57315	3.5342	3.48231	3.41411	3.33195	3.24307	3.15828	3.09004	3.05045	3.04906	3.09068	3.17398	3.29071	3.42694	3.56598	3.69191	3.79325	3.86493	3.90865	3.93128
		NORMAL	4.61269	4.60803	4.60783	4.60749	4.60009	4.57897	4.54041	4.48506	4.41744	4.34416	4.27176	4.20447	4.14437	4.09185	4.04749	4.01252	3.98905	3.97878	3.98161	3.99362	4.00797	4.01614	4.01059	3.98706	3.94658	3.89492	3.84097	3.79442	3.76362	3.75495	3.77309	3.82127	3.9015	4.01315	4.15156	4.30726	4.46572	4.6093	4.72072	4.78674	4.80127	4.76659	4.69188	4.59062	4.47735	4.36402	4.25863
		LOUD	3.5126	3.41425	3.33439	3.28379	3.2682	3.28761	3.3372	3.40977	3.49743	3.59289	3.68961	3.78182	3.86374	3.92968	3.97523	3.99785	3.99799	3.97913	3.94709	3.90942	3.8737	3.84714	3.83547	3.8433	3.87315	3.92523	3.99615	4.07758	4.15622	4.21488	4.23629	4.20763	4.12449	3.99351	3.83132	3.66035	3.50377	3.37945	3.29745	3.25957	3.26126	3.29461	3.35156	3.42583	3.51301	3.61075	3.71665
	58	MIME	39.9114	39.6943	39.5191	39.3958	39.3294	39.3222	39.3733	39.4782	39.6278	39.8083	40.0023	40.194	40.3729	40.5398	40.7094	40.9098	41.1761	41.5415	42.0251	42.6202	43.2907	43.974	44.5905	45.0599	45.3172	45.3235	45.0723	44.5855	43.9054	43.0824	42.1634	41.1857	40.1774	39.1629	38.1719	37.2442	36.4283	35.7723	35.3116	35.0597	35.0045	35.114	35.349	35.678	36.0839	36.569	37.1454
		WHISPER	36.7578	36.7868	36.9273	37.1534	37.4157	37.6481	37.7828	37.7719	37.6039	37.3116	36.9647	36.6494	36.4434	36.3945	36.5114	36.7665	37.1126	37.4979	37.883	38.2432	38.5696	38.859	39.105	39.2947	39.4059	39.4124	39.2903	39.0246	38.6139	38.0761	37.447	36.7797	36.1367	35.5811	35.167	34.9304	34.8857	35.0286	35.3395	35.7915	36.3537	36.9934	37.6739	38.3543	38.9902	39.5404	39.9733
		NORMAL	40.1177	39.7377	39.3534	39.0028	38.728	38.5742	38.5799	38.7673	39.1343	39.65	40.2583	40.8906	41.4848	41.9981	42.4179	42.7567	43.0417	43.3009	43.5507	43.7913	44.0066	44.1689	44.2433	44.1947	43.9946	43.6304	43.1124	42.4796	41.7954	41.1374	40.581	40.1826	39.9687	39.932	40.037	40.2331	40.4697	40.7109	40.939	41.1557	41.3701	41.5896	41.809	42.0108	42.168	42.2566	42.2665
		LOUD	42.5568	42.7538	42.9346	43.0665	43.1179	43.0672	42.9157	42.6919	42.4498	42.2581	42.1806	42.2582	42.4943	42.8484	43.2462	43.5955	43.8132	43.8473	43.6894	43.377	42.9786	42.5712	42.2137	41.9326	41.7175	41.5333	41.3361	41.091	40.781	40.4069	39.9833	39.5314	39.0718	38.6231	38.1989	37.8078	37.4561	37.1492	36.8936	36.6985	36.5735	36.5275	36.5633	36.6778	36.861	37.1033	37.3972
	59	MIME	14.7076	14.7028	14.7428	14.8184	14.9182	15.0292	15.1391	15.2383	15.3219	15.3922	15.4583	15.533	15.6288	15.7536	15.9074	16.0848	16.2785	16.4836	16.6983	16.9228	17.1539	17.3799	17.5779	17.7164	17.7599	17.6778	17.4512	17.0811	16.5906	16.0256	15.4494	14.9322	14.5397	14.3203	14.2961	14.4601	14.7759	15.1866	15.6239	16.0194	16.3155	16.4737	16.4775	16.3331	16.0662	15.7145	15.3227
		WHISPER	15.248	15.4073	15.5166	15.5615	15.5349	15.4405	15.2918	15.1116	14.9271	14.7652	14.6453	14.5766	14.555	14.5649	14.5858	14.5986	14.5908	14.5615	14.5201	14.4841	14.4735	14.5047	14.585	14.7106	14.8664	15.03	15.1752	15.2777	15.3176	15.2827	15.1702	14.9859	14.7447	14.4696	14.1881	13.9282	13.7131	13.558	13.4675	13.436	13.4502	13.4933	13.5492	13.6062	13.657	13.7003	13.7387
		NORMAL	17.0468	16.7958	16.4777	16.1029	15.6899	15.263	14.8502	14.4793	14.1764	13.9627	13.8553	13.863	13.9835	14.1991	14.4744	14.7573	14.9874	15.1082	15.0813	14.8995	14.5915	14.2165	13.8516	13.5733	13.4384	13.4724	13.6668	13.9851	14.3762	14.7895	15.1855	15.5418	15.8518	16.1178	16.345	16.5351	16.6853	16.7885	16.8346	16.8135	16.7161	16.5375	16.2806	15.9575	15.5919	15.2138	14.856
		LOUD	15.9766	15.8041	15.5196	15.1586	14.7635	14.3709	14.0061	13.6822	13.4058	13.1822	13.0183	12.9237	12.9055	12.9661	13.1008	13.2981	13.5427	13.8178	14.1058	14.3892	14.6515	14.8791	15.064	15.2056	15.3103	15.3897	15.4545	15.5134	15.5717	15.6331	15.7037	15.7915	15.9055	16.0496	16.2177	16.3903	16.5389	16.6349	16.6591	16.6093	16.5007	16.3604	16.2181	16.0956	16.0006	15.9245	15.8474
	60	MIME	6.29648	6.26806	6.23778	6.19845	6.14956	6.09923	6.06196	6.05513	6.09413	6.18715	6.33355	6.52213	6.73313	6.94043	7.11756	7.24368	7.30889	7.31767	7.28816	7.24732	7.22305	7.23573	7.29258	7.38499	7.49101	7.58107	7.62598	7.604	7.50825	7.34907	7.15375	6.96192	6.81625	6.75243	6.79021	6.92673	7.1366	7.378	7.60188	7.76398	7.834	7.80088	7.67374	7.47569	7.23808	6.99135	6.75993
		WHISPER	5.21714	5.2116	5.19233	5.15783	5.11196	5.06269	5.02131	4.9997	5.00812	5.05224	5.13135	5.23755	5.35787	5.47753	5.58466	5.67439	5.75005	5.82065	5.89589	5.97973	6.06679	6.142	6.18529	6.17865	6.11363	5.99539	5.84164	5.67768	5.52824	5.41169	5.33588	5.29988	5.29779	5.32317	5.37293	5.44801	5.55149	5.68557	5.84919	6.0363	6.23691	6.43867	6.62974	6.80066	6.94578	7.06249	7.15136
		NORMAL	7.22195	7.26388	7.27223	7.25704	7.22777	7.18912	7.13968	7.07234	6.97714	6.84741	6.68331	6.49444	6.29857	6.11838	5.97653	5.89027	5.86707	5.90219	5.9784	6.06858	6.1414	6.16778	6.12768	6.01511	5.83908	5.62136	5.39076	5.17681	5.00417	4.88974	4.84193	4.86198	4.94635	5.08822	5.27914	5.50944	5.76751	6.03994	6.31123	6.56489	6.78546	6.9622	7.09014	7.17267	7.21941	7.24321	7.25548
		LOUD	5.25541	5.12147	4.93973	4.73033	4.51423	4.31117	4.13836	4.01049	3.93924	3.9328	3.99447	4.1213	4.30227	4.51886	4.74783	4.966	5.15566	5.30905	5.42941	5.5289	5.62353	5.72777	5.84927	5.98725	6.13195	6.26654	6.36953	6.4199	6.40175	6.30895	6.14923	5.94273	5.72019	5.5154	5.35778	5.26632	5.24676	5.29331	5.39324	5.53334	5.70513	5.90744	6.14507	6.42309	6.73986	7.08135	7.41936
	61	MIME	22.8928	22.8718	22.9162	22.9755	22.989	22.9032	22.6867	22.3395	21.8936	21.403	20.9295	20.5248	20.2198	20.0193	19.9039	19.8406	19.7943	19.74	19.6705	19.5984	19.5541	19.578	19.7104	19.9804	20.3974	20.9443	21.5792	22.2416	22.8657	23.3918	23.7783	24.0053	24.0708	23.9848	23.7613	23.4147	22.9588	22.411	21.7939	21.1375	20.4773	19.8499	19.2874	18.8141	18.4436	18.1791	18.0146
		WHISPER	21.1934	21.1939	21.1317	21.0305	20.924	20.8458	20.8215	20.8635	20.9691	21.123	21.3002	21.4707	21.6033	21.6711	21.6546	21.5465	21.3536	21.0949	20.7989	20.4966	20.2156	19.9746	19.7821	19.6357	19.5254	19.4362	19.3521	19.2617	19.1623	19.0637	18.988	18.9653	19.0237	19.18	19.4319	19.7547	20.1079	20.4432	20.7176	20.9018	20.9831	20.9654	20.8613	20.6866	20.4561	20.1824	19.8791
		NORMAL	21.9107	21.9928	22.0163	21.9623	21.8244	21.6111	21.3433	21.051	20.7641	20.5065	20.2907	20.1172	19.9774	19.8586	19.7483	19.6385	19.5262	19.4165	19.3201	19.2538	19.239	19.2992	19.4563	19.7248	20.1082	20.5959	21.1632	21.7762	22.3961	22.9857	23.5139	23.9563	24.2957	24.5208	24.6231	24.5974	24.4423	24.1631	23.7764	23.313	22.8149	22.3298	21.8994	21.5482	21.278	21.0676	20.8813
		LOUD	22.0475	21.859	21.5661	21.1664	20.6856	20.1737	19.6914	19.2956	19.0253	18.8949	18.893	18.9893	19.1445	19.3236	19.5019	19.6713	19.8375	20.0127	20.2085	20.428	20.6631	20.8962	21.1068	21.2802	21.4106	21.5029	21.5668	21.6099	21.6317	21.6195	21.5527	21.4096	21.1764	20.857	20.4741	20.0669	19.6805	19.355	19.1137	18.9584	18.8703	18.8171	18.7637	18.6843	18.5684	18.4252	18.2778
	62	MIME	40.0373	40.7362	41.5252	42.3221	43.0441	43.621	44.0053	44.1731	44.1236	43.8727	43.4529	42.9081	42.2958	41.6818	41.1352	40.7177	40.4731	40.4193	40.5425	40.8008	41.133	41.4686	41.7432	41.9071	41.9349	41.8264	41.6039	41.3053	40.977	40.6646	40.406	40.2271	40.1398	40.1406	40.2104	40.3166	40.4191	40.4787	40.4675	40.3763	40.2178	40.0222	39.8276	39.6659	39.5556	39.495	39.4672
		WHISPER	41.9421	42.1034	42.1865	42.1775	42.0723	41.8791	41.6164	41.3125	41.0003	40.713	40.4779	40.3112	40.2144	40.1734	40.1634	40.1541	40.1201	40.0496	39.9499	39.8449	39.769	39.7558	39.8257	39.9789	40.1953	40.4397	40.6717	40.8559	40.9684	40.9959	40.9333	40.7779	40.526	40.1756	39.7288	39.1992	38.6163	38.0268	37.4908	37.0733	36.8308	36.8015	36.9957	37.3937	37.9498	38.6028	39.2852
		NORMAL	43.627	43.942	44.1009	44.1125	43.9998	43.7961	43.5374	43.257	42.9793	42.7174	42.4737	42.2428	42.017	41.7914	41.5678	41.3524	41.1569	40.991	40.8631	40.7762	40.7299	40.718	40.7324	40.7639	40.8038	40.8477	40.8953	40.9524	41.0287	41.1368	41.2898	41.4982	41.768	42.0955	42.4614	42.8284	43.142	43.3402	43.3675	43.1929	42.8208	42.296	41.695	41.1053	40.6058	40.2446	40.0304
		LOUD	39.5007	39.6593	39.7015	39.662	39.6048	39.6043	39.7242	39.9977	40.4205	40.9505	41.5254	42.0788	42.559	42.9397	43.2211	43.4262	43.5871	43.7342	43.8802	44.0143	44.0955	44.0619	43.8446	43.3914	42.689	41.7776	40.7486	39.7265	38.8373	38.1733	37.7721	37.6101	37.6184	37.7123	37.8226	37.9185	38.0119	38.1455	38.3693	38.7172	39.1916	39.7632	40.3843	41.0047	41.5888	42.1208	42.5999
	63	MIME	4.96507	4.68597	4.3912	4.10852	3.86354	3.67577	3.55494	3.50083	3.50435	3.55185	3.62961	3.72786	3.84338	3.97984	4.14451	4.34444	4.58134	4.8475	5.12496	5.38669	5.60308	5.74872	5.80945	5.78594	5.69359	5.55749	5.40559	5.26108	5.13855	5.04221	4.96881	4.91197	4.8653	4.8242	4.78596	4.7484	4.70927	4.66667	4.61987	4.57036	4.52115	4.47518	4.43405	4.39766	4.36607	4.3418	4.33127
		WHISPER	5.17586	5.18744	5.17285	5.13061	5.06201	4.972	4.86867	4.76237	4.66401	4.58246	4.52284	4.48572	4.46702	4.46004	4.45826	4.45824	4.46116	4.47275	4.50009	4.54904	4.62082	4.71122	4.81216	4.91424	5.00911	5.09039	5.1536	5.19417	5.20687	5.18637	5.12814	5.03189	4.90215	4.74922	4.58766	4.43396	4.30384	4.2095	4.15854	4.15335	4.19081	4.26377	4.36175	4.47222	4.58186	4.67777	4.74847
		NORMAL	4.48965	4.3974	4.30676	4.23348	4.18734	4.16902	4.17143	4.18294	4.19183	4.19071	4.17919	4.16364	4.15532	4.16705	4.20922	4.2866	4.39677	4.53014	4.67239	4.80822	4.92437	5.01335	5.07352	5.10906	5.12805	5.1405	5.15648	5.18471	5.231	5.29657	5.37793	5.4667	5.5516	5.62045	5.66286	5.67206	5.64632	5.58935	5.50957	5.41798	5.32594	5.24172	5.16863	5.10504	5.04661	4.98961	4.93412
		LOUD	3.951	3.87853	3.78645	3.6842	3.58404	3.49917	3.44133	3.41833	3.43451	3.49022	3.58312	3.70944	3.86535	4.04724	4.25213	4.47715	4.7181	4.96835	5.21695	5.44792	5.64165	5.77782	5.83961	5.81902	5.71929	5.55565	5.35279	5.14047	4.94814	4.80032	4.7131	4.69278	4.73555	4.82926	4.95568	5.0924	5.21606	5.30481	5.34199	5.31881	5.2367	5.10683	4.94851	4.78455	4.63475	4.51122	4.41595
	64	MIME	19.2935	18.8612	18.407	18.0026	17.6983	17.5144	17.4407	17.4456	17.4889	17.5343	17.5552	17.5382	17.48	17.3853	17.2649	17.133	17.0067	16.9035	16.8395	16.8275	16.8748	16.9836	17.1507	17.3664	17.6153	17.8761	18.124	18.3332	18.4821	18.5572	18.555	18.4821	18.3541	18.1923	18.0204	17.8619	17.7372	17.6626	17.6497	17.7064	17.8394	18.0539	18.3521	18.7299	19.1738	19.6607	20.1602
		WHISPER	18.8704	18.8385	18.7795	18.694	18.5914	18.4884	18.4033	18.3492	18.3285	18.3295	18.3307	18.3067	18.2399	18.1275	17.9858	17.845	17.7407	17.7017	17.7404	17.8478	17.9963	18.1471	18.2601	18.3027	18.2555	18.114	17.8872	17.594	17.26	16.9153	16.5915	16.3212	16.1344	16.0554	16.1002	16.2735	16.5684	16.9674	17.4441	17.9655	18.4979	19.0087	19.4725	19.8741	20.2113	20.4939	20.7403
		NORMAL	19.127	18.5982	18.1238	17.7369	17.4558	17.2827	17.2027	17.1913	17.2211	17.2689	17.3229	17.3804	17.4465	17.527	17.6223	17.7251	17.8193	17.8845	17.9014	17.8586	17.7563	17.6086	17.4432	17.2974	17.2111	17.2192	17.3427	17.5817	17.9131	18.292	18.661	18.9637	19.1592	19.2323	19.1968	19.0874	18.9479	18.8138	18.7009	18.6031	18.4987	18.363	18.1826	17.9628	17.7272	17.5103	17.3464
		LOUD	19.8783	19.6914	19.4079	19.0561	18.682	18.3344	18.0523	17.8557	17.7453	17.7079	17.7244	17.7774	17.8555	17.9527	18.0653	18.1873	18.3082	18.414	18.4915	18.5315	18.5327	18.4998	18.4412	18.3664	18.2846	18.2059	18.1412	18.1032	18.101	18.1371	18.2048	18.2887	18.3694	18.4293	18.4556	18.4438	18.3956	18.3147	18.2047	18.0665	17.8988	17.7008	17.4758	17.2361	17.0055	16.8197	16.721
v6v	65	MIME	0.749136	0.77314	0.80683	0.84861	0.896263	0.946818	0.996121	1.03911	1.0707	1.08722	1.08754	1.07385	1.05116	1.02603	1.00474	0.991811	0.988945	0.99515	1.0073	1.02135	1.03285	1.03746	1.03086	1.00911	0.968848	0.908688	0.829949	0.737326	0.63841	0.54238	0.458479	0.394183	0.354116	0.339833	0.349791	0.37973	0.423687	0.475081	0.528047	0.578814	0.626179	0.67149	0.717382	0.766068	0.817732	0.869798	0.917515
		WHISPER	1.15859	1.14569	1.12729	1.10634	1.08579	1.0677	1.05307	1.04177	1.03285	1.02483	1.01586	1.00411	0.987916	0.966113	0.938401	0.905552	0.869807	0.834768	0.805587	0.787813	0.786448	0.804096	0.839527	0.887017	0.936957	0.978308	1.00133	1.00036	0.975095	0.929979	0.872322	0.809573	0.747327	0.688302	0.632804	0.579821	0.528523	0.479388	0.434772	0.398614	0.375649	0.370203	0.384855	0.419698	0.47167	0.534913	0.601401
		NORMAL	1.14633	1.235	1.325	1.40523	1.46753	1.5079	1.52599	1.52309	1.50039	1.45816	1.39597	1.31456	1.21786	1.11357	1.01275	0.927529	0.868429	0.8419	0.849183	0.886389	0.945608	1.01648	1.08782	1.1493	1.19272	1.21306	1.20908	1.18349	1.14211	1.09259	1.04253	0.99768	0.960891	0.931845	0.907824	0.885102	0.860495	0.832821	0.80347	0.77611	0.755988	0.748223	0.756015	0.779566	0.815564	0.857556	0.897717
		LOUD	0.875029	0.838242	0.809344	0.787953	0.776059	0.776916	0.792778	0.823456	0.865406	0.911921	0.954484	0.984647	0.996099	0.985824	0.954717	0.907232	0.850516	0.793303	0.744356	0.711387	0.699822	0.711685	0.745187	0.794962	0.853384	0.912384	0.965382	1.00859	1.04112	1.06404	1.07911	1.0875	1.08945	1.08508	1.07484	1.06032	1.04381	1.0273	1.0115	0.995257	0.976079	0.951313	0.919742	0.882128	0.841669	0.802836	0.770342
	66	MIME	16.7095	16.7344	16.6821	16.5566	16.3701	16.1403	15.8883	15.6359	15.4051	15.2143	15.0763	14.9976	14.9755	14.9994	15.0544	15.1237	15.195	15.264	15.3377	15.4327	15.5703	15.7701	16.042	16.3813	16.7669	17.1655	17.5361	17.839	18.041	18.1221	18.0762	17.9114	17.6455	17.303	16.9083	16.4853	16.0541	15.6324	15.2353	14.8734	14.5514	14.2644	14.0001	13.7399	13.4657	13.1668	12.8431
		WHISPER	18.2083	18.238	18.2009	18.0984	17.9352	17.7211	17.4715	17.2066	16.9489	16.7199	16.5366	16.4099	16.341	16.3214	16.3312	16.3448	16.3355	16.2843	16.1865	16.0552	15.9194	15.8166	15.7824	15.8397	15.9908	16.2167	16.4804	16.7356	16.9365	17.0451	17.0358	16.8956	16.6222	16.2234	15.7177	15.1352	14.5184	13.9179	13.3856	12.9644	12.6787	12.5314	12.5062	12.5753	12.7089	12.8821	13.0764
		NORMAL	15.6406	15.7068	15.8128	15.9472	16.0945	16.2384	16.3608	16.4464	16.4836	16.4667	16.3962	16.2792	16.1273	15.9552	15.7787	15.613	15.4716	15.3647	15.301	15.2867	15.3268	15.4249	15.5835	15.803	16.0792	16.4003	16.7446	17.0803	17.3689	17.5719	17.6578	17.6099	17.4298	17.1365	16.7604	16.3364	15.896	15.4621	15.047	14.6553	14.2859	13.9366	13.6056	13.2919	12.9929	12.7046	12.421
		LOUD	15.4362	15.6335	15.8719	16.1223	16.3507	16.526	16.6287	16.6529	16.6073	16.5113	16.3897	16.2641	16.1494	16.0498	15.96	15.8693	15.7666	15.6458	15.5085	15.3663	15.2378	15.1467	15.1156	15.1613	15.2914	15.501	15.7745	16.0876	16.4115	16.7156	16.9701	17.1479	17.2264	17.1889	17.0288	16.7506	16.3692	15.9085	15.3974	14.8675	14.3505	13.8774	13.4779	13.1771	12.9918	12.9265	12.9706
	67	MIME	12.7661	12.9944	13.1879	13.3443	13.4628	13.5421	13.5788	13.5679	13.5061	13.3945	13.2414	13.0625	12.8782	12.7084	12.5665	12.4564	12.3729	12.3053	12.2429	12.1798	12.1139	12.0435	11.9608	11.8494	11.6851	11.4439	11.1124	10.6943	10.2135	9.70802	9.22153	8.79248	8.44825	8.20342	8.06233	8.02217	8.07625	8.21551	8.42849	8.70272	9.02477	9.38326	9.76857	10.1714	10.5796	10.9763	11.3385
		WHISPER	12.7681	12.5667	12.4133	12.333	12.3393	12.4291	12.5815	12.7618	12.9293	13.0473	13.0918	13.0577	12.9577	12.8164	12.6626	12.5209	12.4064	12.3251	12.2772	12.2601	12.271	12.3068	12.3615	12.4237	12.4749	12.4925	12.4545	12.3444	12.1561	11.8957	11.5801	11.2344	10.8872	10.567	10.2981	10.0972	9.97318	9.92526	9.94583	10.0204	10.1304	10.2532	10.3647	10.4412	10.4641	10.4239	10.3236
		NORMAL	12.6472	12.7881	12.8451	12.8008	12.6558	12.4287	12.1522	11.8645	11.5997	11.3828	11.2246	11.1248	11.0755	11.0672	11.0907	11.1374	11.1991	11.2665	11.3292	11.3784	11.4083	11.4167	11.4048	11.3755	11.3306	11.2704	11.193	11.097	10.9832	10.8571	10.7304	10.6187	10.5388	10.5026	10.5133	10.5637	10.6372	10.7123	10.7683	10.7893	10.7669	10.6982	10.5847	10.4311	10.2454	10.0401	9.83296
		LOUD	11.9198	11.6731	11.5778	11.6403	11.8425	12.1515	12.5275	12.934	13.342	13.7288	14.0767	14.368	14.5841	14.7054	14.714	14.5992	14.3615	14.0148	13.5855	13.1072	12.6137	12.1308	11.6727	11.2418	10.8341	10.4468	10.0859	9.76983	9.52475	9.37658	9.3411	9.41663	9.58313	9.80633	10.046	10.264	10.4289	10.5186	10.5209	10.4323	10.2589	10.0169	9.73187	9.43603	9.16464	8.94956	8.81571
	68	MIME	6.88928	7.06406	7.284	7.51464	7.71215	7.83542	7.85872	7.7782	7.61251	7.39534	7.16511	6.95467	6.78306	6.65474	6.56156	6.48907	6.42255	6.35218	6.27453	6.19229	6.11176	6.04064	5.98635	5.95622	5.95775	5.99888	6.08742	6.22976	6.4274	6.67536	6.96065	7.26221	7.55397	7.80909	8.00497	8.12851	8.17742	8.16027	8.0925	7.99193	7.87476	7.75346	7.63754	7.53477	7.45441	7.40737	7.40596
		WHISPER	8.80181	8.82988	8.84358	8.83376	8.79324	8.71871	8.61144	8.47722	8.32548	8.16851	8.01867	7.8871	7.78106	7.70249	7.64821	7.6118	7.58433	7.5575	7.5233	7.47547	7.40898	7.31992	7.20584	7.06681	6.90667	6.73378	6.56149	6.40652	6.28661	6.21763	6.20976	6.26538	6.37817	6.53391	6.71317	6.89407	7.05612	7.18222	7.26088	7.28743	7.26491	7.20443	7.12307	7.04152	6.97894	6.94863	6.95479
		NORMAL	8.90393	8.87137	8.80382	8.72127	8.64842	8.60814	8.61519	8.67211	8.76893	8.88619	9.00127	9.09505	9.15628	9.18296	9.18034	9.1576	9.1228	9.08048	9.02907	8.96173	8.86687	8.73139	8.54462	8.30321	8.01459	7.69818	7.3839	7.1057	6.89429	6.76956	6.73577	6.78058	6.87898	7.00031	7.11509	7.20293	7.25519	7.27442	7.27039	7.25485	7.2361	7.21742	7.19751	7.17407	7.14721	7.1217	7.10704
		LOUD	6.81986	6.73707	6.75364	6.85256	7.00016	7.1528	7.26518	7.29981	7.23486	7.06847	6.81902	6.52036	6.21616	5.95101	5.76301	5.67735	5.70201	5.82575	6.02033	6.2463	6.46212	6.63271	6.73739	6.77188	6.74663	6.67964	6.59014	6.49378	6.40021	6.31463	6.23971	6.17722	6.12823	6.09287	6.06913	6.05385	6.0435	6.03631	6.03369	6.04021	6.06264	6.10582	6.17131	6.25557	6.34988	6.44276	6.52267
	69	MIME	0.116673	0.142111	0.181846	0.232889	0.290864	0.350731	0.4076	0.457602	0.498283	0.52839	0.547205	0.554227	0.549085	0.532015	0.504478	0.469665	0.432203	0.397484	0.370576	0.355154	0.352899	0.363196	0.383314	0.408829	0.434457	0.455075	0.466541	0.46678	0.45595	0.436404	0.412178	0.388067	0.36883	0.358386	0.359352	0.372525	0.396676	0.428644	0.463777	0.496795	0.522701	0.538091	0.541982	0.536048	0.524323	0.512269	0.505371
		WHISPER	0.383877	0.385777	0.381125	0.368749	0.34868	0.322119	0.291248	0.258699	0.227055	0.198422	0.174138	0.154696	0.139953	0.129728	0.12431	0.12501	0.134361	0.155804	0.192823	0.247755	0.320316	0.406682	0.499435	0.588265	0.661878	0.710394	0.727512	0.711976	0.667697	0.602724	0.52742	0.452331	0.386392	0.335919	0.304362	0.292599	0.29959	0.32299	0.359546	0.405425	0.456337	0.507685	0.55492	0.593827	0.621068	0.634385	0.632707
		NORMAL	0.375149	0.445001	0.51446	0.57668	0.62563	0.656592	0.666711	0.655526	0.62523	0.580372	0.527358	0.473052	0.423606	0.383332	0.354248	0.33628	0.327959	0.327111	0.331374	0.338429	0.345872	0.351281	0.352422	0.3477	0.336802	0.320948	0.302681	0.285323	0.272061	0.265189	0.265519	0.272326	0.283856	0.297985	0.312844	0.327142	0.340376	0.352751	0.364829	0.377485	0.391511	0.407204	0.424235	0.441384	0.456667	0.467893	0.473253
		LOUD	0.34715	0.351639	0.349427	0.340355	0.326358	0.310135	0.293776	0.277889	0.26167	0.243646	0.222717	0.199227	0.174979	0.153071	0.136992	0.129732	0.133082	0.147345	0.171334	0.202694	0.23823	0.274206	0.306758	0.332181	0.347547	0.351211	0.343319	0.325785	0.302037	0.276065	0.25153	0.230961	0.215285	0.204023	0.195692	0.188459	0.180631	0.171221	0.160169	0.148379	0.137662	0.130328	0.1288	0.135079	0.150304	0.174883	0.208435
	70	MIME	20.9173	21.0027	21.0618	21.1107	21.1724	21.2677	21.4066	21.5835	21.7779	21.9589	22.0957	22.1642	22.1544	22.0747	21.9506	21.8228	21.7398	21.7491	21.888	22.1739	22.5984	23.1261	23.6974	24.239	24.6754	24.9411	24.9928	24.8144	24.4192	23.8455	23.1496	22.3971	21.654	20.979	20.4177	19.9973	19.7266	19.5955	19.5784	19.6389	19.7358	19.8291	19.8852	19.8798	19.8016	19.6482	19.4252
		WHISPER	18.1567	18.3681	18.5719	18.7444	18.8764	18.9737	19.052	19.1298	19.2197	19.3247	19.4364	19.5398	19.6207	19.6732	19.705	19.7361	19.7952	19.9104	20.1006	20.3679	20.6966	21.054	21.3986	21.6882	21.8906	21.9896	21.9874	21.9039	21.7705	21.6237	21.4954	21.408	21.37	21.376	21.4087	21.4461	21.4664	21.4532	21.3988	21.3026	21.1694	21.0064	20.8188	20.6092	20.3773	20.1213	19.8404
		NORMAL	18.1241	17.9066	17.6405	17.3563	17.0935	16.8933	16.7921	16.8151	16.9701	17.2464	17.6143	18.031	18.4476	18.8217	19.1281	19.3681	19.5704	19.7853	20.069	20.4666	20.9938	21.6282	22.3091	22.9518	23.4663	23.781	23.8582	23.7025	23.3571	22.8907	22.3816	21.9006	21.4988	21.2019	21.0105	20.9043	20.8491	20.8052	20.7356	20.6111	20.4154	20.146	19.8112	19.4244	18.9983	18.5396	18.0505
		LOUD	19.404	19.1858	19.0803	19.0741	19.1398	19.2484	19.3785	19.5209	19.6795	19.8634	20.0811	20.3339	20.6135	20.9025	21.1804	21.4285	21.6369	21.8067	21.9482	22.0736	22.1875	22.2795	22.3229	22.2813	22.1201	21.8223	21.3965	20.8807	20.3335	19.8242	19.418	19.1654	19.0935	19.2031	19.4672	19.8354	20.2421	20.6175	20.9006	21.0492	21.0443	20.8891	20.6017	20.2058	19.7243	19.178	18.5876
	71	MIME	18.4388	18.0955	17.7174	17.3645	17.0908	16.9332	16.9035	16.9858	17.1404	17.3138	17.4498	17.5047	17.4578	17.3175	17.1245	16.9511	16.8922	17.0535	17.5341	18.4037	19.6816	21.3179	23.1919	25.1236	26.9045	28.3389	29.2854	29.6902	29.5982	29.142	28.5095	27.9	27.4801	27.3491	27.5256	27.9519	28.5165	29.0854	29.5354	29.7786	29.777	29.5423	29.1258	28.6013	28.0466	27.5257	27.0805
		WHISPER	16.1129	16.0102	15.8983	15.776	15.6415	15.4957	15.347	15.2101	15.1039	15.0446	15.0407	15.0899	15.1835	15.3137	15.4845	15.7192	16.0649	16.5864	17.3532	18.4201	19.8085	21.4876	23.3697	25.3165	27.1632	28.7514	29.965	30.7567	31.1573	31.263	31.2078	31.1277	31.1277	31.2628	31.5331	31.8946	32.2772	32.6048	32.8141	32.8635	32.7392	32.4543	32.0429	31.554	31.0412	30.5538	30.1276
		NORMAL	15.7786	15.7365	15.6716	15.6258	15.6391	15.7366	15.9187	16.1586	16.4098	16.6191	16.7416	16.7561	16.6721	16.5306	16.3996	16.3625	16.5088	16.9202	17.6572	18.7457	20.1633	21.8334	23.6271	25.3802	26.9211	28.106	28.848	29.1361	29.0338	28.6604	28.1615	27.677	27.3167	27.1451	27.1798	27.3971	27.7436	28.149	28.5378	28.8404	29.0014	28.985	28.7794	28.3969	27.8694	27.2421	26.5641
		LOUD	12.6919	12.5439	12.5121	12.6001	12.7905	13.0474	13.321	13.5596	13.7219	13.7881	13.7635	13.6784	13.5822	13.536	13.6078	13.8701	14.3952	15.2473	16.4686	18.0624	19.978	22.1068	24.2921	26.3565	28.1338	29.5048	30.42	30.9069	31.0563	30.9977	30.8664	30.7743	30.7901	30.9345	31.1841	31.4847	31.7661	31.9575	31.9966	31.8404	31.4699	30.8938	30.1499	29.3008	28.4259	27.6099	26.9292
	72	MIME	36.4443	36.4728	36.4023	36.2447	36.0225	35.761	35.4824	35.2013	34.924	34.651	34.3786	34.1046	33.8302	33.5634	33.3178	33.1105	32.9578	32.8729	32.8627	32.9291	33.0709	33.2828	33.5574	33.8823	34.2405	34.6128	34.9798	35.3279	35.6515	35.9542	36.242	36.5165	36.7688	36.9763	37.1081	37.1356	37.0466	36.8553	36.6061	36.3643	36.2022	36.1763	36.3102	36.584	36.9388	37.2937	37.5696
		WHISPER	33.8131	34.1106	34.4614	34.829	35.1803	35.4858	35.7181	35.8537	35.877	35.7859	35.5933	35.3257	35.0142	34.6872	34.3649	34.0556	33.7626	33.4929	33.2664	33.1186	33.0963	33.2427	33.5775	34.0826	34.6982	35.3356	35.9033	36.3384	36.6302	36.8235	37.001	37.2476	37.6154	38.0983	38.63	39.1045	39.4099	39.4602	39.2177	38.6963	37.951	37.0591	36.1031	35.1615	34.3042	33.5942	33.0838
		NORMAL	35.5226	35.6117	35.6744	35.6828	35.619	35.4831	35.2922	35.0724	34.8486	34.6351	34.4312	34.223	33.9923	33.7244	33.4168	33.0836	32.7557	32.4776	32.3023	32.2836	32.468	32.881	33.5159	34.326	35.2262	36.1049	36.8477	37.3653	37.6128	37.5987	37.3765	37.0238	36.6185	36.2167	35.8432	35.4948	35.1534	34.8041	34.4524	34.128	33.8815	33.7671	33.8231	34.0598	34.4567	34.9716	35.5595
		LOUD	34.9756	34.8104	34.5531	34.2236	33.8595	33.509	33.2142	32.9993	32.8668	32.8005	32.776	32.773	32.7831	32.8105	32.8693	32.9746	33.139	33.3677	33.663	34.0261	34.46	34.9699	35.5538	36.2001	36.8779	37.5427	38.1459	38.65	39.0429	39.342	39.5897	39.8343	40.1121	40.4308	40.7633	41.0564	41.2458	41.2777	41.1246	40.7968	40.3394	39.8241	39.3307	38.9329	38.6849	38.6142	38.7212
	73	MIME	25.3216	25.0154	24.753	24.5359	24.3541	24.1909	24.0317	23.8676	23.697	23.5245	23.3583	23.2102	23.096	23.037	23.06	23.1948	23.4681	23.8985	24.4907	25.2305	26.0825	26.9909	27.8813	28.6685	29.2679	29.6106	29.6576	29.4112	28.915	28.2482	27.5104	26.8036	26.2153	25.8062	25.6041	25.6049	25.7789	26.0838	26.4762	26.9233	27.4066	27.9219	28.4724	29.0587	29.6723	30.2942	30.8969
		WHISPER	25.5469	25.4916	25.5296	25.6448	25.812	26.0025	26.1892	26.3514	26.4772	26.5644	26.6164	26.6387	26.6379	26.6183	26.5862	26.5535	26.5384	26.5657	26.6608	26.8427	27.1156	27.4643	27.8546	28.2369	28.5559	28.7594	28.81	28.6905	28.4088	27.9966	27.5071	27.0043	26.5553	26.2177	26.0312	26.0094	26.1404	26.3906	26.7156	27.0708	27.423	27.756	28.0714	28.3847	28.7168	29.0869	29.5046
		NORMAL	26.1413	26.0558	25.9845	25.9171	25.8495	25.7861	25.7385	25.7229	25.758	25.8589	26.0344	26.2869	26.6141	27.0136	27.4855	28.0336	28.6626	29.3711	30.1438	30.9481	31.7326	32.4339	32.9873	33.3401	33.4644	33.3629	33.0699	32.6416	32.1447	31.6408	31.1765	30.7779	30.4517	30.1898	29.9767	29.7967	29.6404	29.5074	29.4093	29.3655	29.3997	29.5347	29.7893	30.176	30.6972	31.347	32.1042
		LOUD	24.8041	24.9011	25.0499	25.2543	25.5113	25.806	26.1127	26.3996	26.635	26.7971	26.8822	26.9086	26.9146	26.9511	27.0691	27.3079	27.6893	28.2118	28.8541	29.5776	30.3299	31.0478	31.6619	32.1033	32.3142	32.2575	31.9276	31.3522	30.5891	29.7167	28.821	27.9834	27.2727	26.7401	26.4164	26.3113	26.4137	26.6944	27.1138	27.6314	28.2169	28.8573	29.5563	30.3272	31.1829	32.1254	33.1417
	74	MIME	11.7748	11.482	11.2148	10.9862	10.8061	10.6799	10.6064	10.5772	10.5789	10.5959	10.6155	10.6311	10.6443	10.6643	10.705	10.783	10.9146	11.116	11.4024	11.7869	12.2768	12.8696	13.5482	14.2786	15.0139	15.7007	16.2894	16.7432	17.0435	17.1917	17.2047	17.1086	16.9313	16.6978	16.4286	16.141	15.852	15.5792	15.3381	15.138	14.9783	14.8464	14.722	14.5838	14.4178	14.2233	14.0138
		WHISPER	11.0047	11.1548	11.2684	11.3294	11.3284	11.2649	11.1495	11.0019	10.8481	10.7144	10.6225	10.5844	10.6019	10.6673	10.7692	10.8989	11.0556	11.2492	11.4983	11.8232	12.2371	12.7377	13.3038	13.8964	14.4669	14.968	15.3653	15.6472	15.8265	15.9351	16.0132	16.096	16.2009	16.3236	16.4406	16.5185	16.5262	16.4448	16.2716	16.021	15.7171	15.3883	15.0603	14.7523	14.4769	14.2401	14.0446
		NORMAL	11.9925	11.9174	11.8794	11.8796	11.9155	11.9781	12.0517	12.1164	12.1528	12.1488	12.1047	12.0336	11.9579	11.9026	11.8875	11.9234	12.0139	12.1606	12.3695	12.6547	13.0347	13.5246	14.1253	14.8143	15.5449	16.2527	16.8689	17.3366	17.622	17.7213	17.6576	17.4726	17.2163	16.9349	16.6651	16.429	16.2343	16.078	15.9508	15.8412	15.7398	15.6416	15.5462	15.4572	15.3802	15.32	15.2792
		LOUD	12.2959	12.4895	12.591	12.5833	12.4625	12.2389	11.9384	11.5969	11.2556	10.9564	10.7367	10.626	10.6447	10.8011	11.0911	11.4994	12.0029	12.5758	13.1977	13.8558	14.546	15.2682	16.0205	16.7947	17.5714	18.3232	19.0184	19.6261	20.1222	20.4901	20.7201	20.8072	20.7463	20.5297	20.1491	19.599	18.8834	18.023	17.0592	16.0525	15.0763	14.2043	13.497	12.9926	12.7013	12.6059	12.6707
	75	MIME	18.4179	18.1279	17.8648	17.6634	17.5442	17.51	17.5465	17.6282	17.7282	17.8254	17.9112	17.9899	18.0751	18.1815	18.3187	18.4859	18.674	18.8691	19.0591	19.237	19.4001	19.5451	19.6621	19.7331	19.7318	19.6315	19.414	19.0772	18.6406	18.1421	17.6318	17.1607	16.7711	16.4907	16.3327	16.3003	16.394	16.617	16.975	17.4738	18.1112	18.8728	19.7305	20.6469	21.5819	22.502	23.3858
		WHISPER	20.2302	20.3105	20.3889	20.4575	20.5121	20.5543	20.5925	20.6397	20.7115	20.8202	20.972	21.1636	21.3851	21.6227	21.8628	22.0941	22.3083	22.4992	22.66	22.784	22.8654	22.901	22.892	22.8441	22.7645	22.6591	22.5287	22.3676	22.1654	21.9109	21.5996	21.2377	20.8455	20.4555	20.1077	19.8426	19.6921	19.6755	19.798	20.0527	20.4251	20.8974	21.4526	22.0744	22.747	23.4532	24.1717
		NORMAL	20.5837	20.6745	20.728	20.7326	20.6821	20.5778	20.4293	20.2535	20.0691	19.8943	19.7419	19.618	19.5225	19.4521	19.4004	19.3626	19.335	19.3152	19.3003	19.2857	19.2646	19.2299	19.1776	19.1093	19.0354	18.9692	18.9228	18.8976	18.8818	18.8523	18.7828	18.6575	18.4806	18.2806	18.1061	18.0135	18.0541	18.2619	18.6505	19.2148	19.9365	20.7935	21.7645	22.8302	23.973	25.1722	26.4011
		LOUD	17.1729	17.0889	17.0649	17.1045	17.2048	17.3535	17.5321	17.7193	17.896	18.0504	18.1789	18.2851	18.382	18.4876	18.6256	18.8217	19.0963	19.4572	19.8915	20.3624	20.8119	21.1722	21.3805	21.3957	21.2078	20.8404	20.3424	19.773	19.1861	18.6207	18.0976	17.625	17.2062	16.85	16.572	16.3947	16.3405	16.4283	16.6671	17.0566	17.5925	18.2705	19.0916	20.0635	21.2	22.5114	24.0002
	76	MIME	40.4896	40.6533	40.7485	40.7396	40.6213	40.4135	40.1523	39.8806	39.6416	39.4698	39.3856	39.3923	39.4687	39.5708	39.637	39.6013	39.4089	39.0354	38.4995	37.8664	37.2406	36.7482	36.5151	36.6416	37.1822	38.1297	39.4111	40.8946	42.4062	43.7632	44.8058	45.429	45.6031	45.3733	44.8466	44.1626	43.4626	42.8646	42.4454	42.238	42.2332	42.3891	42.6415	42.9145	43.1317	43.2291	43.1643
		WHISPER	39.3905	39.2528	39.2508	39.372	39.5816	39.8333	40.0839	40.3027	40.4769	40.609	40.7064	40.7711	40.7911	40.7386	40.5755	40.267	39.7975	39.1845	38.4839	37.7852	37.1963	36.8213	36.7386	36.9824	37.5337	38.3234	39.2461	40.1807	41.0133	41.6581	42.0671	42.2325	42.1797	41.9552	41.6149	41.2158	40.8093	40.4369	40.1275	39.8953	39.7396	39.6471	39.5978	39.5694	39.5426	39.5037	39.4458
		NORMAL	41.9447	42.1453	42.3475	42.5283	42.6766	42.7908	42.8747	42.9318	42.9596	42.9494	42.8887	42.7646	42.5663	42.2886	41.9297	41.4927	40.9841	40.4182	39.8201	39.2346	38.7271	38.3804	38.283	38.5105	39.103	40.0497	41.2803	42.6689	44.0524	45.2555	46.1212	46.5392	46.4669	45.9392	45.0627	43.9954	42.9172	41.9938	41.3482	41.0419	41.0681	41.3628	41.8216	42.3237	42.7556	43.0292	43.0948
		LOUD	36.5714	36.3336	36.0958	35.8909	35.7618	35.7483	35.8734	36.1348	36.5041	36.9338	37.369	37.7587	38.0645	38.2621	38.3432	38.3106	38.1789	37.9733	37.7332	37.512	37.3794	37.4141	37.6951	38.2846	39.2104	40.4502	41.9226	43.4939	44.997	46.2636	47.1582	47.6064	47.6092	47.2362	46.606	45.8522	45.093	44.4074	43.8278	43.346	42.929	42.5381	42.1459	41.7445	41.3434	40.9613	40.6156
	77	MIME	25.9407	25.9745	25.944	25.852	25.7013	25.4969	25.2489	24.975	24.6974	24.4386	24.2162	24.0402	23.9143	23.8392	23.8165	23.8474	23.9275	24.0403	24.153	24.2179	24.1841	24.0102	23.6774	23.1983	22.6156	21.9932	21.4033	20.9109	20.5616	20.3738	20.3391	20.4279	20.5988	20.8102	21.0283	21.2299	21.4012	21.5349	21.6269	21.6746	21.6785	21.6432	21.5781	21.496	21.409	21.325	21.2467
		WHISPER	24.9294	24.9017	24.9619	25.1024	25.3086	25.5646	25.8606	26.196	26.5787	27.0164	27.5096	28.0406	28.5719	29.0476	29.4014	29.5702	29.5077	29.195	28.6444	27.8965	27.011	26.0556	25.0952	24.1826	23.3546	22.6296	22.007	21.4727	21.004	20.5783	20.1814	19.812	19.4827	19.213	19.0209	18.9151	18.8916	18.9331	19.0156	19.1132	19.2053	19.2798	19.3376	19.3907	19.4611	19.5746	19.7534
		NORMAL	28.0003	27.935	27.8953	27.8707	27.836	27.762	27.6243	27.4113	27.1277	26.7918	26.43	26.0695	25.7332	25.4353	25.1792	24.9596	24.7624	24.5694	24.3609	24.1194	23.8314	23.4894	23.0918	22.6442	22.1592	21.6559	21.1603	20.7024	20.313	20.0199	19.8423	19.7851	19.8373	19.9711	20.1465	20.3179	20.4438	20.4951	20.4608	20.3483	20.1779	19.9784	19.7771	19.5979	19.4593	19.3767	19.3662
		LOUD	25.149	24.8268	24.621	24.5451	24.5964	24.7561	24.9914	25.2617	25.5224	25.734	25.8684	25.9139	25.8774	25.7808	25.6524	25.517	25.3867	25.2567	25.1089	24.9206	24.6745	24.3681	24.0157	23.6452	23.2904	22.9804	22.7334	22.552	22.424	22.3299	22.2468	22.1576	22.0543	21.9393	21.8228	21.7194	21.6422	21.5984	21.5861	21.5945	21.6072	21.6065	21.5809	21.529	21.4629	21.4049	21.3808
	78	MIME	1.90134	1.92597	1.99132	2.0919	2.22069	2.36965	2.52948	2.68981	2.83995	2.97021	3.07419	3.14923	3.19762	3.22455	3.23612	3.2373	3.23028	3.21492	3.18997	3.15508	3.112	3.06519	3.02163	2.98988	2.97889	2.99659	3.04903	3.13921	3.26564	3.42152	3.59456	3.76867	3.92653	4.05325	4.1386	4.17861	4.17499	4.13325	4.06104	3.96679	3.85896	3.74569	3.63469	3.53157	3.43872	3.3541	3.27175
		WHISPER	2.31903	2.20691	2.10864	2.03198	1.98602	1.9798	2.02016	2.1093	2.2432	2.41076	2.59489	2.77462	2.92835	3.03687	3.086	3.06849	2.9847	2.84231	2.65519	2.44119	2.21995	2.01019	1.82682	1.67945	1.57146	1.50084	1.46174	1.44729	1.45195	1.47304	1.51093	1.56721	1.64243	1.73386	1.83448	1.9343	2.02308	2.09319	2.14224	2.17284	2.191	2.20282	2.21165	2.21668	2.21415	2.19995	2.17219
		NORMAL	1.90844	1.84123	1.76829	1.69413	1.62547	1.57062	1.53805	1.53424	1.56204	1.61938	1.69968	1.79295	1.88757	1.97274	2.04036	2.0867	2.11249	2.12284	2.12503	2.12667	2.13378	2.14978	2.17575	2.21104	2.25469	2.30603	2.36478	2.4305	2.5021	2.57691	2.65065	2.71729	2.76952	2.80011	2.80356	2.77732	2.72387	2.65033	2.56747	2.48713	2.41949	2.3712	2.34486	2.33956	2.35314	2.38308	2.42794
		LOUD	2.30677	2.31439	2.29899	2.25646	2.1899	2.10934	2.02898	1.96294	1.92157	1.90896	1.92263	1.95533	1.99691	2.03654	2.06523	2.07693	2.06957	2.04559	2.01122	1.97543	1.94757	1.93552	1.94349	1.97136	2.01454	2.06517	2.11397	2.15288	2.17628	2.18353	2.17913	2.17215	2.17404	2.19572	2.24423	2.32039	2.41752	2.52343	2.62245	2.69945	2.74237	2.74509	2.7078	2.63704	2.54398	2.44305	2.3497
	79	MIME	1.37578	1.30187	1.2323	1.17556	1.14187	1.14108	1.18022	1.26125	1.37928	1.52269	1.67474	1.81673	1.93182	2.00834	2.04158	2.03392	1.99367	1.93266	1.8637	1.79802	1.74383	1.70501	1.68175	1.67136	1.67038	1.67636	1.68931	1.71155	1.74679	1.79828	1.86648	1.94832	2.03675	2.12254	2.19672	2.253	2.29	2.31119	2.32337	2.33366	2.3466	2.36224	2.37592	2.38071	2.36996	2.33934	2.28826
		WHISPER	1.65924	1.64333	1.62474	1.60745	1.59482	1.58785	1.58575	1.58652	1.58889	1.59324	1.60191	1.61798	1.64355	1.67806	1.71769	1.75609	1.78609	1.80197	1.80077	1.78275	1.7508	1.70925	1.66307	1.61746	1.57825	1.55212	1.54612	1.56627	1.6147	1.68824	1.77726	1.86761	1.94386	1.99382	2.01199	2.00114	1.97123	1.93557	1.90703	1.89352	1.89673	1.91282	1.93483	1.95627	1.97428	1.99036	2.00959
		NORMAL	1.68064	1.54323	1.42822	1.34519	1.29977	1.29248	1.31865	1.36921	1.43302	1.49879	1.55718	1.60256	1.6333	1.65211	1.66464	1.67864	1.70173	1.74021	1.7973	1.8727	1.96209	2.05787	2.15029	2.22903	2.28526	2.31271	2.30908	2.27549	2.21563	2.13472	2.03826	1.93186	1.82122	1.7126	1.61234	1.52632	1.45871	1.41121	1.3826	1.36932	1.36622	1.36764	1.36822	1.36422	1.35383	1.33798	1.32025
		LOUD	2.19898	2.30056	2.38937	2.45719	2.50053	2.52183	2.52842	2.53004	2.53524	2.54778	2.56466	2.57677	2.57201	2.53952	2.47418	2.37807	2.26009	2.13258	2.00725	1.89179	1.78841	1.69524	1.60866	1.52604	1.44722	1.3745	1.31166	1.26285	1.23148	1.22022	1.23053	1.26222	1.31246	1.37515	1.44148	1.50064	1.54354	1.56507	1.56625	1.55437	1.5416	1.54185	1.56759	1.62628	1.71866	1.83821	1.97246
	80	MIME	3.63299	3.61761	3.65253	3.73787	3.86529	4.01937	4.18024	4.32646	4.4388	4.5045	4.52025	4.49362	4.44307	4.39473	4.37809	4.42051	4.54209	4.7521	5.04697	5.41002	5.81331	6.22163	6.59806	6.91012	7.13595	7.26788	7.31319	7.28973	7.22057	7.12671	7.02165	6.90952	6.78729	6.64919	6.49257	6.32154	6.14734	5.98437	5.84477	5.73274	5.64216	5.55758	5.45919	5.33	5.16163	4.95765	4.73336
		WHISPER	4.08967	4.04902	4.04008	4.05808	4.09514	4.14299	4.19558	4.25141	4.31339	4.38648	4.47477	4.57756	4.68819	4.79509	4.88581	4.95221	4.99494	5.02472	5.06103	5.1265	5.24102	5.41556	5.64913	5.92864	6.23162	6.53038	6.79691	7.00659	7.14071	7.18823	7.14632	7.0211	6.82786	6.59001	6.33626	6.09686	5.89855	5.75964	5.68824	5.68112	5.72685	5.80885	5.90997	6.01509	6.11371	6.19902	6.26716
		NORMAL	3.49939	3.54368	3.53224	3.48362	3.42825	3.40044	3.42956	3.53235	3.70919	3.94396	4.20809	4.46819	4.69419	4.86662	4.981	5.04864	5.09412	5.14923	5.24508	5.40434	5.63477	5.92638	6.25379	6.58186	6.87409	7.10128	7.24679	7.30759	7.29183	7.21448	7.09263	6.94244	6.77728	6.60683	6.43681	6.2684	6.09936	5.92612	5.74578	5.55854	5.36893	5.18486	5.01653	4.87428	4.76613	4.69736	4.66991
		LOUD	4.14794	4.2515	4.3553	4.45357	4.53907	4.60438	4.64441	4.65775	4.64716	4.61893	4.58011	4.5369	4.49339	4.45209	4.41649	4.39389	4.39739	4.44501	4.55683	4.74911	5.02838	5.3876	5.80503	6.24745	6.6764	7.05501	7.35429	7.55586	7.65229	7.64546	7.54421	7.36284	7.1203	6.84043	6.55022	6.27799	6.04946	5.88401	5.79178	5.77267	5.819	5.91888	6.06033	6.23426	6.43366	6.65131	6.87579
	81	MIME	7.0609	7.21698	7.3292	7.39029	7.39725	7.35216	7.26233	7.14032	7.00281	6.86741	6.74926	6.65743	6.59279	6.54978	6.52014	6.49786	6.48391	6.48717	6.52154	6.59963	6.72545	6.88847	7.06391	7.21714	7.31414	7.33189	7.26666	7.13603	6.9735	6.81906	6.70775	6.66123	6.6846	6.768	6.89296	7.0386	7.1884	7.33333	7.47206	7.60804	7.74584	7.88647	8.02579	8.15392	8.2591	8.3329	8.37412
		WHISPER	5.83262	5.95826	6.09455	6.23185	6.35857	6.46008	6.52067	6.52567	6.46666	6.34502	6.17379	5.97692	5.78457	5.6278	5.53236	5.51383	5.5748	5.70445	5.88055	6.07402	6.25523	6.40091	6.49864	6.54886	6.56259	6.556	6.54357	6.5329	6.52366	6.50984	6.48426	6.44254	6.38504	6.31621	6.24193	6.16748	6.09609	6.02969	5.97	5.92001	5.88377	5.8652	5.86642	5.88635	5.91964	5.95879	5.99514
		NORMAL	6.51308	6.49088	6.51249	6.57571	6.66438	6.75204	6.80996	6.81609	6.76221	6.65632	6.51945	6.37895	6.25987	6.17834	6.1379	6.13118	6.14335	6.15924	6.16853	6.16897	6.16823	6.18125	6.22605	6.31804	6.4655	6.66642	6.90852	7.17149	7.43093	7.66282	7.84633	7.96636	8.0145	7.9909	7.90394	7.77069	7.6146	7.46106	7.33259	7.24361	7.19738	7.18562	7.19145	7.19286	7.16792	7.09865	6.97429
		LOUD	5.90246	5.59634	5.29956	5.03893	4.83363	4.69365	4.61995	4.60547	4.63597	4.69225	4.75324	4.79941	4.81764	4.80387	4.76404	4.71251	4.66738	4.6453	4.65797	4.71108	4.80563	4.94168	5.12076	5.34615	5.62027	5.94078	6.29716	6.66951	7.03152	7.35434	7.61118	7.78103	7.84965	7.80914	7.6587	7.40557	7.06666	6.6697	6.25136	5.85183	5.50766	5.24531	5.07749	5.00318	5.01228	5.09095	5.22758
	82	MIME	3.82688	3.82968	3.8184	3.7925	3.75368	3.70506	3.65038	3.5932	3.53644	3.48144	3.42785	3.37382	3.31726	3.25702	3.19471	3.13526	3.08643	3.05655	3.05241	3.07627	3.12527	3.19177	3.26565	3.33717	3.39996	3.45175	3.4935	3.5275	3.55412	3.57118	3.57455	3.56093	3.53143	3.49319	3.45917	3.44478	3.46332	3.52182	3.61943	3.74837	3.89828	4.06073	4.23228	4.41466	4.61181	4.82521	5.05017
		WHISPER	2.55366	2.56297	2.61489	2.70656	2.82618	2.95486	3.07043	3.1524	3.18765	3.17352	3.11828	3.03813	2.95247	2.8793	2.83144	2.81572	2.83353	2.88193	2.95551	3.047	3.14847	3.25178	3.34985	3.4376	3.51261	3.57538	3.62773	3.67162	3.70758	3.73438	3.74959	3.7509	3.73703	3.70809	3.66489	3.60785	3.53657	3.45078	3.35145	3.24283	3.13286	3.03211	2.95247	2.90513	2.90024	2.94612	3.04896
		NORMAL	3.49156	3.50486	3.51267	3.52594	3.55338	3.59912	3.66197	3.73601	3.8125	3.88201	3.93583	3.96701	3.97068	3.94438	3.88957	3.81266	3.72591	3.64617	3.59193	3.57841	3.61265	3.69094	3.79862	3.91423	4.014	4.07783	4.09309	4.05628	3.973	3.8559	3.72298	3.59505	3.4925	3.43334	3.43	3.48756	3.60375	3.77082	3.97808	4.21517	4.47351	4.74648	5.02763	5.309	5.57921	5.82444	6.02988
		LOUD	3.97906	4.01895	4.0019	3.93119	3.8155	3.66713	3.50085	3.33229	3.1772	3.05003	2.96315	2.92607	2.94497	3.02244	3.15698	3.34198	3.56581	3.81163	4.05902	4.28662	4.47566	4.6136	4.69609	4.72804	4.72158	4.69377	4.66216	4.64136	4.64007	4.65922	4.69235	4.72778	4.75233	4.7544	4.72787	4.67291	4.59623	4.50967	4.42831	4.36789	4.34234	4.36083	4.42669	4.5357	4.67798	4.84107	5.01345
	83	MIME	47.7659	47.5417	47.3396	47.1771	47.0654	47.0057	46.9918	47.0141	47.0655	47.1419	47.243	47.3662	47.5005	47.6268	47.7174	47.7435	47.6828	47.5278	47.2891	46.9975	46.7005	46.4544	46.3139	46.3201	46.4915	46.8203	47.2749	47.8134	48.3957	48.9945	49.5972	50.1952	50.7711	51.2865	51.6796	51.8791	51.8227	51.4832	50.8816	50.0869	49.2032	48.3478	47.6305	47.1365	46.9177	46.9913	47.3368
		WHISPER	46.6963	47.0029	47.2573	47.4305	47.525	47.5735	47.6314	47.7582	48.0023	48.3869	48.9049	49.5202	50.1738	50.7936	51.3031	51.6305	51.7173	51.5254	51.047	50.3098	49.3801	48.3553	47.3524	46.4867	45.8531	45.5097	45.4718	45.7153	46.1849	46.8055	47.4934	48.1652	48.7466	49.1793	49.4275	49.4806	49.3512	49.0699	48.6769	48.2141	47.7208	47.231	46.7738	46.3746	46.0551	45.8328	45.7202
		NORMAL	50.0593	50.2261	50.399	50.569	50.7173	50.8212	50.866	50.8545	50.8088	50.7644	50.7555	50.801	50.8973	51.017	51.1165	51.1493	51.0758	50.8711	50.5282	50.0614	49.507	48.9223	48.3807	47.9581	47.7185	47.6952	47.8813	48.2281	48.6561	49.0753	49.403	49.5827	49.593	49.4474	49.1878	48.8753	48.5779	48.359	48.2692	48.3363	48.5632	48.9272	49.3823	49.8689	50.3219	50.6815	50.9
		LOUD	46.0611	46.4481	46.8276	47.1911	47.5205	47.7898	47.9665	48.0192	47.9267	47.686	47.3143	46.8514	46.3515	45.8758	45.4758	45.1829	44.9998	44.8999	44.8347	44.7515	44.6115	44.4088	44.174	43.9703	43.8775	43.9676	44.2828	44.8225	45.542	46.3645	47.1974	47.9555	48.5748	49.0216	49.2908	49.3981	49.371	49.2403	49.0358	48.7857	48.5191	48.2656	48.0559	47.9165	47.8619	47.8877	47.9645
	84	MIME	13.6678	13.4868	13.308	13.1459	13.0097	12.9028	12.8209	12.7531	12.6851	12.6028	12.4964	12.3625	12.2044	12.0292	11.8457	11.6596	11.4728	11.2822	11.0821	10.8678	10.639	10.4015	10.1672	9.95201	9.77108	9.6363	9.55326	9.52085	9.53099	9.57041	9.623	9.67158	9.70197	9.70756	9.69286	9.67543	9.68273	9.74654	9.89387	10.1394	10.482	10.9055	11.3836	11.8871	12.389	12.8689	13.3145
		WHISPER	12.6742	12.6055	12.5184	12.4064	12.2692	12.1132	11.9512	11.7997	11.6744	11.5863	11.5384	11.5238	11.527	11.5262	11.4971	11.417	11.2681	11.0389	10.7261	10.3351	9.87965	9.38244	8.87297	8.38586	7.95647	7.61697	7.39266	7.29958	7.34275	7.51731	7.80973	8.19759	8.65181	9.13734	9.61535	10.0477	10.4028	10.6598	10.8138	10.8748	10.8658	10.8175	10.763	10.7329	10.7527	10.8412	11.0103
		NORMAL	13.5476	13.4473	13.3779	13.3666	13.4297	13.5691	13.7707	14.008	14.2468	14.4535	14.6009	14.673	14.6636	14.5742	14.4091	14.172	13.8654	13.4909	13.0528	12.5596	12.0252	11.4685	10.9117	10.3783	9.89215	9.4758	9.14951	8.92972	8.8267	8.84255	8.96963	9.19026	9.47636	9.7941	10.1068	10.3813	10.5922	10.7281	10.7921	10.8017	10.7868	10.7861	10.8434	11.003	11.3055	11.7829	12.4529
		LOUD	12.0686	12.2649	12.548	12.8601	13.1451	13.3603	13.4825	13.5115	13.4652	13.375	13.2759	13.1979	13.1582	13.158	13.1827	13.2061	13.1965	13.1237	12.966	12.7146	12.3758	11.9701	11.5287	11.0885	10.6864	10.3554	10.1213	9.99969	9.99504	10.0991	10.2913	10.5424	10.8191	11.09	11.332	11.5336	11.6933	11.8174	11.916	12.0001	12.0823	12.1779	12.3067	12.4936	12.7645	13.1414	13.6336
	85	MIME	17.6953	17.5585	17.3032	16.9546	16.5558	16.1573	15.8078	15.5467	15.3987	15.3703	15.4502	15.6101	15.8085	15.9964	16.1241	16.1491	16.0415	15.7857	15.3815	14.8386	14.1772	13.4246	12.6154	11.7906	10.9965	10.2799	9.68527	9.24843	8.99309	8.9267	9.03803	9.29587	9.65075	10.0411	10.4027	10.6801	10.8374	10.8645	10.7781	10.6137	10.4157	10.2255	10.0725	9.96949	9.91394	9.89282	9.88966
		WHISPER	15.8375	15.8642	15.8858	15.8951	15.8917	15.8798	15.8626	15.8389	15.8008	15.7328	15.6149	15.4251	15.143	14.7528	14.2476	13.632	12.9233	12.1502	11.3486	10.5553	9.80156	9.11005	8.49374	7.95988	7.51468	7.16729	6.9307	6.81852	6.84006	6.99504	7.27005	7.63812	8.06096	8.49366	8.89063	9.21212	9.43146	9.53956	9.54662	9.47969	9.37466	9.26845	9.1897	9.15447	9.16608	9.21902	9.30372
		NORMAL	16.8038	16.8273	16.847	16.8835	16.9617	17.0974	17.289	17.5144	17.7356	17.9084	17.9927	17.9613	17.7999	17.5053	17.0787	16.5243	15.8472	15.0591	14.1815	13.2485	12.3051	11.4011	10.5837	9.88935	9.33974	8.94041	8.68355	8.55185	8.52344	8.57582	8.68693	8.83806	9.0123	9.19492	9.37329	9.53727	9.67867	9.79077	9.86729	9.90169	9.88798	9.82328	9.71143	9.56642	9.41247	9.28194	9.20912
		LOUD	14.0499	13.8208	13.5783	13.3388	13.1238	12.9527	12.8365	12.7767	12.7652	12.7885	12.8298	12.8729	12.9026	12.9027	12.8558	12.742	12.5414	12.2358	11.8151	11.2814	10.6522	9.95962	9.24793	8.56503	7.95579	7.45472	7.08287	6.84782	6.7483	6.77832	6.93073	7.19669	7.56213	8.00563	8.49604	8.99475	9.46323	9.87049	10.2003	10.4531	10.6429	10.7906	10.9149	11.0266	11.1265	11.2088	11.267
	86	MIME	26.3817	26.1692	25.9432	25.7333	25.5692	25.4748	25.462	25.5287	25.6591	25.8281	26.0049	26.159	26.2613	26.2881	26.2185	26.0363	25.7312	25.2999	24.7488	24.096	23.3714	22.6149	21.8721	21.1899	20.6101	20.1642	19.8696	19.7285	19.7274	19.8402	20.0342	20.2744	20.5312	20.7831	21.0183	21.2318	21.42	21.577	21.6917	21.75	21.7394	21.6526	21.4931	21.274	21.0162	20.7454	20.4853
		WHISPER	28.6879	28.5	28.314	28.128	27.9361	27.7304	27.5014	27.2401	26.9381	26.591	26.1989	25.7685	25.3117	24.8426	24.3741	23.9138	23.4642	23.0209	22.5747	22.1142	21.6273	21.106	20.5492	19.9652	19.3732	18.8012	18.2826	17.8496	17.5272	17.3289	17.2536	17.2864	17.4013	17.568	17.7575	17.9482	18.13	18.3055	18.4862	18.6886	18.9256	19.2018	19.5094	19.8293	20.1339	20.3961	20.5941
		NORMAL	28.2585	28.1281	27.9102	27.635	27.3488	27.1035	26.9428	26.8897	26.9377	27.0506	27.1714	27.2355	27.1893	27	26.6612	26.1893	25.6129	24.9631	24.2652	23.5378	22.7963	22.0582	21.3507	20.709	20.1731	19.7807	19.5577	19.5123	19.6326	19.8897	20.2413	20.6374	21.026	21.3585	21.5919	21.697	21.6611	21.4918	21.2155	20.8734	20.513	20.1812	19.9168	19.7495	19.6983	19.7733	19.9761
		LOUD	26.6578	26.8025	26.8915	26.9162	26.8765	26.7814	26.6469	26.4919	26.3342	26.1843	26.0441	25.9047	25.7503	25.5613	25.319	25.0103	24.6296	24.1802	23.6724	23.1185	22.5327	21.9262	21.3096	20.6956	20.1017	19.5553	19.0908	18.7456	18.548	18.5072	18.6034	18.7888	18.9947	19.1483	19.1921	19.0981	18.8737	18.5592	18.2135	17.9009	17.6736	17.5632	17.5767	17.698	17.8943	18.1228	18.3394
	87	MIME	18.8718	18.7767	18.7014	18.6521	18.635	18.6526	18.7012	18.7681	18.8317	18.8669	18.8508	18.77	18.6251	18.4289	18.2019	17.9617	17.7147	17.4516	17.1462	16.7629	16.2683	15.6444	14.899	14.0706	13.224	12.4403	11.8025	11.38	11.2178	11.3318	11.7114	12.3236	13.1218	14.0515	15.0541	16.0694	17.0378	17.9037	18.6212	19.1607	19.5132	19.6917	19.7259	19.6554	19.5168	19.3371	19.1286
		WHISPER	19.3608	19.1575	18.9151	18.6499	18.3793	18.1193	17.8835	17.6824	17.523	17.4081	17.3364	17.3021	17.2948	17.3005	17.3017	17.2793	17.2147	17.0918	16.898	16.6245	16.2654	15.8175	15.2832	14.6742	14.0171	13.356	12.7506	12.2675	11.9677	11.893	12.0557	12.4347	12.9792	13.618	14.2747	14.8816	15.393	15.7924	16.0942	16.337	16.5717	16.8448	17.1841	17.5866	18.0186	18.4218	18.7273
		NORMAL	18.4553	18.2812	18.1088	17.979	17.9261	17.9711	18.1187	18.3542	18.6457	18.9468	19.2059	19.3747	19.4183	19.3216	19.0895	18.7437	18.3133	17.826	17.3005	16.7445	16.1567	15.5342	14.8783	14.2014	13.5277	12.8924	12.3371	11.9029	11.625	11.5289	11.6249	11.9086	12.3606	12.9483	13.6286	14.3541	15.078	15.7595	16.3671	16.8791	17.2849	17.5818	17.775	17.8773	17.909	17.8962	17.8672
		LOUD	16.5635	16.554	16.6411	16.8235	17.0773	17.3579	17.6046	17.7554	17.762	17.6031	17.2918	16.8729	16.4119	15.9794	15.6347	15.4133	15.3206	15.3319	15.3987	15.4589	15.4513	15.3291	15.0714	14.6888	14.2221	13.7347	13.299	12.9826	12.8352	12.8813	13.1163	13.51	14.0133	14.5685	15.1194	15.6216	16.0483	16.3943	16.6726	16.9084	17.1302	17.3596	17.6041	17.8537	18.0837	18.2622	18.3601
	88	MIME	13.8901	13.7112	13.4623	13.1487	12.7937	12.4348	12.1155	11.8754	11.7414	11.7224	11.8066	11.9648	12.1552	12.3315	12.4514	12.4847	12.4176	12.2558	12.0201	11.7407	11.4487	11.1689	10.9148	10.6879	10.4801	10.2775	10.065	9.83014	9.56611	9.27238	8.95794	8.64069	8.34537	8.10069	7.93278	7.8593	7.88508	7.99995	8.18173	8.4005	8.62497	8.82685	8.98481	9.08567	9.12479	9.10617	9.04232
		WHISPER	12.0912	11.7934	11.4974	11.2197	10.9712	10.7552	10.5688	10.4053	10.2577	10.1231	10.0044	9.90965	9.84938	9.83321	9.86496	9.94069	10.0489	10.1727	10.2936	10.3933	10.4558	10.4663	10.4117	10.2804	10.0653	9.7665	9.39498	8.97429	8.53835	8.12737	7.78162	7.53494	7.411	7.41985	7.55838	7.81221	8.15776	8.567	9.00912	9.45372	9.87257	10.2409	10.5389	10.7539	10.8838	10.9384	10.9401
		NORMAL	10.7738	10.8004	10.8265	10.875	10.9581	11.0736	11.2069	11.3362	11.4393	11.4976	11.4982	11.435	11.3077	11.1204	10.881	10.6004	10.2907	9.96444	9.63335	9.30642	8.99004	8.68695	8.39704	8.119	7.85186	7.59617	7.35547	7.13534	6.94228	6.78222	6.65881	6.57252	6.52171	6.50438	6.51993	6.57132	6.66379	6.80301	6.99142	7.22524	7.494	7.78125	8.06784	8.33598	8.57287	8.77249	8.93544
		LOUD	9.53044	9.70101	9.93263	10.1865	10.4271	10.6305	10.7858	10.8937	10.9595	10.9882	10.9813	10.9365	10.8506	10.7227	10.5561	10.3578	10.1377	9.90522	9.66968	9.43856	9.21832	9.01406	8.82873	8.6616	8.50823	8.3612	8.21241	8.056	7.89022	7.71845	7.54744	7.3868	7.24611	7.13383	7.0572	7.02137	7.0286	7.07797	7.16499	7.28289	7.42348	7.58066	7.75084	7.9337	8.13127	8.34558	8.5779
	89	MIME	3.90965	4.04539	4.14606	4.19468	4.18479	4.1208	4.0157	3.88713	3.75314	3.62924	3.52537	3.44527	3.38618	3.33947	3.2926	3.23156	3.14413	3.02242	2.86475	2.67493	2.46101	2.2326	1.99918	1.76901	1.54944	1.34724	1.16836	1.01772	0.898549	0.811653	0.755065	0.724915	0.715966	0.722603	0.739294	0.760808	0.782221	0.799499	0.809804	0.812205	0.80805	0.801418	0.798848	0.808907	0.841361	0.905202	1.00705
		WHISPER	3.12539	3.21487	3.29605	3.3657	3.42018	3.45573	3.46932	3.45967	3.4285	3.38082	3.3248	3.26987	3.22457	3.19353	3.17573	3.16442	3.14874	3.11727	3.0618	2.98007	2.87656	2.76107	2.64506	2.53802	2.44499	2.3653	2.2938	2.22294	2.14497	2.0544	1.94911	1.83095	1.70547	1.58081	1.46573	1.36722	1.28866	1.22894	1.18278	1.14247	1.10065	1.05247	0.997617	0.940304	0.888471	0.851574	0.838302
		NORMAL	3.50662	3.4496	3.41943	3.42233	3.45644	3.51222	3.57526	3.63084	3.6687	3.6856	3.68523	3.67454	3.66002	3.64372	3.62186	3.58631	3.52808	3.44096	3.32392	3.18126	3.02039	2.84953	2.67526	2.50161	2.33077	2.1651	2.00919	1.87041	1.75885	1.68434	1.65382	1.66789	1.72008	1.79695	1.88145	1.95668	2.00968	2.03384	2.02922	2.00134	1.95841	1.90901	1.8601	1.81653	1.78108	1.75541	1.74075
		LOUD	3.61983	3.58269	3.556	3.53338	3.5109	3.48853	3.47046	3.46339	3.47368	3.50452	3.55395	3.61399	3.67253	3.71519	3.72844	3.70194	3.6297	3.51055	3.34689	3.14437	2.91156	2.66017	2.40519	2.16458	1.95689	1.79804	1.69727	1.65445	1.65964	1.69571	1.74271	1.784	1.80957	1.81858	1.81729	1.8153	1.82077	1.83691	1.86107	1.88582	1.90216	1.9025	1.8834	1.84574	1.79355	1.73266	1.66924
	90	MIME	13.9449	13.7363	13.4688	13.186	12.9319	12.7434	12.6429	12.6331	12.6977	12.8044	12.9137	12.9886	13.0052	12.9574	12.8587	12.7368	12.6264	12.5607	12.565	12.6521	12.8211	13.0587	13.3427	13.6483	13.9539	14.2468	14.5271	14.8055	15.0987	15.4225	15.7827	16.1706	16.5621	16.923	17.2178	17.42	17.5183	17.5202	17.4465	17.3247	17.1812	17.0338	16.8916	16.7549	16.6191	16.4783	16.3288
		WHISPER	13.762	13.8283	13.9377	14.0754	14.2189	14.3412	14.4166	14.4272	14.3687	14.2513	14.0968	13.9313	13.7785	13.6532	13.558	13.4871	13.43	13.3786	13.3302	13.2895	13.2653	13.2679	13.3039	13.375	13.478	13.6066	13.7528	13.9096	14.0705	14.2294	14.3793	14.513	14.6247	14.7113	14.7749	14.8221	14.8622	14.9046	14.9553	15.0159	15.0839	15.154	15.2195	15.2728	15.305	15.3052	15.2617
		NORMAL	14.1186	14.036	13.9292	13.8237	13.7444	13.7101	13.7288	13.7947	13.892	13.9977	14.0907	14.156	14.1895	14.1987	14.1977	14.2045	14.2361	14.3056	14.4205	14.5827	14.7882	15.0281	15.2905	15.5597	15.8204	16.0583	16.2629	16.431	16.5676	16.6863	16.8081	16.9559	17.1484	17.3932	17.6812	17.9857	18.2658	18.4741	18.5687	18.5261	18.349	18.0683	17.7381	17.421	17.1727	17.0266	16.9865
		LOUD	14.3145	14.3546	14.383	14.3818	14.3429	14.2712	14.182	14.0938	14.0198	13.9617	13.9094	13.8469	13.7601	13.6454	13.5136	13.3871	13.2937	13.2597	13.3013	13.4236	13.6221	13.8857	14.2022	14.5605	14.9509	15.3615	15.7763	16.1742	16.531	16.8244	17.0389	17.1691	17.2202	17.2049	17.1381	17.0344	16.9049	16.7589	16.6063	16.4603	16.3367	16.2506	16.2106	16.2125	16.2365	16.2498	16.2143
	91	MIME	4.42363	4.38531	4.35583	4.33245	4.31009	4.28405	4.25142	4.21232	4.16847	4.12208	4.07336	4.02051	3.95966	3.88695	3.80025	3.70031	3.59151	3.48147	3.38005	3.29785	3.24439	3.22591	3.24368	3.29262	3.36161	3.43601	3.50079	3.54443	3.56087	3.5512	3.52107	3.47852	3.43073	3.38251	3.33503	3.28758	3.23877	3.18844	3.13817	3.09124	3.05249	3.02702	3.0189	3.03027	3.06021	3.10472	3.15738
		WHISPER	4.45538	4.41287	4.37295	4.3407	4.32068	4.31682	4.33201	4.367	4.42022	4.48667	4.5581	4.6236	4.67089	4.68862	4.66827	4.60602	4.50358	4.36705	4.2062	4.0329	3.86013	3.70143	3.5702	3.47861	3.43583	3.44625	3.50848	3.61491	3.75333	3.90831	4.06326	4.20168	4.30825	4.36983	4.37671	4.32494	4.21758	4.06545	3.88531	3.69749	3.52235	3.37755	3.27598	3.22467	3.22494	3.27307	3.36207
		NORMAL	4.0716	3.84198	3.60259	3.38418	3.20938	3.09052	3.03078	3.02603	3.06755	3.14328	3.23915	3.34071	3.43443	3.50994	3.5615	3.58768	3.59106	3.57583	3.54649	3.50633	3.45781	3.40328	3.34503	3.28576	3.22769	3.17234	3.12062	3.07373	3.03397	3.00566	2.99484	3.00696	3.04537	3.10877	3.19078	3.2805	3.36571	3.43572	3.48433	3.51163	3.52302	3.52772	3.53554	3.55322	3.58249	3.61899	3.65316
		LOUD	3.711	3.74763	3.74446	3.69731	3.61112	3.49768	3.37298	3.25308	3.15115	3.07483	3.0261	3.00188	2.99541	2.99849	3.00293	3.00205	2.99135	2.96855	2.93344	2.88714	2.83183	2.77069	2.70796	2.64945	2.60271	2.5768	2.58056	2.62096	2.70015	2.81351	2.94902	3.08947	3.2163	3.31456	3.37667	3.40381	3.40402	3.38747	3.36255	3.33254	3.2966	3.25239	3.20009	3.14482	3.09655	3.06764	3.06874
	92	MIME	4.89927	4.93508	4.97818	5.02865	5.08403	5.13917	5.18719	5.22037	5.23193	5.217	5.17503	5.11003	5.03015	4.94572	4.8661	4.79706	4.73905	4.68883	4.64148	4.59368	4.54541	4.50012	4.46253	4.43664	4.42359	4.42135	4.4262	4.43466	4.44528	4.45877	4.478	4.50582	4.54401	4.59243	4.64862	4.70884	4.76917	4.82628	4.87845	4.92583	4.97018	5.01443	5.06163	5.11419	5.17346	5.23931	5.31042
		WHISPER	5.17861	5.04728	4.89237	4.74259	4.6239	4.5538	4.53846	4.57184	4.63854	4.71774	4.78903	4.83685	4.85419	4.84374	4.8151	4.78159	4.75518	4.74222	4.74161	4.74654	4.74837	4.74155	4.72704	4.71285	4.7112	4.73433	4.79014	4.88034	4.99993	5.13916	5.28573	5.42671	5.55003	5.64529	5.70435	5.72285	5.70059	5.64235	5.55705	5.45686	5.35539	5.26585	5.19983	5.16656	5.17288	5.22319	5.31868
		NORMAL	4.82693	4.86841	4.92529	4.998	5.0835	5.17708	5.27438	5.373	5.47186	5.56986	5.66402	5.74819	5.81352	5.85097	5.85368	5.82058	5.75656	5.67237	5.58173	5.49749	5.42817	5.37645	5.33906	5.30939	5.28094	5.25071	5.22002	5.1948	5.18262	5.18996	5.22004	5.27155	5.33919	5.4154	5.4924	5.56449	5.62962	5.68969	5.75073	5.82131	5.91016	6.02527	6.17107	6.34737	6.54931	6.76739	6.98923
		LOUD	5.98921	5.88918	5.70099	5.43627	5.11773	4.7758	4.44428	4.15528	3.93461	3.7984	3.75206	3.79006	3.89738	4.05221	4.22909	4.40104	4.5442	4.63989	4.67862	4.66207	4.60278	4.52206	4.44405	4.39127	4.3785	4.41105	4.485	4.59022	4.71482	4.84881	4.98559	5.1215	5.25248	5.37248	5.47174	5.53806	5.56025	5.53254	5.45736	5.34709	5.22177	5.10478	5.01737	4.97402	4.97913	5.02705	5.1032
	93	MIME	12.4777	12.1647	11.8731	11.6406	11.4971	11.4604	11.5332	11.7036	11.9487	12.2401	12.5497	12.8538	13.1358	13.3869	13.6052	13.7962	13.9709	14.1439	14.3292	14.5368	14.7681	15.0164	15.2695	15.515	15.745	15.9571	16.1525	16.3317	16.4888	16.6097	16.6736	16.6579	16.5458	16.3316	16.0256	15.6511	15.2408	14.8304	14.4504	14.1226	13.8577	13.6566	13.5124	13.4136	13.3477	13.3034	13.2722
		WHISPER	12.9796	12.9344	12.924	12.9587	13.0353	13.1378	13.2422	13.3244	13.3678	13.3686	13.3351	13.2845	13.2363	13.2058	13.1985	13.2095	13.2253	13.229	13.2082	13.1603	13.095	13.0324	12.996	13.0053	13.0696	13.1863	13.3436	13.5276	13.727	13.9367	14.1562	14.3853	14.6193	14.8449	15.0417	15.1834	15.2434	15.2007	15.0446	14.7804	14.4311	14.0363	13.6486	13.3245	13.1132	13.0457	13.1278
		NORMAL	15.5593	15.4427	15.1657	14.7691	14.3119	13.859	13.4692	13.1848	13.0244	12.9818	13.0312	13.1353	13.2564	13.3656	13.4484	13.5065	13.5526	13.6052	13.6835	13.8035	13.9771	14.2133	14.5192	14.899	15.3514	15.8646	16.4134	16.9589	17.4521	17.8428	18.0885	18.1628	18.0601	17.7973	17.409	16.9413	16.4457	15.9682	15.5425	15.1824	14.8803	14.6121	14.3462	14.0562	13.7322	13.3859	13.0462
		LOUD	12.6691	12.6494	12.6274	12.6145	12.625	12.6736	12.7719	12.9228	13.1184	13.3392	13.5558	13.7349	13.8449	13.8635	13.7814	13.6045	13.3543	13.064	12.7759	12.5356	12.3858	12.3593	12.4718	12.7196	13.0792	13.514	13.9823	14.4465	14.8797	15.2679	15.6066	15.8969	16.1395	16.3316	16.4661	16.5342	16.5272	16.4395	16.2709	16.027	15.7193	15.3643	14.9818	14.592	14.2136	13.8603	13.5388
	94	MIME	18.281	18.5515	18.7625	18.8617	18.8164	18.6187	18.2833	17.841	17.3316	16.7974	16.28	15.8182	15.4495	15.2078	15.1229	15.2201	15.5197	16.0375	16.7851	17.7634	18.9526	20.2997	21.7096	23.0478	24.1569	24.8879	25.136	24.8684	24.1321	23.0421	21.7496	20.4057	19.1319	18.0054	17.0607	16.3037	15.7271	15.3246	15.093	15.0294	15.1234	15.3502	15.6695	16.0306	16.3819	16.6808	16.9037
		WHISPER	16.1665	16.3623	16.5341	16.6525	16.6912	16.634	16.4783	16.2381	15.9381	15.6116	15.2933	15.0184	14.8189	14.7256	14.7684	14.9758	15.3742	15.9863	16.8232	17.8783	19.1174	20.4706	21.8326	23.0724	24.0532	24.6593	24.8223	24.5372	23.8619	22.9012	21.7801	20.6165	19.5005	18.4881	17.6049	16.8564	16.2387	15.744	15.3617	15.0789	14.8771	14.7362	14.6362	14.5623	14.5056	14.464	14.4376
		NORMAL	16.8433	16.7361	16.5608	16.3144	16.0071	15.6634	15.3227	15.0354	14.8558	14.8326	14.9984	15.3629	15.9105	16.604	17.3953	18.2377	19.0979	19.9628	20.8368	21.7318	22.6499	23.5698	24.4363	25.1646	25.6551	25.8181	25.5992	24.9978	24.0717	22.9251	21.6855	20.476	19.391	18.4849	17.7724	17.2363	16.8427	16.5494	16.3151	16.1019	15.8787	15.6244	15.3336	15.0194	14.7125	14.4536	14.2828
		LOUD	11.7832	11.6046	11.5346	11.5788	11.7273	11.9512	12.2065	12.4411	12.6079	12.6774	12.6475	12.5505	12.4489	12.4271	12.5785	12.9892	13.725	14.8196	16.2647	18.0053	19.937	21.9102	23.7448	25.2516	26.2638	26.6692	26.434	25.6123	24.336	22.7863	21.1583	19.6248	18.3101	17.2816	16.553	16.0978	15.866	15.8005	15.8476	15.9624	16.1116	16.2734	16.4363	16.5987	16.7647	16.9422	17.1364
	95	MIME	4.83786	5.02137	5.16973	5.27004	5.31786	5.31508	5.26864	5.18729	5.07968	4.95346	4.81442	4.66738	4.51728	4.37013	4.23301	4.11417	4.02195	3.96383	3.94536	3.96943	4.03537	4.1379	4.26661	4.40606	4.53785	4.6438	4.70995	4.73013	4.70749	4.65386	4.58635	4.5229	4.47814	4.46044	4.47075	4.50425	4.55299	4.60801	4.66263	4.71147	4.75044	4.7753	4.78099	4.76335	4.72187	4.66163	4.59476
		WHISPER	4.33498	4.41169	4.50259	4.59859	4.68837	4.75817	4.79321	4.78015	4.71017	4.58168	4.40168	4.18583	3.95622	3.73804	3.55598	3.43023	3.37464	3.39514	3.49026	3.65216	3.86776	4.11974	4.38721	4.64733	4.8772	5.05791	5.17732	5.2324	5.22985	5.18419	5.11433	5.03992	4.97849	4.94252	4.93835	4.96534	5.01619	5.07797	5.13517	5.17231	5.17858	5.15093	5.09553	5.02641	4.96225	4.9206	4.91299
		NORMAL	3.27723	3.23223	3.18968	3.14954	3.11604	3.09605	3.09648	3.1221	3.17436	3.25191	3.35096	3.46691	3.59478	3.72896	3.86369	3.99318	4.11302	4.22136	4.31956	4.41168	4.5015	4.59027	4.67443	4.74629	4.79755	4.82317	4.82491	4.81225	4.79928	4.801	4.82842	4.88554	4.96921	5.07076	5.17882	5.28151	5.369	5.43411	5.4729	5.48514	5.47406	5.44565	5.40822	5.37124	5.34364	5.33248	5.34114
		LOUD	3.36054	3.44493	3.57727	3.74027	3.91945	4.10416	4.28797	4.46524	4.62861	4.76756	4.8689	4.91915	4.90713	4.82668	4.67891	4.47232	4.22346	3.95573	3.69704	3.47525	3.31272	3.22132	3.19879	3.23026	3.29129	3.35531	3.40043	3.41438	3.39626	3.35531	3.30626	3.26483	3.24372	3.25049	3.28607	3.34697	3.42708	3.51961	3.61964	3.7245	3.83481	3.95309	4.08327	4.22903	4.39226	4.57157	4.76097
	96	MIME	29.0585	28.3822	27.6785	27.006	26.4208	25.9668	25.6696	25.5367	25.5591	25.7192	25.9964	26.3751	26.851	27.4354	28.1561	29.0559	30.1851	31.5906	33.3009	35.3104	37.5673	39.966	42.3506	44.5309	46.3095	47.5159	48.0397	47.8529	47.0156	45.6621	43.9697	42.1221	40.276	38.5386	36.9644	35.5645	34.3259	33.2292	32.2614	31.4193	30.7049	30.1185	29.6521	29.2889	29.0052	28.7758	28.579
		WHISPER	31.8748	31.7795	31.6453	31.4851	31.3135	31.1475	31.0053	30.9031	30.8498	30.8455	30.8829	30.9515	31.0478	31.1874	31.4116	31.791	32.42	33.3991	34.8135	36.7047	39.0444	41.7181	44.5239	47.1919	49.4245	50.9509	51.5827	51.2559	50.044	48.1409	45.814	43.3469	40.9842	38.8957	37.1644	35.796	34.7447	33.9403	33.3114	32.7995	32.3624	31.9743	31.6193	31.285	30.9597	30.6264	30.2647
		NORMAL	33.6024	33.1185	32.6129	32.0989	31.591	31.1079	30.6697	30.2932	29.9886	29.7573	29.598	29.5124	29.5176	29.651	29.9718	30.5531	31.4671	32.7676	34.4734	36.5566	38.9328	41.4652	43.9727	46.248	48.0866	49.3181	49.8368	49.624	48.7493	47.3529	45.6116	43.7016	41.7669	39.9067	38.1779	36.6116	35.2301	34.0587	33.126	32.4557	32.0536	31.9	31.9495	32.1391	32.4049	32.6943	32.9762
		LOUD	29.278	28.9885	28.6901	28.3759	28.0459	27.7063	27.3663	27.0349	26.7211	26.4355	26.1922	26.0157	25.9466	26.042	26.3749	27.0249	28.0664	29.5511	31.4918	33.847	36.513	39.3264	42.0761	44.5316	46.4771	47.7496	48.27	48.056	47.2142	45.9123	44.3379	42.6622	41.0126	39.4649	38.0504	36.7726	35.6255	34.6031	33.7046	32.9319	32.2824	31.7473	31.3094	30.9458	30.629	30.3294	30.0168
	97	MIME	9.94267	10.1426	10.2395	10.2386	10.1573	10.0206	9.85437	9.68351	9.52802	9.40266	9.31586	9.27017	9.26339	9.28839	9.3351	9.39094	9.44412	9.48612	9.51437	9.53316	9.55145	9.57893	9.62099	9.67572	9.73391	9.78276	9.81095	9.81363	9.79433	9.76419	9.73843	9.73088	9.75061	9.7985	9.8669	9.94223	10.0084	10.0515	10.0635	10.0445	10.0015	9.94758	9.89683	9.86133	9.8483	9.85728	9.88221
		WHISPER	10.0959	10.2338	10.3442	10.4163	10.4442	10.4269	10.3694	10.2804	10.169	10.0435	9.90944	9.7716	9.63576	9.50965	9.40328	9.325	9.27926	9.26346	9.26856	9.28049	9.28456	9.26946	9.23062	9.17232	9.1071	9.05303	9.02927	9.05087	9.12372	9.24234	9.39032	9.54499	9.68224	9.78289	9.83728	9.84659	9.82298	9.78603	9.75915	9.76388	9.815	9.91694	10.0623	10.2339	10.4094	10.5671	10.6927
		NORMAL	8.96546	8.68313	8.47517	8.36994	8.38786	8.53823	8.81286	9.18379	9.60368	10.013	10.3516	10.5724	10.6525	10.5974	10.4372	10.2169	9.98341	9.77405	9.60984	9.49466	9.41909	9.36802	9.32811	9.29353	9.26802	9.26242	9.2888	9.35506	9.45856	9.58685	9.72038	9.83905	9.9297	9.99128	10.0345	10.0791	10.1461	10.2513	10.3992	10.5836	10.7899	11.001	11.2032	11.3881	11.5516	11.6897	11.7948
		LOUD	11.4221	11.6534	11.8151	11.8866	11.8569	11.7275	11.5137	11.2439	10.9558	10.6889	10.4771	10.3404	10.2815	10.2859	10.3266	10.3723	10.3946	10.3746	10.3068	10.1986	10.0674	9.93562	9.82475	9.75333	9.73439	9.77564	9.88009	10.0449	10.2592	10.5025	10.745	10.9526	11.0947	11.1528	11.1248	11.0255	10.8807	10.7191	10.5641	10.43	10.3229	10.2434	10.192	10.1713	10.1864	10.24	10.3297
	98	MIME	13.031	13.0791	13.1133	13.1666	13.263	13.4127	13.6102	13.8394	14.0774	14.3026	14.4987	14.6583	14.7835	14.886	14.9844	15.1015	15.2572	15.4625	15.7132	15.9872	16.2466	16.445	16.5386	16.4959	16.3059	15.9786	15.5428	15.0394	14.5141	14.0097	13.5609	13.1908	12.9085	12.7095	12.5788	12.4943	12.4322	12.3723	12.3033	12.2248	12.1498	12.1019	12.1097	12.1997	12.3878	12.6748	13.0435
		WHISPER	13.0231	13.0242	13.0327	13.0549	13.0977	13.1657	13.2583	13.3677	13.48	13.5788	13.6511	13.691	13.7028	13.6996	13.6996	13.72	13.7722	13.8575	13.9668	14.08	14.1709	14.2108	14.1744	14.0448	13.8175	13.5014	13.1187	12.7009	12.2846	11.9057	11.5935	11.3661	11.2272	11.1664	11.1625	11.189	11.2222	11.2473	11.263	11.2807	11.3211	11.4075	11.559	11.7848	12.0829	12.4415	12.8441
		NORMAL	14.5104	14.5732	14.5718	14.487	14.3084	14.0395	13.7004	13.3264	12.9618	12.6501	12.4237	12.2963	12.2603	12.2908	12.3558	12.4269	12.4874	12.5349	12.5769	12.6228	12.6755	12.7273	12.7605	12.7535	12.6886	12.5576	12.3654	12.1293	11.8737	11.6252	11.4066	11.2332	11.1116	11.0392	11.0088	11.0096	11.0316	11.0667	11.1106	11.1619	11.2214	11.2908	11.37	11.4571	11.5474	11.6352	11.7165
		LOUD	12.9401	12.8373	12.8294	12.9042	13.0363	13.1947	13.352	13.4896	13.6023	13.6961	13.7843	13.8833	14.0077	14.1664	14.3612	14.5827	14.8132	15.0267	15.195	15.2928	15.3049	15.229	15.0754	14.8621	14.608	14.3283	14.0312	13.7206	13.3998	13.0769	12.7665	12.4908	12.2737	12.1369	12.0929	12.1415	12.2684	12.4474	12.6445	12.8241	12.9567	13.0253	13.029	12.9839	12.9207	12.88	12.9037
	99	MIME	5.94373	6.06397	6.16337	6.24848	6.32875	6.41353	6.51127	6.62738	6.76517	6.9276	7.11992	7.35195	7.637	7.98881	8.41518	8.91268	9.46343	10.0341	10.5811	11.0566	11.4169	11.6286	11.6738	11.5516	11.2761	10.874	10.3791	9.83002	9.26552	8.72204	8.22954	7.80784	7.46423	7.19292	6.97713	6.79487	6.62441	6.44918	6.26087	6.05835	5.8459	5.62986	5.41666	5.21251	5.02366	4.85774	4.72352
		WHISPER	6.91682	6.92911	6.94463	6.95778	6.96906	6.98313	7.0052	7.03992	7.09178	7.16617	7.27161	7.42146	7.633	7.92525	8.31415	8.80664	9.39523	10.0536	10.7368	11.3856	11.9346	12.3236	12.5088	12.47	12.2141	11.7718	11.1907	10.526	9.8302	9.14564	8.5001	7.90516	7.3592	6.85226	6.37249	5.91206	5.47102	5.0574	4.68572	4.37343	4.13599	3.98299	3.91587	3.92716	4.00158	4.1184	4.25461
		NORMAL	6.44023	6.31672	6.22725	6.17429	6.15633	6.16964	6.21022	6.277	6.37251	6.50409	6.68227	6.91875	7.22303	7.59922	8.04297	8.53964	9.0643	9.58336	10.0587	10.4524	10.7311	10.8704	10.8574	10.6911	10.3828	9.95368	9.43306	8.85525	8.2562	7.66991	7.1247	6.64049	6.2276	5.88675	5.61024	5.38494	5.19509	5.02457	4.8598	4.69121	4.51397	4.3285	4.13912	3.95399	3.78297	3.6366	3.5247
		LOUD	6.54507	6.68387	6.79595	6.87468	6.91389	6.90905	6.85951	6.774	6.67403	6.59555	6.58672	6.70196	6.99138	7.49001	8.20709	9.11982	10.1713	11.2761	12.3317	13.2348	13.899	14.2694	14.3293	14.0988	13.6241	12.9638	12.1754	11.3061	10.391	9.45589	8.52288	7.6147	6.75757	5.97918	5.30568	4.75678	4.34299	4.06299	3.90534	3.85146	3.87944	3.96875	4.10375	4.27306	4.46892	4.68381	4.90771
	100	MIME	33.6022	33.6545	33.7281	33.8016	33.8457	33.8269	33.7183	33.5026	33.176	32.7481	32.2402	31.6836	31.1151	30.5744	30.098	29.713	29.4321	29.25	29.146	29.0897	29.0475	28.9897	28.8932	28.7429	28.5293	28.2496	27.9102	27.5287	27.1365	26.7746	26.4839	26.2932	26.2095	26.2132	26.2633	26.3113	26.3159	26.258	26.1464	26.0129	25.9015	25.8513	25.8837	25.9949	26.1601	26.3442	26.513
		WHISPER	34.6548	34.4643	34.1771	33.8115	33.3963	32.9722	32.5864	32.284	32.0969	32.0337	32.0753	32.1802	32.2958	32.373	32.378	32.2974	32.135	31.9024	31.6079	31.251	30.8222	30.3092	29.7083	29.0339	28.3222	27.6292	27.0204	26.5586	26.2906	26.2359	26.3843	26.6985	27.1229	27.5955	28.0597	28.472	28.8051	29.0471	29.1957	29.2571	29.2431	29.1742	29.0806	29.0017	28.9825	29.0635	29.2704
		NORMAL	33.6774	33.353	33.1278	33.0567	33.1712	33.4675	33.903	34.4048	34.8831	35.2527	35.4484	35.4386	35.2285	34.8538	34.3674	33.8244	33.2687	32.7265	32.211	31.7284	31.287	30.901	30.588	30.3621	30.2241	30.1571	30.1309	30.1087	30.0581	29.9626	29.8182	29.633	29.4201	29.1901	28.9519	28.7122	28.4805	28.2727	28.1111	28.0247	28.0453	28.2043	28.5267	29.0277	29.707	30.5446	31.5015
		LOUD	32.0773	32.2285	32.3895	32.5533	32.7006	32.8051	32.8405	32.7879	32.6409	32.4077	32.1082	31.7687	31.4165	31.0741	30.7579	30.4718	30.2095	29.9555	29.6913	29.4038	29.0911	28.7657	28.4509	28.1727	27.9514	27.7961	27.7043	27.6688	27.682	27.7402	27.8419	27.9838	28.1552	28.3342	28.4895	28.5857	28.5904	28.482	28.256	27.9294	27.5393	27.1368	26.7782	26.5121	26.3696	26.3579	26.4598
	101	MIME	4.0337	4.16912	4.34127	4.52957	4.71114	4.86483	4.97605	5.03809	5.0532	5.03002	4.98012	4.9153	4.84646	4.78447	4.74059	4.72703	4.75492	4.83161	4.95767	5.12498	5.31911	5.52303	5.72283	5.91143	6.08895	6.25984	6.4284	6.59428	6.75106	6.88785	6.99256	7.05614	7.07415	7.04764	6.98085	6.88014	6.75211	6.6037	6.44233	6.27604	6.11279	5.95916	5.81941	5.69467	5.58384	5.48488	5.39696
		WHISPER	4.31255	4.40146	4.49063	4.57371	4.6429	4.68931	4.7049	4.68463	4.62818	4.5423	4.4406	4.34256	4.27115	4.25019	4.30114	4.44052	4.67707	5.00838	5.41957	5.88231	6.3571	6.79863	7.16271	7.41422	7.53299	7.51752	7.38372	7.16169	6.88898	6.60381	6.33827	6.11382	5.94011	5.81613	5.7345	5.68605	5.66342	5.66345	5.68755	5.74116	5.83104	5.9637	6.14203	6.36261	6.61472	6.88106	7.14098
		NORMAL	4.63221	4.53153	4.49396	4.5092	4.56033	4.62749	4.69161	4.73659	4.75187	4.73171	4.67801	4.60052	4.51722	4.45324	4.43664	4.49248	4.63659	4.87096	5.18189	5.54268	5.91807	6.27043	6.56514	6.77486	6.8829	6.88452	6.78754	6.61173	6.38631	6.14569	5.92351	5.74658	5.63002	5.57552	5.57392	5.60972	5.66697	5.73369	5.80336	5.87314	5.94228	6.00943	6.07305	6.13151	6.18609	6.24124	6.30388
		LOUD	6.02113	5.94309	5.85291	5.76057	5.67176	5.58721	5.50386	5.41813	5.32866	5.24001	5.16268	5.11204	5.10544	5.1589	5.28313	5.4821	5.75206	6.08322	6.46188	6.87215	7.29829	7.72365	8.13012	8.49734	8.80121	9.01744	9.12438	9.10893	8.97185	8.73046	8.41766	8.07709	7.75546	7.49342	7.31969	7.24661	7.27112	7.3762	7.53612	7.7211	7.90233	8.05768	8.17462	8.25387	8.30799	8.35786	8.4267
	102	MIME	2.47252	2.42926	2.38269	2.33236	2.27793	2.22063	2.16447	2.11724	2.08925	2.09174	2.13375	2.21917	2.3445	2.49855	2.66375	2.81954	2.94578	3.02678	3.05307	3.02233	2.93867	2.81123	2.65345	2.48209	2.31554	2.17205	2.0666	2.00777	1.99531	2.01989	2.06466	2.10928	2.13449	2.12654	2.08096	2.0029	1.90613	1.80881	1.72918	1.68057	1.6679	1.68717	1.727	1.7729	1.81184	1.83613	1.84442
		WHISPER	1.95858	2.01851	2.0625	2.09046	2.10792	2.12477	2.15195	2.19744	2.26249	2.34017	2.41619	2.47305	2.49481	2.47199	2.40437	2.30099	2.17772	2.05327	1.94508	1.8662	1.82355	1.81743	1.84202	1.88717	1.93945	1.98458	2.00951	2.00501	1.96744	1.90053	1.81437	1.72347	1.64386	1.5889	1.56725	1.5816	1.6295	1.70586	1.80456	1.92021	2.04821	2.1841	2.32245	2.45636	2.57763	2.67768	2.74878
		NORMAL	1.82709	1.72445	1.66812	1.65373	1.67099	1.70662	1.74714	1.78081	1.79889	1.79626	1.7714	1.72626	1.66583	1.59724	1.52831	1.46647	1.41717	1.38307	1.36373	1.35614	1.35574	1.3577	1.35831	1.35568	1.35041	1.34523	1.34389	1.3498	1.36491	1.38796	1.4151	1.4407	1.45996	1.47122	1.4776	1.4871	1.51031	1.55649	1.63008	1.72818	1.84085	1.95339	2.05028	2.11893	2.15202	2.14824	2.11085
		LOUD	1.53636	1.58103	1.62604	1.6666	1.69863	1.71948	1.72801	1.72519	1.71382	1.6984	1.68465	1.67851	1.68458	1.70525	1.73964	1.78312	1.82781	1.86446	1.88492	1.88462	1.86463	1.83205	1.79841	1.77628	1.77562	1.79939	1.84239	1.8912	1.9276	1.93341	1.89611	1.81313	1.6942	1.55961	1.43603	1.35008	1.32126	1.35756	1.4534	1.59105	1.7449	1.88729	1.9941	2.0488	2.04463	1.98489	1.88135
	103	MIME	9.78784	9.70162	9.67309	9.69759	9.76008	9.83727	9.90206	9.93144	9.91245	9.84539	9.74295	9.62628	9.51958	9.44402	9.41494	9.43927	9.51507	9.63087	9.76717	9.89794	9.99438	10.0291	9.98128	9.83992	9.60562	9.291	8.91899	8.52118	8.13346	7.79127	7.52348	7.348	7.2676	7.27022	7.33315	7.42996	7.53795	7.6442	7.74755	7.85618	7.98122	8.13116	8.30584	8.49466	8.67836	8.83409	8.94118
		WHISPER	9.58126	9.61145	9.58207	9.48678	9.32992	9.12527	8.89372	8.65901	8.44465	8.27147	8.15522	8.10461	8.11937	8.18796	8.28934	8.39596	8.48048	8.52293	8.51655	8.46963	8.40116	8.33595	8.29675	8.29852	8.34616	8.43468	8.55258	8.68593	8.82097	8.94636	9.05235	9.13097	9.17468	9.17755	9.13747	9.05798	8.94857	8.82332	8.69705	8.58181	8.48435	8.40607	8.34514	8.2985	8.2639	8.2391	8.22312
		NORMAL	9.10672	8.9748	8.85021	8.74055	8.64953	8.57829	8.52751	8.50029	8.50385	8.54765	8.64071	8.78655	8.97959	9.20255	9.42993	9.63191	9.78233	9.86555	9.87954	9.83526	9.75255	9.65371	9.55636	9.47071	9.39869	9.33724	9.28223	9.23217	9.1892	9.15843	9.14449	9.14752	9.16195	9.17452	9.16771	9.12482	9.03399	8.89293	8.71002	8.50218	8.29068	8.09538	7.93033	7.80204	7.70966	7.64768	7.60753
		LOUD	9.50404	9.3735	9.22173	9.07955	8.97675	8.93618	8.96831	9.06908	9.22223	9.40298	9.58462	9.74371	9.86353	9.93705	9.96573	9.95797	9.92584	9.88194	9.83575	9.79085	9.74373	9.68548	9.60365	9.48896	9.33815	9.15701	8.95954	8.76509	8.59403	8.46426	8.38774	8.36953	8.40681	8.48877	8.59752	8.70941	8.79811	8.83888	8.81355	8.71424	8.54501	8.32234	8.07138	7.82242	7.60633	7.45152	7.38036
	104	MIME	21.2646	20.9619	20.6641	20.4026	20.2013	20.0697	19.9989	19.9633	19.9268	19.8529	19.7164	19.5124	19.2574	18.9859	18.7386	18.551	18.4433	18.4163	18.4546	18.5348	18.636	18.7459	18.8656	19.0067	19.1862	19.4207	19.7195	20.0822	20.4959	20.9359	21.3684	21.755	22.0581	22.2481	22.3085	22.2388	22.0555	21.7888	21.4801	21.1754	20.9197	20.7499	20.687	20.7306	20.8571	21.0241	21.1798
		WHISPER	21.0226	21.0723	21.0937	21.0807	21.0388	20.9817	20.9285	20.896	20.8916	20.9088	20.9277	20.9188	20.8529	20.71	20.4854	20.1929	19.8612	19.5285	19.2366	19.0243	18.9255	18.9641	19.1529	19.4888	19.9519	20.5049	21.0986	21.6783	22.1946	22.6099	22.9047	23.0771	23.1394	23.1128	23.0204	22.8839	22.7199	22.5412	22.3574	22.1756	22.0024	21.8425	21.698	21.5658	21.4389	21.3045	21.1494
		NORMAL	18.5749	18.5352	18.4926	18.4478	18.4101	18.3935	18.4123	18.4733	18.5731	18.6986	18.8293	18.9454	19.0337	19.0934	19.1367	19.1845	19.2591	19.3762	19.5397	19.7414	19.9652	20.1964	20.4277	20.6631	20.9163	21.2039	21.5371	21.9157	22.3261	22.7438	23.1403	23.491	23.7811	24.0079	24.1794	24.3087	24.4107	24.4958	24.568	24.6245	24.6599	24.6682	24.6484	24.6055	24.5491	24.488	24.4228
		LOUD	18.7956	18.499	18.2403	18.0613	17.9858	18.0171	18.1392	18.3203	18.521	18.7015	18.8306	18.8933	18.8936	18.8529	18.8032	18.7776	18.7987	18.8723	18.9861	19.118	19.244	19.3511	19.443	19.542	19.6851	19.9134	20.2632	20.7544	21.3855	22.1298	22.9377	23.7445	24.4792	25.076	25.4832	25.6709	25.6357	25.3986	25.0009	24.4974	23.9493	23.4156	22.9466	22.5809	22.3407	22.2315	22.2396
	105	MIME	17.8004	17.3788	17.0437	16.7959	16.6256	16.5161	16.4477	16.4011	16.3596	16.3106	16.2456	16.1606	16.0568	15.9398	15.8204	15.7116	15.6256	15.5692	15.5409	15.5292	15.5146	15.4729	15.3805	15.2198	14.983	14.6742	14.3097	13.9164	13.5277	13.1802	12.9064	12.7288	12.654	12.6712	12.7537	12.8664	12.9745	13.0523	13.0883	13.086	13.0594	13.0282	13.0113	13.023	13.0713	13.1561	13.2695
		WHISPER	19.5691	19.255	18.9386	18.6348	18.3592	18.1268	17.949	17.8308	17.7714	17.7629	17.7941	17.8513	17.9204	17.9853	18.028	18.0278	17.963	17.8146	17.5711	17.232	16.8093	16.3262	15.8131	15.3026	14.8258	14.4106	14.0786	13.8428	13.7059	13.6571	13.6708	13.7103	13.733	13.6998	13.5844	13.3781	13.0916	12.7499	12.3848	12.0267	11.6994	11.4168	11.1855	11.0058	10.8763	10.7937	10.7544
		NORMAL	18.7986	18.7649	18.7443	18.7231	18.6908	18.6392	18.5633	18.4581	18.3198	18.1461	17.939	17.7081	17.4695	17.2446	17.0545	16.9143	16.8294	16.7945	16.7978	16.825	16.864	16.9073	16.9503	16.9874	17.0084	16.996	16.9299	16.7923	16.5756	16.2859	15.9428	15.5721	15.1976	14.8338	14.4826	14.1362	13.7834	13.4175	13.0409	12.6657	12.3118	12.0019	11.7564	11.5899	11.51	11.5192	11.6149
		LOUD	15.6497	15.3777	15.1028	14.8455	14.6273	14.4646	14.3643	14.3216	14.3247	14.3608	14.419	14.493	14.5778	14.6661	14.7461	14.8019	14.8168	14.7769	14.6731	14.5022	14.2664	13.975	13.6441	13.2997	12.9749	12.7062	12.5272	12.4591	12.5048	12.6471	12.8513	13.0726	13.2649	13.3891	13.4204	13.3504	13.1859	12.9454	12.6554	12.344	12.0381	11.7597	11.5233	11.3349	11.1929	11.0893	11.0141
	106	MIME	1.95665	1.93062	1.92171	1.93082	1.95377	1.98349	2.01336	2.0401	2.06497	2.09344	2.13274	2.18902	2.26488	2.35838	2.46356	2.57201	2.67499	2.76479	2.83541	2.88267	2.90414	2.89885	2.8676	2.81345	2.74111	2.65711	2.5679	2.47849	2.39101	2.30466	2.21674	2.12492	2.02922	1.93352	1.84459	1.76965	1.71349	1.67653	1.65465	1.64107	1.6297	1.61782	1.60691	1.60182	1.60815	1.62906	1.66411
		WHISPER	1.62495	1.51411	1.43071	1.37546	1.34769	1.34565	1.36734	1.41067	1.47443	1.55864	1.66498	1.79574	1.95213	2.13209	2.32839	2.52755	2.71142	2.8601	2.95632	2.98965	2.96003	2.87852	2.76569	2.64747	2.54913	2.48911	2.47449	2.49901	2.54479	2.5875	2.60349	2.57618	2.5004	2.3831	2.24044	2.09286	1.95972	1.8553	1.78701	1.75566	1.75734	1.78561	1.83326	1.89368	1.96135	2.03164	2.10071
		NORMAL	2.54598	2.51824	2.46418	2.39381	2.31845	2.24812	2.18944	2.14465	2.11176	2.08592	2.06074	2.03037	1.99002	1.93711	1.87107	1.79365	1.70923	1.62405	1.5459	1.48289	1.44155	1.42523	1.43325	1.46123	1.50241	1.55012	1.5993	1.64731	1.69335	1.73698	1.77668	1.8092	1.83022	1.83588	1.82477	1.79943	1.76634	1.73461	1.71362	1.70992	1.72455	1.75227	1.78205	1.80019	1.79381	1.75535	1.68465
		LOUD	1.6917	1.78823	1.90416	2.03793	2.18405	2.33182	2.46686	2.57406	2.64133	2.66238	2.63775	2.57405	2.48146	2.37115	2.2535	2.13702	2.02779	1.9295	1.84372	1.77016	1.70779	1.65562	1.61314	1.5805	1.55782	1.54523	1.54268	1.5509	1.57186	1.60907	1.66659	1.74709	1.84993	1.96912	2.09357	2.20828	2.29752	2.34775	2.35235	2.31274	2.2399	2.15223	2.0729	2.02542	2.02916	2.0963	2.22967
	107	MIME	3.65417	3.75453	3.84372	3.90285	3.9168	3.87673	3.78183	3.63938	3.46291	3.26931	3.07591	2.89734	2.74428	2.62251	2.53386	2.4765	2.44584	2.43529	2.43713	2.44429	2.45154	2.45738	2.46329	2.47314	2.49085	2.51812	2.55345	2.59215	2.62745	2.65288	2.66322	2.65587	2.63087	2.59087	2.54052	2.48593	2.43437	2.39352	2.37051	2.37154	2.40062	2.45914	2.54564	2.65587	2.78361	2.92221	3.06617
		WHISPER	3.85688	3.82665	3.77981	3.7206	3.65574	3.59197	3.53325	3.4804	3.43148	3.38398	3.33726	3.29368	3.25758	3.23323	3.22241	3.22348	3.23119	3.23876	3.24033	3.23233	3.21485	3.19111	3.16576	3.14336	3.1269	3.11695	3.11201	3.10888	3.10398	3.09413	3.07673	3.05039	3.01462	2.97046	2.92151	2.874	2.83711	2.82132	2.83649	2.88939	2.98108	3.10565	3.25023	3.39726	3.52789	3.62607	3.68299
		NORMAL	4.0585	3.85143	3.68302	3.55905	3.4763	3.42721	3.40345	3.40026	3.41726	3.45763	3.52543	3.62223	3.74431	3.88123	4.01657	4.13086	4.20489	4.22481	4.18495	4.08999	3.95403	3.79768	3.64449	3.51646	3.43031	3.39578	3.41525	3.4849	3.59613	3.73723	3.89428	4.05135	4.19057	4.2928	4.33974	4.31682	4.21668	4.04198	3.80574	3.52986	3.24118	2.96739	2.7326	2.555	2.44526	2.4071	2.43752
		LOUD	3.4099	3.45237	3.51137	3.59696	3.71109	3.84609	3.98735	4.11749	4.22225	4.29427	4.33425	4.34915	4.34926	4.3443	4.34102	4.34207	4.34559	4.34595	4.33439	4.30009	4.23196	4.12064	3.96175	3.75818	3.52061	3.26709	3.01945	2.79965	2.62574	2.50927	2.45417	2.45706	2.50806	2.59178	2.68894	2.7774	2.83569	2.84663	2.80224	2.70758	2.58145	2.45336	2.35663	2.31983	2.35886	2.47274	2.64482
	108	MIME	12.7745	12.8485	12.9323	13.0403	13.1759	13.3291	13.4806	13.6093	13.7011	13.7551	13.7836	13.8076	13.8468	13.9121	14	14.0954	14.1762	14.2221	14.2205	14.1683	14.0704	13.9349	13.7707	13.5856	13.3882	13.1902	13.0082	12.8612	12.7675	12.7379	12.7744	12.8677	13.0018	13.1578	13.3172	13.4645	13.5888	13.6843	13.7504	13.7919	13.8184	13.8412	13.8688	13.9033	13.9385	13.9626	13.9621
		WHISPER	12.9214	13.1355	13.3039	13.4042	13.4304	13.3939	13.3188	13.234	13.164	13.1205	13.1012	13.092	13.0734	13.0297	12.9529	12.8453	12.7164	12.5768	12.4361	12.2997	12.1726	12.0628	11.9836	11.9534	11.9899	12.1039	12.2943	12.5446	12.8273	13.1108	13.3666	13.5769	13.7371	13.8534	13.9386	14.0055	14.0627	14.1119	14.1491	14.1681	14.1652	14.1427	14.1106	14.0831	14.0768	14.1067	14.1835
		NORMAL	14.5911	14.7387	14.8872	15.0286	15.1425	15.1984	15.1644	15.0169	14.7508	14.3852	13.9596	13.5274	13.1426	12.8503	12.6781	12.6339	12.7052	12.8644	13.072	13.2854	13.4652	13.5829	13.6268	13.6033	13.5361	13.4608	13.4185	13.4461	13.5709	13.8042	14.1393	14.5526	15.0071	15.4592	15.8665	16.1958	16.4266	16.5535	16.5833	16.5302	16.4117	16.2435	16.0387	15.8083	15.5622	15.3127	15.0734
		LOUD	12.7075	12.5926	12.4711	12.3582	12.2703	12.226	12.2415	12.3266	12.4783	12.6806	12.9044	13.115	13.2786	13.3703	13.3777	13.3036	13.1625	12.9764	12.7694	12.5641	12.3788	12.2272	12.1194	12.0629	12.0632	12.1232	12.243	12.4186	12.6415	12.9019	13.1893	13.4953	13.8144	14.1441	14.4824	14.8263	15.1686	15.4996	15.8071	16.0796	16.3081	16.4863	16.6082	16.6655	16.646	16.5352	16.3225
	109	MIME	13.7255	13.747	13.7577	13.7502	13.7194	13.6633	13.5844	13.4898	13.389	13.2905	13.1989	13.1134	13.03	12.945	12.8582	12.7753	12.7053	12.6572	12.6339	12.6298	12.6301	12.6135	12.559	12.4503	12.2801	12.0511	11.7744	11.467	11.1474	10.8336	10.5401	10.2763	10.0457	9.8469	9.67498	9.5245	9.39308	9.28251	9.19952	9.15258	9.14875	9.19077	9.27609	9.39914	9.55426	9.73885	9.95265
		WHISPER	11.2596	11.2169	11.2286	11.2842	11.3668	11.456	11.5295	11.5688	11.5628	11.5108	11.4233	11.3189	11.2181	11.136	11.0783	11.0387	11.0041	10.9592	10.8946	10.8096	10.7121	10.6145	10.5283	10.4598	10.4086	10.3678	10.3267	10.2736	10.1981	10.0921	9.95189	9.77805	9.57668	9.35789	9.13559	8.9254	8.7443	8.60877	8.53225	8.52329	8.58281	8.70168	8.86317	9.04364	9.21947	9.37229	9.49306
		NORMAL	12.2504	12.2655	12.347	12.4549	12.5485	12.5953	12.5767	12.4912	12.3526	12.1851	12.0165	11.8722	11.7698	11.7181	11.7159	11.7551	11.8208	11.8944	11.9547	11.9832	11.9658	11.8976	11.7842	11.6411	11.4903	11.3542	11.2505	11.1885	11.1669	11.176	11.1995	11.2171	11.2085	11.1536	11.0389	10.8599	10.6248	10.3559	10.0868	9.85707	9.70333	9.6503	9.70385	9.84756	10.0447	10.2449	10.396
		LOUD	12.7588	12.8129	12.8124	12.7423	12.5913	12.3592	12.0609	11.7303	11.4148	11.1648	11.0211	11.004	11.1083	11.3052	11.5509	11.7957	11.9928	12.1033	12.1005	11.9702	11.7137	11.3488	10.9092	10.44	9.99067	9.60341	9.30526	9.10402	8.98983	8.94209	8.94008	8.97257	9.03964	9.15221	9.32261	9.55722	9.84885	10.1755	10.5049	10.8028	11.0405	11.201	11.2799	11.2822	11.2176	11.0967	10.9314
	110	MIME	17.3772	17.1737	16.9637	16.7373	16.4923	16.234	15.9728	15.7216	15.494	15.3019	15.1545	15.055	14.9997	14.9766	14.9676	14.9511	14.9079	14.826	14.7043	14.5533	14.3925	14.2447	14.1318	14.0703	14.0677	14.1193	14.206	14.2931	14.3319	14.2674	14.0499	13.6494	13.0669	12.3382	11.5281	10.7164	9.97808	9.36785	8.90907	8.59376	8.38981	8.25229	8.13565	8.00367	7.83462	7.62251	7.3741
		WHISPER	14.0578	14.055	14.0204	13.9737	13.9392	13.9388	13.9839	14.0725	14.1898	14.3132	14.4183	14.4867	14.5088	14.485	14.424	14.3387	14.2436	14.1516	14.0727	14.0129	13.9746	13.9567	13.9559	13.9674	13.9866	14.009	14.0278	14.0322	14.0055	13.9247	13.7649	13.5052	13.1362	12.6641	12.1106	11.5071	10.8867	10.2758	9.6901	9.13489	8.60884	8.10875	7.63393	7.18696	6.77195	6.39215	6.04748
		NORMAL	15.7004	16.0233	16.2874	16.4242	16.3888	16.1697	15.7903	15.3008	14.7657	14.248	13.7958	13.4348	13.1658	12.9686	12.8101	12.6542	12.4711	12.2452	11.9784	11.689	11.4066	11.1651	10.9944	10.9135	10.9277	11.0267	11.1879	11.3795	11.564	11.7013	11.7529	11.6856	11.4758	11.1134	10.6043	9.96953	9.24255	8.46331	7.67234	6.90535	6.19105	5.54972	4.99459	4.5333	4.16936	3.90279	3.73137
		LOUD	13.2858	13.3566	13.4172	13.4354	13.3989	13.3174	13.2145	13.1174	13.0453	13.0046	12.9892	12.986	12.9812	12.967	12.9428	12.9115	12.877	12.8404	12.7989	12.7487	12.6916	12.6378	12.6082	12.6301	12.7275	12.9114	13.1707	13.4681	13.7433	13.9228	13.9358	13.7303	13.2862	12.621	11.7857	10.8536	9.90508	9.01397	8.23515	7.60154	7.12074	6.77995	6.55065	6.39813	6.29038	6.20706	6.14279
	111	MIME	12.3582	12.2641	12.283	12.4203	12.6672	13.0025	13.3942	13.8034	14.1894	14.5129	14.7419	14.8538	14.8369	14.6901	14.4213	14.0449	13.5796	13.047	12.4694	11.8679	11.2622	10.6693	10.1057	9.58924	9.13894	8.77321	8.50715	8.34706	8.28803	8.31357	8.3997	8.5201	8.65331	8.78824	8.92575	9.07646	9.25551	9.47476	9.73655	10.031	10.3383	10.6334	10.894	11.1058	11.2656	11.3797	11.4612
		WHISPER	12.8809	13.0947	13.3655	13.6619	13.9452	14.1795	14.3395	14.4167	14.4199	14.3688	14.2839	14.1778	14.0492	13.8842	13.6636	13.3718	13.0035	12.5652	12.0725	11.5455	11.0036	10.4652	9.94864	9.47461	9.06557	8.74317	8.52191	8.40565	8.38544	8.44146	8.54814	8.67978	8.81564	8.94196	9.05121	9.14194	9.2166	9.28048	9.33935	9.39834	9.45971	9.52069	9.57468	9.61331	9.63003	9.62329	9.59869
		NORMAL	15.6611	15.5573	15.4479	15.3276	15.194	15.0516	14.9116	14.7914	14.7086	14.6768	14.6984	14.7598	14.83	14.8625	14.8038	14.6028	14.2232	13.6543	12.9141	12.0484	11.1203	10.1985	9.34431	8.60399	8.0058	7.5625	7.27484	7.136	7.13159	7.24025	7.43349	7.6776	7.93703	8.17901	8.37737	8.51587	8.58775	8.59592	8.55003	8.4639	8.35376	8.23708	8.13053	8.05044	8.01196	8.02895	8.11281
		LOUD	14.6358	14.7383	14.8323	14.9022	14.939	14.9386	14.8977	14.8103	14.6676	14.4609	14.1895	13.8637	13.5066	13.1484	12.8181	12.5328	12.293	12.0813	11.8686	11.6241	11.3273	10.9751	10.5856	10.1959	9.85183	9.59726	9.46331	9.46093	9.57929	9.78885	10.048	10.3115	10.5379	10.6961	10.769	10.7549	10.6655	10.5224	10.3499	10.1715	10.0048	9.85976	9.73996	9.64268	9.56212	9.49102	9.4223
	112	MIME	7.41837	7.53332	7.59134	7.5738	7.47415	7.30148	7.0799	6.84348	6.62924	6.46759	6.37538	6.35289	6.38493	6.44658	6.51107	6.55656	6.57005	6.5471	6.49005	6.40402	6.29465	6.16809	6.03134	5.89328	5.76364	5.65123	5.5614	5.49499	5.44866	5.41745	5.39667	5.38381	5.37821	5.37898	5.38281	5.38213	5.36705	5.32784	5.25919	5.16238	5.04712	4.92823	4.82288	4.74627	4.70927	4.71673	4.76799
		WHISPER	6.85175	6.81192	6.72715	6.62313	6.52755	6.46178	6.43565	6.44654	6.48249	6.52899	6.57463	6.61451	6.64993	6.68434	6.71911	6.7495	6.76474	6.7506	6.69484	6.59198	6.44647	6.27229	6.09032	5.92335	5.79105	5.7053	5.66762	5.66919	5.69373	5.7216	5.73558	5.72513	5.68866	5.63266	5.56964	5.51388	5.47928	5.47618	5.50999	5.57993	5.67826	5.7907	5.89724	5.97635	6.00916	5.98413	5.90072
		NORMAL	6.27407	6.13276	5.96085	5.77517	5.59965	5.46082	5.38271	5.38076	5.45753	5.60169	5.78985	5.99089	6.17113	6.29957	6.35229	6.31573	6.18751	5.97737	5.70502	5.39741	5.08538	4.79856	4.5613	4.3885	4.28306	4.23552	4.22614	4.23021	4.22389	4.19079	4.12501	4.0319	3.92584	3.82458	3.74482	3.69714	3.6843	3.7012	3.73673	3.77706	3.81043	3.83005	3.83671	3.83939	3.85273	3.89413	3.97901
		LOUD	4.46237	4.58179	4.71855	4.87548	5.05427	5.2539	5.46719	5.67954	5.86997	6.01519	6.09539	6.09972	6.02914	5.89599	5.7199	5.52183	5.31926	5.12307	4.93826	4.76599	4.60813	4.4691	4.35762	4.28557	4.26493	4.30483	4.40778	4.5681	4.77173	4.99804	5.22272	5.42367	5.58393	5.695	5.75572	5.7698	5.74163	5.67372	5.56579	5.41628	5.22557	4.99875	4.74645	4.48429	4.2307	4.00422	3.82067
	113	MIME	2.41681	2.27346	2.14418	2.03705	1.9578	1.9099	1.89423	1.90834	1.94602	1.99743	2.05068	2.09418	2.11901	2.12065	2.1001	2.06288	2.01688	1.96981	1.92709	1.89062	1.85825	1.82591	1.78874	1.74366	1.69012	1.63057	1.56959	1.51211	1.46222	1.42158	1.3897	1.36452	1.34383	1.32663	1.31422	1.31035	1.32084	1.35232	1.411	1.50113	1.62336	1.77339	1.94137	2.11279	2.27056	2.39884	2.48659
		WHISPER	1.9024	1.87424	1.87427	1.90149	1.94951	2.00849	2.06779	2.11876	2.15612	2.17801	2.18538	2.18061	2.16717	2.1493	2.1322	2.12195	2.12433	2.14371	2.18193	2.23761	2.30643	2.38195	2.45617	2.52046	2.56601	2.58441	2.56887	2.5153	2.4238	2.29935	2.15188	1.99582	1.84805	1.72603	1.64452	1.61279	1.63222	1.69547	1.78777	1.88962	1.98078	2.04415	2.06844	2.04924	1.98953	1.8975	1.78561
		NORMAL	3.24718	3.19355	3.11319	3.0021	2.86414	2.70955	2.55125	2.4013	2.2686	2.15805	2.07085	2.00559	1.95923	1.92816	1.90882	1.89806	1.89282	1.89015	1.88647	1.87771	1.85947	1.82806	1.78187	1.72212	1.65388	1.58487	1.52425	1.48072	1.46061	1.4668	1.49831	1.55028	1.61433	1.67984	1.73513	1.76975	1.77662	1.75415	1.70727	1.64666	1.58651	1.54053	1.51814	1.52168	1.54586	1.57935	1.60859
		LOUD	2.53643	2.59708	2.63894	2.66329	2.67461	2.67704	2.67123	2.65345	2.61795	2.5606	2.48308	2.39486	2.31088	2.24803	2.21878	2.22614	2.26132	2.30505	2.3326	2.32087	2.25492	2.13225	1.96325	1.76836	1.57212	1.39824	1.26468	1.18159	1.1507	1.1662	1.21672	1.28739	1.36219	1.42624	1.46773	1.4796	1.45993	1.41201	1.34334	1.26464	1.1886	1.12898	1.09969	1.11376	1.18185	1.31099	1.50208
	114	MIME	6.37193	6.31286	6.19086	6.01611	5.80731	5.58992	5.39192	5.23889	5.14973	5.13359	5.18999	5.31027	5.48055	5.68395	5.90179	6.11351	6.29689	6.42898	6.48965	6.46537	6.35344	6.16475	5.92254	5.65897	5.40853	5.20214	5.06163	4.99655	5.00379	5.06902	5.17	5.2806	5.37599	5.43643	5.45045	5.41563	5.3362	5.22057	5.07664	4.90955	4.72121	4.51237	4.28598	4.04966	3.81722	3.60617	3.43406
		WHISPER	5.7404	5.57758	5.44144	5.33881	5.27427	5.25011	5.26645	5.32069	5.40807	5.52171	5.65238	5.79013	5.92506	6.04941	6.1585	6.25104	6.32766	6.38973	6.43748	6.4693	6.48208	6.47199	6.43645	6.37449	6.28773	6.17998	6.05627	5.92245	5.78374	5.64456	5.50691	5.37068	5.23274	5.08806	4.93098	4.75657	4.56261	4.35098	4.12785	3.90288	3.68794	3.49403	3.32809	3.1913	3.07844	2.97948	2.88329
		NORMAL	7.20612	7.04396	6.85637	6.65643	6.4635	6.30005	6.18584	6.13317	6.14351	6.20755	6.30881	6.42888	6.55148	6.66631	6.76753	6.85213	6.91711	6.95764	6.96652	6.93601	6.86013	6.73751	6.57283	6.37673	6.1636	5.94879	5.74539	5.56245	5.40367	5.26924	5.15721	5.06497	4.99027	4.93075	4.88264	4.84077	4.7988	4.75018	4.69065	4.61956	4.54105	4.46321	4.39623	4.34863	4.32401	4.31927	4.3244
		LOUD	6.94358	6.82916	6.68205	6.52	6.36368	6.22926	6.12252	6.0386	5.96573	5.89161	5.81019	5.72457	5.64688	5.59284	5.57445	5.5947	5.64493	5.70756	5.76255	5.79452	5.7981	5.77839	5.74794	5.72067	5.70648	5.70787	5.7203	5.73363	5.73546	5.71306	5.65529	5.55343	5.40285	5.20417	4.96445	4.69678	4.4195	4.15401	3.92204	3.74278	3.62885	3.58397	3.60154	3.66447	3.74944	3.83126	3.88925
	115	MIME	25.2752	25.0887	24.9019	24.721	24.5481	24.3848	24.2371	24.1181	24.0453	24.0363	24.1022	24.2432	24.4461	24.6876	24.9383	25.168	25.3518	25.4728	25.5262	25.5201	25.4751	25.4198	25.3845	25.3909	25.446	25.5404	25.6511	25.7528	25.8284	25.8761	25.9104	25.9577	26.0472	26.2015	26.4321	26.7368	27.1024	27.5081	27.9297	28.3437	28.7311	29.0782	29.3797	29.6352	29.8473	30.0172	30.1424
		WHISPER	25.6226	25.462	25.2479	25.0005	24.7518	24.5404	24.4028	24.3652	24.4398	24.6222	24.8915	25.217	25.5624	25.8935	26.1843	26.4215	26.6048	26.748	26.8737	27.0087	27.1788	27.4017	27.6832	28.0155	28.3779	28.7414	29.0759	29.3588	29.5803	29.7477	29.8817	30.0123	30.1719	30.3876	30.6777	31.0496	31.4984	32.0082	32.5535	33.1028	33.6225	34.0816	34.4575	34.7385	34.9237	35.0229	35.0529
		NORMAL	22.8596	22.8953	23.008	23.1816	23.3924	23.6146	23.8258	24.0096	24.1562	24.261	24.3226	24.3401	24.3147	24.2513	24.1618	24.0648	23.9848	23.946	23.969	24.0662	24.2435	24.5013	24.8375	25.2497	25.7356	26.2885	26.8963	27.5401	28.197	28.8425	29.4575	30.0289	30.5517	31.0271	31.4594	31.854	32.2162	32.5523	32.8695	33.1778	33.4881	33.8105	34.1538	34.5234	34.9216	35.3486	35.8015
		LOUD	22.8887	22.8311	22.7705	22.6945	22.5959	22.4742	22.338	22.202	22.0824	21.9915	21.934	21.9052	21.8943	21.8888	21.883	21.8796	21.892	21.9387	22.0356	22.1905	22.3998	22.6495	22.9218	23.201	23.4793	23.759	24.0504	24.3671	24.7212	25.1199	25.563	26.0439	26.5534	27.0856	27.64	28.2257	28.8594	29.5598	30.3433	31.2189	32.1857	33.2351	34.3507	35.5096	36.6826	37.8344	38.9265
	116	MIME	0.485308	0.459584	0.440512	0.429456	0.426774	0.431876	0.443443	0.460029	0.479855	0.500843	0.520466	0.535671	0.543434	0.54174	0.53056	0.512384	0.492023	0.475754	0.469282	0.476553	0.498423	0.532679	0.57485	0.619753	0.663252	0.703401	0.74065	0.77718	0.815308	0.855867	0.897081	0.934551	0.96241	0.974904	0.968364	0.941946	0.897696	0.839511	0.771851	0.698739	0.623428	0.548993	0.478537	0.415739	0.36455	0.328616	0.310437
		WHISPER	0.831003	0.835267	0.826424	0.807434	0.78261	0.756638	0.733096	0.713743	0.698404	0.686148	0.676216	0.669583	0.669155	0.679376	0.705188	0.749893	0.814132	0.894659	0.984988	1.07639	1.16042	1.23079	1.28455	1.32229	1.34688	1.36185	1.36982	1.3716	1.36624	1.35169	1.32565	1.28641	1.23305	1.16554	1.08479	0.992602	0.891845	0.7864	0.680998	0.580854	0.490913	0.415393	0.356809	0.31603	0.291907	0.282058	0.283294
		NORMAL	1.13125	1.07967	1.02677	0.980127	0.946601	0.930196	0.930416	0.942117	0.95694	0.965434	0.959681	0.935125	0.891661	0.833039	0.765352	0.695241	0.628059	0.567026	0.513314	0.467144	0.428988	0.400395	0.384076	0.383138	0.399856	0.434257	0.483771	0.543232	0.606099	0.665588	0.716367	0.755124	0.7807	0.793479	0.794309	0.783753	0.761773	0.727932	0.682282	0.626494	0.564607	0.503106	0.450052	0.413301	0.398352	0.40648	0.433876
		LOUD	1.05661	1.06464	1.08043	1.09637	1.10473	1.10005	1.08161	1.05369	1.02446	1.00295	0.995957	1.00553	1.02846	1.05762	1.08459	1.1023	1.10705	1.0986	1.07926	1.05236	1.02063	0.985779	0.948686	0.910429	0.872665	0.838619	0.81264	0.799433	0.802806	0.824599	0.863957	0.917062	0.977482	1.03734	1.08841	1.12382	1.13899	1.13262	1.10681	1.06639	1.01776	0.967295	0.920092	0.879265	0.846165	0.820995	0.803997
	117	MIME	13.7571	13.8606	13.9578	14.0266	14.0498	14.018	13.9321	13.7998	13.6357	13.4557	13.2745	13.1025	12.9444	12.799	12.6602	12.5191	12.3656	12.1919	11.9941	11.7753	11.5458	11.3243	11.1332	10.997	10.9343	10.956	11.0613	11.2381	11.4648	11.7136	11.9537	12.1536	12.2829	12.3138	12.224	12.0003	11.6414	11.1614	10.5894	9.96683	9.34103	8.75715	8.25106	7.84355	7.53893	7.3279	7.19212
		WHISPER	11.192	11.2315	11.3263	11.4445	11.5508	11.6147	11.6171	11.5527	11.4316	11.2759	11.116	10.9837	10.9076	10.9063	10.9855	11.1357	11.3351	11.5541	11.7634	11.9405	12.0734	12.1605	12.2047	12.208	12.1673	12.0739	11.9189	11.6997	11.4257	11.118	10.804	10.5078	10.2426	10.0069	9.78728	9.56576	9.32838	9.07141	8.80098	8.52944	8.26949	8.02959	7.81277	7.61909	7.4502	7.3119	7.21515
		NORMAL	14.1659	14.1265	14.1096	14.1221	14.1613	14.2178	14.2821	14.351	14.431	14.5367	14.6811	14.8663	15.0752	15.2704	15.401	15.4164	15.2811	14.987	14.5555	14.0329	13.4766	12.9412	12.4678	12.0794	11.7837	11.5786	11.4595	11.421	11.4561	11.552	11.6872	11.8304	11.9445	11.994	11.9537	11.8153	11.5895	11.3034	10.9919	10.6886	10.4183	10.1922	10.009	9.85886	9.72909	9.60846	9.48824
		LOUD	10.8356	11.0483	11.4069	11.8499	12.2992	12.6789	12.9302	13.0227	12.9572	12.7607	12.4769	12.1542	11.835	11.5494	11.3126	11.1263	10.9818	10.8654	10.7632	10.6652	10.5676	10.4724	10.3861	10.3156	10.2661	10.2365	10.2202	10.207	10.1864	10.1521	10.1046	10.0512	10.0028	9.9702	9.95838	9.96503	9.97992	9.9881	9.972	9.91628	9.80964	9.6473	9.43126	9.17087	8.88198	8.58434	8.2978
	118	MIME	1.23489	1.22846	1.21421	1.19147	1.16237	1.13053	1.09969	1.0723	1.04933	1.03104	1.01722	1.0084	1.00554	1.00982	1.02163	1.03997	1.06245	1.08541	1.10474	1.11662	1.11823	1.10827	1.08712	1.05677	1.02076	0.983752	0.951063	0.927693	0.917128	0.920428	0.93538	0.956912	0.978145	0.992499	0.995597	0.986746	0.969234	0.949311	0.934518	0.9316	0.944947	0.975467	1.02051	1.07433	1.12901	1.17577	1.20634
		WHISPER	1.29113	1.23966	1.21739	1.21773	1.22974	1.2419	1.24526	1.23558	1.21378	1.18475	1.15522	1.13132	1.11662	1.11086	1.11023	1.10845	1.0982	1.07351	1.03113	0.971557	0.898992	0.820339	0.744012	0.678057	0.629209	0.602002	0.598358	0.617949	0.65828	0.715537	0.785087	0.861964	0.940912	1.01645	1.08254	1.13283	1.16127	1.16329	1.13734	1.086	1.01623	0.938214	0.863107	0.800346	0.755298	0.727981	0.713647
		NORMAL	1.40848	1.41073	1.41133	1.41362	1.41922	1.42736	1.43489	1.43753	1.43134	1.4141	1.38629	1.35086	1.31251	1.27643	1.24685	1.22612	1.21399	1.20751	1.20156	1.18974	1.16542	1.12344	1.06133	0.980139	0.884704	0.782854	0.684441	0.600029	0.539153	0.509574	0.51645	0.561463	0.642797	0.755056	0.88951	1.03473	1.17775	1.30553	1.40676	1.47358	1.50281	1.4962	1.45952	1.40065	1.32746	1.24615	1.1606
		LOUD	0.824015	0.798777	0.784044	0.778806	0.779899	0.783614	0.788012	0.793618	0.803621	0.821919	0.851055	0.890382	0.935663	0.980384	1.01779	1.04295	1.05383	1.05136	1.03807	1.01696	0.990388	0.959429	0.924178	0.884051	0.838531	0.787958	0.734488	0.682042	0.636412	0.60392	0.589689	0.5961	0.621882	0.662313	0.711096	0.762454	0.813327	0.864216	0.918862	0.982487	1.05944	1.15065	1.25232	1.35575	1.44875	1.51793	1.55175
	119	MIME	4.83598	4.8572	4.89501	4.951	5.02477	5.11445	5.21658	5.32639	5.43713	5.53868	5.6175	5.65763	5.64273	5.55991	5.40373	5.17972	4.90449	4.60388	4.30695	4.03917	3.81647	3.6416	3.50559	3.39212	3.28385	3.16811	3.04012	2.90299	2.76369	2.63005	2.50641	2.39298	2.28744	2.18782	2.09609	2.01944	1.96882	1.95582	1.98746	2.06329	2.17368	2.30195	2.42789	2.53223	2.60059	2.62565	2.60719
		WHISPER	3.82325	3.83412	3.82246	3.78524	3.7233	3.64201	3.55041	3.45854	3.37458	3.30333	3.24545	3.1984	3.1584	3.12199	3.08617	3.04887	3.00935	2.96811	2.92806	2.89508	2.87719	2.88271	2.91753	2.98203	3.06979	3.16818	3.26048	3.32948	3.36075	3.34605	3.28402	3.18062	3.04742	2.8999	2.75487	2.62851	2.534	2.48027	2.47067	2.50281	2.56871	2.6558	2.74763	2.82556	2.87058	2.86553	2.79807
		NORMAL	5.1656	5.14766	5.07828	4.95842	4.79738	4.61071	4.41718	4.23496	4.07824	3.9548	3.86517	3.80281	3.75576	3.70961	3.6509	3.57071	3.46637	3.34285	3.21205	3.09011	2.99613	2.94725	2.95772	3.03628	3.18457	3.39645	3.65755	3.94636	4.23588	4.49697	4.7018	4.82809	4.86246	4.80211	4.65529	4.43989	4.18095	3.90657	3.64331	3.41171	3.22309	3.07839	2.96981	2.88477	2.8111	2.74082	2.67168
		LOUD	4.3037	4.418	4.48362	4.48866	4.43052	4.31667	4.163	3.98855	3.81089	3.64114	3.48297	3.33355	3.18667	3.03673	2.88196	2.72549	2.57509	2.44061	2.33195	2.25624	2.21738	2.21583	2.24966	2.31562	2.40954	2.52632	2.65949	2.80071	2.93949	3.06455	3.16603	3.23748	3.27874	3.29609	3.3014	3.30915	3.33249	3.37963	3.4515	3.54093	3.63421	3.71372	3.76145	3.76173	3.70438	3.58577	3.4091
	120	MIME	4.00389	4.1905	4.36489	4.51955	4.64871	4.74805	4.81423	4.84525	4.84161	4.80727	4.7495	4.67807	4.6027	4.53072	4.46483	4.40215	4.335	4.25339	4.14777	4.01265	3.8483	3.66198	3.46719	3.28148	3.12421	3.01267	2.9587	2.96628	3.03072	3.13984	3.27665	3.42399	3.5675	3.69841	3.81368	3.91529	4.00761	4.0955	4.1824	4.26965	4.35648	4.44069	4.51911	4.5884	4.64462	4.68387	4.70163
		WHISPER	3.88338	3.92494	3.9505	3.95967	3.95556	3.94335	3.92869	3.91615	3.90823	3.90547	3.90666	3.9097	3.91136	3.90757	3.89299	3.86179	3.80786	3.72682	3.61784	3.48512	3.33969	3.19881	3.08363	3.01489	3.00833	3.06994	3.19366	3.36246	3.55254	3.73878	3.90106	4.02758	4.11548	4.16833	4.19244	4.19347	4.17471	4.13755	4.08363	4.01721	3.94609	3.8811	3.8331	3.81034	3.81536	3.84451	3.88869
		NORMAL	3.4803	3.4003	3.35521	3.34122	3.34622	3.35344	3.34687	3.31535	3.25602	3.17344	3.07727	2.97841	2.88616	2.80696	2.74488	2.70175	2.67815	2.67196	2.67773	2.68689	2.68882	2.67464	2.64053	2.59097	2.53816	2.49979	2.49419	2.53531	2.62917	2.77275	2.95485	3.15939	3.369	3.5679	3.7437	3.88781	3.9945	4.06035	4.08348	4.06428	4.00596	3.91482	3.79978	3.67084	3.53658	3.40248	3.27055
		LOUD	3.64466	3.74137	3.83483	3.89808	3.90729	3.84713	3.71521	3.52246	3.29049	3.04651	2.81753	2.62561	2.48493	2.40052	2.36834	2.37717	2.41109	2.45209	2.48412	2.49592	2.48262	2.44704	2.39715	2.3444	2.30016	2.27399	2.27261	2.29991	2.35798	2.44744	2.56738	2.71481	2.88389	3.06568	3.24934	3.42331	3.57778	3.70652	3.8083	3.88628	3.94633	3.99397	4.0315	4.05726	4.06664	4.05485	4.0203
	121	MIME	11.1363	11.3843	11.5996	11.7713	11.8949	11.9737	12.0209	12.0579	12.1109	12.206	12.3648	12.6015	12.9223	13.3254	13.8009	14.329	14.8766	15.3964	15.8281	16.106	16.1709	15.9849	15.5413	14.87	14.0311	13.102	12.1607	11.2698	10.4675	9.76662	9.16018	8.63175	8.16499	7.75011	7.38625	7.08035	6.84264	6.68219	6.60484	6.6096	6.68893	6.82955	7.01362	7.22119	7.43335	7.63455	7.81444
		WHISPER	11.756	11.7598	11.7015	11.5844	11.4257	11.2541	11.1041	11.0069	10.985	11.0491	11.2002	11.4346	11.7497	12.1443	12.6157	13.1522	13.7258	14.2881	14.7735	15.1091	15.2298	15.0927	14.6878	14.0403	13.2052	12.2559	11.2708	10.3214	9.46316	8.73125	8.13971	7.6831	7.3413	7.08507	6.88317	6.70867	6.54392	6.38428	6.23689	6.11812	6.04716	6.03987	6.10401	6.2355	6.41988	6.6348	6.856
		NORMAL	11.3574	11.4012	11.3962	11.3625	11.3169	11.2719	11.2355	11.2138	11.2143	11.2472	11.3251	11.4625	11.6739	11.9714	12.3605	12.8349	13.3692	13.9161	14.4084	14.769	14.9269	14.8331	14.4732	13.8703	13.0792	12.1732	11.231	10.3231	9.50412	8.80842	8.25068	7.82753	7.52128	7.30546	7.14936	7.02294	6.89969	6.75926	6.58935	6.38632	6.1562	5.91387	5.68028	5.47958	5.33359	5.25805	5.26049
		LOUD	10.1833	10.2832	10.4804	10.7631	11.1002	11.4498	11.7716	12.0402	12.2535	12.4335	12.6191	12.8546	13.1759	13.5994	14.1166	14.6918	15.2668	15.7689	16.1222	16.2623	16.1478	15.7709	15.1583	14.3649	13.4605	12.5147	11.5855	10.7126	9.91946	9.21746	8.61061	8.09869	7.67906	7.34572	7.09046	6.90318	6.77424	6.69504	6.65774	6.65417	6.67467	6.70836	6.74631	6.78373	6.82257	6.87102	6.9407
	122	MIME	0.622418	0.60682	0.591561	0.574722	0.554712	0.531525	0.50699	0.484577	0.468412	0.462043	0.467176	0.483038	0.506511	0.532881	0.55704	0.574717	0.583187	0.581302	0.569348	0.548273	0.519407	0.484357	0.445226	0.404988	0.367332	0.336311	0.315683	0.307964	0.313773	0.331593	0.35792	0.388001	0.416938	0.440613	0.456422	0.46376	0.46371	0.458727	0.45164	0.445177	0.441052	0.439792	0.440802	0.443119	0.446196	0.45085	0.459235
		WHISPER	0.664976	0.674189	0.662097	0.631872	0.589865	0.543485	0.499015	0.460165	0.427637	0.400016	0.374845	0.350164	0.325276	0.300827	0.278315	0.2594	0.245258	0.236458	0.232781	0.233664	0.238411	0.246256	0.256443	0.268148	0.280432	0.292126	0.302075	0.309246	0.312888	0.312531	0.308132	0.300046	0.288988	0.275882	0.261712	0.247379	0.23348	0.220378	0.208495	0.198658	0.192308	0.19155	0.198722	0.21575	0.243095	0.279246	0.320554
		NORMAL	0.307326	0.339564	0.389187	0.450943	0.517733	0.581575	0.635016	0.672782	0.69257	0.695316	0.684364	0.664401	0.640039	0.614835	0.59073	0.568093	0.546254	0.523937	0.499816	0.472839	0.442345	0.408287	0.371267	0.332719	0.294535	0.258974	0.228113	0.203315	0.184936	0.172342	0.16406	0.158137	0.152636	0.145837	0.136663	0.124539	0.109709	0.0930009	0.075752	0.0595628	0.0459777	0.0362896	0.0315428	0.0323063	0.0388591	0.0511628	0.0688053
		LOUD	0.422247	0.420034	0.421257	0.423076	0.424237	0.425533	0.42918	0.437463	0.451182	0.468783	0.486512	0.499446	0.50303	0.49457	0.4737	0.442238	0.40346	0.360986	0.318279	0.278207	0.242932	0.214024	0.192175	0.177391	0.168847	0.165363	0.165607	0.168635	0.174186	0.182642	0.194925	0.21226	0.23573	0.265981	0.30271	0.344375	0.388216	0.430648	0.467837	0.496866	0.516348	0.526873	0.530663	0.530824	0.530314	0.531044	0.533397
	123	MIME	11.148	11.0607	10.9437	10.7936	10.6121	10.406	10.1871	9.9715	9.7788	9.63051	9.5472	9.54341	9.62339	9.77628	9.9754	10.1803	10.343	10.4174	10.3669	10.173	9.83799	9.38481	8.85117	8.28381	7.72909	7.22669	6.8054	6.48203	6.2634	6.14962	6.13643	6.2172	6.38373	6.62413	6.92285	7.2594	7.60931	7.94659	8.24739	8.49361	8.67634	8.79649	8.8638	8.89252	8.89847	8.89401	8.88786
		WHISPER	11.6758	11.8669	12.0729	12.2583	12.3828	12.4111	12.3215	12.1142	11.8122	11.4582	11.1058	10.8076	10.6039	10.5134	10.5293	10.6214	10.7421	10.8369	10.8549	10.7591	10.5342	10.1899	9.75893	9.28913	8.83258	8.4317	8.10993	7.8681	7.68764	7.54121	7.40379	7.26225	7.11842	6.9868	6.88799	6.84049	6.85596	6.93671	7.07688	7.267	7.49575	7.7539	8.03428	8.33173	8.64306	8.96676	9.30552
		NORMAL	12.0324	11.6654	11.319	10.9972	10.7075	10.4584	10.2545	10.0963	9.97788	9.89078	9.82606	9.77747	9.74191	9.7183	9.70629	9.704	9.70781	9.71177	9.70756	9.68451	9.63076	9.53318	9.38221	9.17349	8.91207	8.61239	8.297	7.99199	7.72265	7.5075	7.35564	7.26608	7.22974	7.23219	7.25845	7.29563	7.33612	7.37895	7.43181	7.50907	7.62914	7.8093	8.05848	8.37165	8.72793	9.09492	9.43665
		LOUD	10.1437	9.85782	9.63842	9.50094	9.44456	9.45429	9.50656	9.57711	9.64748	9.71013	9.76796	9.83099	9.90986	10.0088	10.1204	10.224	10.2896	10.2841	10.1806	9.96603	9.64552	9.24274	8.79581	8.349	7.94392	7.61111	7.36481	7.20166	7.10388	7.04606	7.00224	6.95369	6.89246	6.82278	6.75843	6.71843	6.72255	6.78738	6.92393	7.1368	7.42448	7.77855	8.18475	8.62369	9.07252	9.50764	9.90895
	124	MIME	3.45874	3.5251	3.58178	3.62317	3.64618	3.65042	3.6373	3.60877	3.56597	3.50833	3.43387	3.34058	3.22824	3.10092	2.96776	2.84232	2.74051	2.67675	2.66049	2.69502	2.7767	2.89722	3.04637	3.21399	3.3909	3.56785	3.73446	3.87784	3.98363	4.03779	4.03019	3.95783	3.82623	3.64888	3.44549	3.23755	3.04475	2.88169	2.75577	2.66699	2.60941	2.57341	2.54897	2.52794	2.50608	2.48362	2.4639
		WHISPER	3.16942	3.17039	3.16339	3.15295	3.14406	3.14091	3.14576	3.15859	3.17825	3.2035	3.23363	3.26883	3.30898	3.35223	3.39432	3.42865	3.44822	3.44775	3.42656	3.38995	3.34827	3.31478	3.30188	3.31737	3.3625	3.43195	3.51523	3.60013	3.67531	3.73211	3.76518	3.7719	3.75134	3.70314	3.62666	3.52162	3.38853	3.23052	3.05401	2.86937	2.68987	2.52975	2.40113	2.31191	2.26404	2.25408	2.27422
		NORMAL	2.72304	2.72135	2.72892	2.74012	2.75306	2.7705	2.79823	2.84295	2.90931	2.99773	3.1039	3.21943	3.33347	3.43466	3.51311	3.56178	3.57725	3.56117	3.5205	3.46722	3.41727	3.38734	3.39188	3.43929	3.52911	3.6512	3.78711	3.91348	4.00708	4.04915	4.02876	3.94455	3.80352	3.61901	3.40745	3.18581	2.96935	2.77012	2.59619	2.45142	2.33588	2.24728	2.18299	2.14171	2.12462	2.13518	2.17718
		LOUD	3.03953	3.04071	3.01924	2.97667	2.9154	2.83877	2.75154	2.65874	2.56505	2.47409	2.38882	2.3133	2.25415	2.22163	2.22888	2.28863	2.41009	2.59476	2.8345	3.11172	3.40177	3.67678	3.90997	4.08008	4.17439	4.18996	4.13419	4.02181	3.87268	3.70755	3.5447	3.39788	3.2753	3.17943	3.10812	3.05598	3.0152	2.97705	2.93341	2.87741	2.80518	2.71689	2.61735	2.51574	2.42379	2.35249	2.309
	125	MIME	4.11881	4.1506	4.20639	4.27969	4.35873	4.42988	4.4808	4.50346	4.49574	4.46142	4.40894	4.34923	4.29282	4.24868	4.22186	4.21304	4.21905	4.23294	4.24669	4.25244	4.2441	4.21825	4.17429	4.11438	4.04279	3.96543	3.88863	3.81802	3.75705	3.7065	3.66433	3.62664	3.58944	3.55093	3.51369	3.48515	3.47687	3.50221	3.57207	3.69145	3.8565	4.05476	4.2671	4.47191	4.6495	4.78639	4.87663
		WHISPER	4.63086	4.59021	4.55249	4.53361	4.54518	4.59195	4.67085	4.7713	4.87821	4.97428	5.04367	5.07405	5.05794	4.99243	4.8803	4.72826	4.54738	4.35242	4.16	3.98637	3.84473	3.74311	3.68326	3.66104	3.66808	3.69312	3.72448	3.75141	3.76597	3.7645	3.74781	3.72172	3.69519	3.67812	3.67947	3.70517	3.75725	3.83475	3.93392	4.04977	4.17681	4.30913	4.44119	4.56668	4.68008	4.77703	4.85627
		NORMAL	4.56317	4.46763	4.41153	4.396	4.41601	4.46109	4.51772	4.5709	4.60716	4.61634	4.59396	4.54171	4.46769	4.38431	4.30643	4.24864	4.22099	4.22736	4.2634	4.31746	4.37334	4.41471	4.42897	4.41053	4.36129	4.2885	4.20161	4.10995	4.01995	3.93531	3.85767	3.78702	3.72265	3.66381	3.61017	3.56293	3.526	3.50599	3.51145	3.55061	3.62854	3.74444	3.89094	4.05569	4.22438	4.38493	4.53067
		LOUD	4.68478	4.63881	4.55441	4.42912	4.26957	4.09103	3.91437	3.7599	3.6416	3.56336	3.51892	3.49484	3.47627	3.45214	3.41822	3.3781	3.34105	3.31832	3.31953	3.34988	3.40773	3.48521	3.56947	3.64547	3.7002	3.7253	3.72046	3.69241	3.65342	3.61655	3.59256	3.58595	3.59481	3.61319	3.63413	3.65434	3.67675	3.7107	3.77123	3.87495	4.03634	4.26404	4.55836	4.90941	5.29814	5.69714	6.07528
	126	MIME	24.2777	24.4094	24.4896	24.5052	24.4467	24.3102	24.0993	23.8265	23.51	23.1705	22.8253	22.4843	22.1489	21.8126	21.4658	21.1009	20.7151	20.3134	19.9073	19.5123	19.1445	18.819	18.5467	18.3359	18.1922	18.1192	18.1189	18.1889	18.3213	18.5025	18.7118	18.9254	19.1197	19.2746	19.3781	19.4288	19.4349	19.4129	19.3826	19.362	19.3629	19.3868	19.4268	19.4707	19.5049	19.5199	19.5117
		WHISPER	23.0703	23.2496	23.4474	23.6444	23.825	23.9801	24.1057	24.1979	24.2467	24.2349	24.1406	23.9449	23.6399	23.2329	22.7462	22.213	21.6678	21.1408	20.6533	20.218	19.84	19.52	19.2554	19.0409	18.8705	18.7376	18.6384	18.5724	18.5434	18.5585	18.6235	18.7389	18.8965	19.0771	19.2529	19.3922	19.4679	19.4635	19.378	19.2251	19.0279	18.8109	18.5928	18.3822	18.1778	17.9709	17.7508
		NORMAL	23.5292	23.6147	23.7539	23.9093	24.0406	24.1147	24.1136	24.0389	23.9094	23.7525	23.5952	23.4553	23.3371	23.2311	23.1169	22.969	22.7623	22.4764	22.1001	21.6333	21.0879	20.4877	19.867	19.2667	18.733	18.3113	18.0398	17.9441	18.0287	18.2757	18.6441	19.0759	19.5065	19.8736	20.1286	20.2422	20.2081	20.0401	19.769	19.4343	19.0768	18.7315	18.4225	18.1597	17.9397	17.7494	17.5696
		LOUD	23.5348	23.5885	23.4944	23.2524	22.8853	22.4357	21.9578	21.5084	21.1339	20.864	20.7066	20.6506	20.6706	20.7355	20.8161	20.8892	20.9392	20.9539	20.9211	20.828	20.6632	20.4235	20.1208	19.7877	19.4762	19.2495	19.1704	19.2863	19.6184	20.1557	20.8552	21.6491	22.4564	23.1956	23.7988	24.2203	24.4404	24.4645	24.3145	24.021	23.6136	23.1165	22.5488	21.9297	21.2834	20.642	20.0406
	127	MIME	3.41674	3.50819	3.60855	3.70305	3.77344	3.80137	3.77382	3.68673	3.54682	3.37047	3.18117	3.00502	2.86581	2.78111	2.75926	2.79845	2.88804	3.01065	3.14645	3.27587	3.38357	3.46072	3.50603	3.52563	3.53109	3.53672	3.55639	3.60071	3.67585	3.78358	3.92192	4.08661	4.27179	4.47114	4.67772	4.88374	5.08072	5.25778	5.40324	5.50502	5.55327	5.54358	5.4788	5.36987	5.2342	5.0921	4.96358
		WHISPER	3.11884	3.19843	3.28545	3.37864	3.47662	3.57636	3.6732	3.76143	3.83661	3.8966	3.94248	3.97709	4.00272	4.01866	4.01982	3.99756	3.94257	3.84866	3.71531	3.55016	3.36756	3.18747	3.03318	2.92888	2.8968	2.95452	3.11148	3.36613	3.70499	4.10331	4.5288	4.94654	5.32463	5.63765	5.86952	6.01433	6.07575	6.06575	6.00225	5.90643	5.79931	5.69785	5.61319	5.54969	5.50589	5.47743	5.4593
		NORMAL	3.64021	3.66446	3.67196	3.65669	3.61372	3.54078	3.43912	3.31463	3.17799	3.04315	2.92492	2.83632	2.78518	2.77332	2.79633	2.84564	2.9115	2.98603	3.06489	3.14777	3.23701	3.33539	3.44459	3.56439	3.69322	3.82971	3.97346	4.12559	4.28841	4.46347	4.65101	4.84833	5.0499	5.24802	5.43367	5.59887	5.7378	5.84763	5.92832	5.98103	6.00689	6.00546	5.97464	5.91193	5.81663	5.69277	5.54894
		LOUD	3.18124	3.26453	3.39098	3.54403	3.704	3.84933	3.95852	4.01466	4.00966	3.94781	3.84575	3.72923	3.6269	3.56257	3.54916	3.58588	3.65917	3.74763	3.82905	3.88709	3.91644	3.92412	3.92786	3.95031	4.01315	4.13092	4.30799	4.53864	4.80973	5.10476	5.40742	5.70296	5.978	6.21945	6.41383	6.54767	6.6092	6.59081	6.49146	6.31743	6.08255	5.80665	5.5142	5.2321	4.98644	4.80023	4.68994
	128	MIME	6.85487	6.8238	6.81861	6.82897	6.84271	6.84717	6.83153	6.79073	6.72753	6.65275	6.58381	6.53969	6.53632	6.58265	6.67889	6.81581	6.97672	7.13885	7.27685	7.36588	7.38571	7.32463	7.1815	6.96553	6.69381	6.38876	6.07325	5.76791	5.48953	5.24974	5.05524	4.90836	4.8076	4.74818	4.72152	4.71563	4.71384	4.69664	4.64398	4.5405	4.3804	4.1715	3.93583	3.70618	3.51861	3.40535	3.38862
		WHISPER	9.4889	9.51465	9.54886	9.58367	9.60215	9.58108	9.49681	9.33416	9.09243	8.7884	8.45406	8.12863	7.84964	7.64294	7.51812	7.46558	7.46008	7.46595	7.4445	7.36109	7.1919	6.92852	6.57977	6.17023	5.73579	5.31572	4.94416	4.64383	4.4227	4.27526	4.18688	4.14017	4.11972	4.11459	4.11831	4.12681	4.13592	4.1399	4.13267	4.11	4.07265	4.02832	3.99197	3.98376	4.02407	4.12765	4.29863
		NORMAL	9.53797	9.44817	9.353	9.25149	9.14009	9.01548	8.87533	8.721	8.55676	8.39011	8.22927	8.08275	7.95797	7.86057	7.79365	7.75528	7.73659	7.72077	7.68425	7.60151	7.45132	7.22314	6.92159	6.5657	6.1854	5.81399	5.48025	5.20171	4.98193	4.81103	4.67061	4.53959	4.40155	4.24898	4.08424	3.91893	3.76905	3.65063	3.57441	3.5438	3.55397	3.59393	3.65019	3.711	3.7702	3.82864	3.89515
		LOUD	7.21887	7.4816	7.81503	8.20283	8.61675	9.01993	9.37298	9.6428	9.81102	9.87922	9.86777	9.8077	9.72945	9.65153	9.57385	9.47971	9.34339	9.14146	8.86266	8.51278	8.11282	7.69317	7.28437	6.91058	6.58475	6.30827	6.07327	5.86806	5.68023	5.50024	5.32252	5.14518	4.96846	4.79296	4.61882	4.44568	4.2726	4.09948	3.92738	3.75923	3.60016	3.45798	3.34244	3.26467	3.23512	3.26108	3.3441
[truncated: 268 more columns]
