# Supplementary material for: Encoding of speech modes and loudness in ventral precentral gyrus
Source: Nat Commun. 2026 Apr 15;17:5301. doi: 10.1038/s41467-026-71284-4 (PMC13270037; doi:10.1038/s41467-026-71284-4)
Supplement: Supplementary file 11 — Source Data 6 [file 41467_2026_71284_MOESM11_ESM.xlsx]

## Sheet: Sheet1
array	electrode	loudness	cue_-100ms	cue_-90ms	cue_-80ms	cue_-70ms	cue_-60ms	cue_-50ms	cue_-40ms	cue_-30ms	cue_-20ms	cue_-10ms	cue_+0ms	cue_+10ms	cue_+20ms	cue_+30ms	cue_+40ms	cue_+50ms	cue_+60ms	cue_+70ms	cue_+80ms	cue_+90ms	cue_+100ms	cue_+110ms	cue_+120ms	cue_+130ms	cue_+140ms	cue_+150ms	cue_+160ms	cue_+170ms	cue_+180ms	cue_+190ms	cue_+200ms	cue_+210ms	cue_+220ms	cue_+230ms	cue_+240ms	cue_+250ms	cue_+260ms	cue_+270ms	cue_+280ms	cue_+290ms	cue_+300ms	cue_+310ms	cue_+320ms	cue_+330ms	cue_+340ms	cue_+350ms	cue_+360ms
55b/PEF	1	MIME	12.4617	12.3075	12.175	12.0502	11.9208	11.7824	11.6439	11.5271	11.4634	11.4852	11.6184	11.8746	12.2497	12.7247	13.2708	13.855	14.4446	15.0099	15.5267	15.9777	16.3536	16.6544	16.8887	17.0697	17.2092	17.3116	17.3685	17.3595	17.2575	17.0372	16.6847	16.2049	15.6222	14.9774	14.3196	13.6961	13.1446	12.6867	12.3251	12.0459	11.8241	11.6314	11.4448	11.2533	11.0628	10.894	10.7789
		WHISPER	15.1929	15.0162	14.8536	14.711	14.592	14.494	14.408	14.3215	14.2234	14.1096	13.9846	13.8627	13.7627	13.7039	13.6996	13.7538	13.8591	13.9991	14.1518	14.2971	14.4229	14.5304	14.6349	14.7602	14.9295	15.1526	15.4176	15.6871	15.905	16.0088	15.9474	15.6954	15.2615	14.6861	14.0308	13.3628	12.7399	12.202	11.7677	11.439	11.208	11.0626	10.9903	10.9797	11.0206	11.1054	11.2299
		NORMAL	14.912	14.9919	15.006	14.9622	14.8764	14.7674	14.6509	14.5373	14.4335	14.3449	14.2794	14.2478	14.2633	14.3373	14.4739	14.6681	14.9038	15.1579	15.4075	15.6363	15.8393	16.0231	16.2008	16.3838	16.5732	16.7555	16.9016	16.9728	16.929	16.7382	16.3833	15.866	15.2061	14.4377	13.6036	12.7494	11.919	11.1523	10.4849	9.94844	9.56972	9.36941	9.35865	9.53476	9.87825	10.3518	10.9054
		LOUD	14.3592	14.1684	13.9792	13.7984	13.6268	13.465	13.3153	13.187	13.0937	13.0495	13.0638	13.1363	13.2567	13.4077	13.5712	13.7346	13.8949	14.059	14.2403	14.4524	14.7033	14.9916	15.3056	15.6249	15.9244	16.1763	16.3534	16.4303	16.3867	16.2099	15.8978	15.4613	14.9235	14.3149	13.6687	13.0152	12.3782	11.7767	11.2264	10.7438	10.3479	10.0602	9.90216	9.89005	10.0307	10.317	10.7261
	2	MIME	0.273402	0.249864	0.231569	0.21873	0.210134	0.203585	0.19679	0.18804	0.176762	0.163758	0.150732	0.139962	0.133364	0.132328	0.137514	0.149009	0.166449	0.189213	0.21631	0.246208	0.276756	0.305162	0.32835	0.343351	0.347749	0.340329	0.321229	0.292239	0.256672	0.219008	0.184213	0.156933	0.140696	0.137188	0.145901	0.164251	0.188163	0.213021	0.234815	0.251088	0.261436	0.267265	0.271036	0.27543	0.282527	0.293763	0.309949
		WHISPER	0.0900999	0.0879462	0.0892318	0.0957621	0.10849	0.126988	0.149459	0.172992	0.194238	0.210067	0.218322	0.218227	0.210489	0.197031	0.180455	0.163347	0.147719	0.134451	0.1234	0.113632	0.104017	0.0937488	0.0828303	0.0721196	0.0631379	0.0575543	0.0568583	0.0617746	0.072281	0.087485	0.105913	0.125867	0.145709	0.164203	0.180598	0.194536	0.205807	0.214053	0.218657	0.21862	0.213011	0.201248	0.183643	0.16152	0.137286	0.113982	0.0949181
		NORMAL	0.480043	0.508879	0.538357	0.562232	0.574577	0.570973	0.549594	0.511729	0.4615	0.405101	0.349536	0.30136	0.265492	0.244742	0.239751	0.249422	0.271496	0.303324	0.342215	0.385597	0.430847	0.47476	0.513468	0.542314	0.55667	0.552655	0.528349	0.484646	0.425381	0.356785	0.286347	0.221431	0.167995	0.129953	0.108839	0.104127	0.113556	0.133731	0.160646	0.190338	0.219542	0.246301	0.270241	0.292391	0.314498	0.338159	0.36389
		LOUD	0.338461	0.311323	0.280809	0.249263	0.219161	0.192622	0.171046	0.154871	0.143744	0.136649	0.132333	0.129772	0.128453	0.128762	0.131893	0.139917	0.155056	0.179174	0.212796	0.254488	0.300662	0.346151	0.385299	0.413309	0.427479	0.427666	0.416085	0.3965	0.373165	0.350018	0.330231	0.316075	0.308987	0.309524	0.31727	0.330883	0.348252	0.366888	0.384783	0.401009	0.416023	0.431325	0.448659	0.468917	0.491452	0.514001	0.533165
	3	MIME	0.479721	0.508419	0.52196	0.517405	0.494893	0.457428	0.409768	0.357409	0.305491	0.258447	0.219704	0.191939	0.176972	0.175958	0.189235	0.216348	0.256245	0.307593	0.369128	0.439613	0.517892	0.602647	0.692335	0.785074	0.879157	0.973505	1.06778	1.16245	1.25817	1.35479	1.45065	1.54189	1.62301	1.68786	1.73141	1.75133	1.74908	1.72988	1.70181	1.67394	1.65397	1.64617	1.65013	1.66106	1.67093	1.67108	1.65453
		WHISPER	0.468228	0.450237	0.432731	0.419143	0.411283	0.409745	0.414691	0.426173	0.44403	0.46757	0.495059	0.523537	0.549334	0.568813	0.579701	0.58217	0.579424	0.577612	0.584507	0.607561	0.65158	0.716683	0.797844	0.885524	0.967991	1.03451	1.07841	1.09869	1.09998	1.09039	1.0787	1.07124	1.07012	1.07303	1.07445	1.06774	1.04755	1.01158	0.961598	0.903357	0.845783	0.799285	0.773436	0.774816	0.804916	0.859047	0.926867
		NORMAL	0.330671	0.356263	0.385976	0.416675	0.445081	0.468303	0.484007	0.491219	0.490733	0.485064	0.4783	0.475035	0.479555	0.4945	0.520857	0.557893	0.603712	0.655982	0.712823	0.77318	0.83737	0.907037	0.984636	1.07271	1.17265	1.28383	1.40292	1.52387	1.63889	1.73971	1.81912	1.87213	1.89701	1.89495	1.8693	1.82426	1.76344	1.68919	1.60256	1.50462	1.3973	1.28427	1.17072	1.06212	0.962746	0.874884	0.798974
		LOUD	0.409688	0.363748	0.330669	0.310597	0.301992	0.302723	0.311046	0.326263	0.348614	0.378826	0.416953	0.461938	0.510936	0.559735	0.603838	0.639515	0.665443	0.683258	0.697987	0.717252	0.749823	0.80396	0.885384	0.99591	1.13285	1.28923	1.45489	1.61784	1.76625	1.8899	1.98167	2.03784	2.05839	2.04608	2.00538	1.94145	1.85961	1.76532	1.66468	1.56458	1.47223	1.39425	1.33528	1.29695	1.27742	1.27209	1.27472
	4	MIME	1.28447	1.26864	1.25243	1.24224	1.24439	1.26311	1.2996	1.35198	1.41618	1.48704	1.5591	1.62738	1.68704	1.73389	1.76468	1.77789	1.77475	1.7594	1.73845	1.72001	1.71205	1.72068	1.74948	1.79858	1.86538	1.94523	2.03316	2.12503	2.21828	2.31233	2.40737	2.50323	2.59812	2.68813	2.76802	2.83236	2.87716	2.90034	2.90227	2.88485	2.85165	2.80721	2.75795	2.71199	2.6784	2.66611	2.68148
		WHISPER	1.64005	1.61644	1.5987	1.59838	1.62444	1.68066	1.76473	1.86932	1.98406	2.0979	2.20123	2.28684	2.35046	2.39028	2.40656	2.40124	2.37732	2.33867	2.28882	2.23082	2.16661	2.09767	2.02573	1.95379	1.88689	1.83214	1.79788	1.79195	1.81937	1.88058	1.97003	2.07607	2.18297	2.27369	2.33392	2.35593	2.3403	2.29558	2.23601	2.17738	2.13329	2.11195	2.11598	2.14302	2.18818	2.24614	2.31342
		NORMAL	1.70436	1.70465	1.69652	1.683	1.66842	1.65689	1.6504	1.64869	1.64923	1.64865	1.64422	1.63521	1.6231	1.61105	1.60312	1.60339	1.6156	1.64237	1.68485	1.74192	1.80974	1.88173	1.94974	2.0057	2.04369	2.06214	2.06454	2.05905	2.05687	2.06897	2.10298	2.16069	2.23704	2.32144	2.40032	2.4614	2.49671	2.50431	2.48809	2.4561	2.4177	2.38191	2.35591	2.34514	2.35346	2.38357	2.43745
		LOUD	1.10088	1.05549	1.0339	1.03592	1.05823	1.09519	1.13978	1.18469	1.22277	1.24804	1.25612	1.2451	1.21614	1.17342	1.1235	1.0745	1.03439	1.00948	1.00357	1.01793	1.05152	1.10262	1.17027	1.25457	1.35662	1.47711	1.61475	1.76471	1.91807	2.06286	2.18588	2.27549	2.32384	2.32871	2.29379	2.22805	2.1443	2.05668	1.97892	1.92253	1.89522	1.90041	1.93738	2.00239	2.09008	2.1954	2.31496
	5	MIME	31.5209	31.7809	32.0347	32.2776	32.506	32.7154	32.8976	33.0424	33.1368	33.1674	33.121	32.9861	32.753	32.4138	31.9615	31.3904	30.6981	29.8894	28.981	28.0033	26.9993	26.0185	25.1102	24.3129	23.6508	23.1305	22.7457	22.4813	22.3178	22.2362	22.2184	22.246	22.3023	22.3733	22.4535	22.5519	22.696	22.931	23.31	23.8799	24.6642	25.6529	26.7992	28.0292	29.257	30.4023	31.4021
		WHISPER	28.1309	28.4616	28.7403	28.9697	29.1611	29.3302	29.4922	29.6582	29.831	30.0043	30.1614	30.2776	30.3225	30.2626	30.066	29.7059	29.1688	28.4581	27.5991	26.636	25.6241	24.618	23.6596	22.7724	21.9625	21.2285	20.5711	20.0031	19.5485	19.2383	19.0997	19.1468	19.374	19.7555	20.2516	20.8188	21.42	22.0352	22.6639	23.3231	24.0389	24.8323	25.7091	26.6556	27.6401	28.6214	29.5601
		NORMAL	30.3561	30.473	30.6659	30.918	31.2076	31.5113	31.8048	32.0652	32.2722	32.4107	32.4695	32.4406	32.317	32.0914	31.7549	31.3011	30.7298	30.05	29.281	28.4506	27.5886	26.7224	25.8731	25.0547	24.2742	23.536	22.8424	22.1958	21.5991	21.0564	20.5735	20.1583	19.8218	19.5777	19.4401	19.4225	19.5363	19.7907	20.1923	20.747	21.4587	22.3298	23.3575	24.5304	25.824	27.1981	28.5975
		LOUD	32.4107	32.7176	33.0539	33.3902	33.6983	33.9577	34.1588	34.3005	34.3843	34.4083	34.3627	34.23	33.9873	33.6102	33.0779	32.3776	31.5094	30.4875	29.3426	28.119	26.8699	25.6502	24.5092	23.4822	22.5879	21.8283	21.1936	20.6678	20.2372	19.8941	19.6391	19.4805	19.4303	19.501	19.7019	20.0367	20.5018	21.0855	21.7684	22.5257	23.3294	24.1521	24.9696	25.7611	26.5077	27.1888	27.7798
	6	MIME	38.5446	38.3387	38.2055	38.1477	38.1703	38.2749	38.4522	38.6789	38.922	39.1455	39.32	39.4286	39.4657	39.4338	39.3376	39.1848	38.9871	38.7641	38.5452	38.3638	38.2479	38.2093	38.2406	38.3187	38.4168	38.5206	38.6377	38.7993	39.0519	39.44	39.9906	40.7005	41.5346	42.4303	43.3108	44.0998	44.737	45.1883	45.4511	45.5512	45.5351	45.458	45.3719	45.3188	45.3283	45.4206	45.6088
		WHISPER	39.2714	39.5236	39.8939	40.3743	40.9443	41.5668	42.1953	42.7827	43.2947	43.7173	44.0577	44.3397	44.5895	44.8245	45.0459	45.2374	45.3724	45.4241	45.3756	45.2295	45.0064	44.7436	44.4849	44.2719	44.133	44.0784	44.0997	44.1787	44.2982	44.4559	44.6727	44.9868	45.4425	46.0674	46.8552	47.7562	48.6856	49.5399	50.2265	50.6821	50.8846	50.8525	50.6336	50.2932	49.9017	49.5289	49.2358
		NORMAL	37.7679	38.4236	39.0632	39.6488	40.1523	40.5584	40.8669	41.0896	41.2476	41.363	41.4541	41.531	41.5942	41.6358	41.6426	41.6005	41.4972	41.3275	41.0982	40.8304	40.5592	40.3294	40.1894	40.1807	40.3316	40.6524	41.1355	41.7572	42.4835	43.2736	44.0838	44.8688	45.5845	46.1904	46.6538	46.9526	47.0764	47.0293	46.8288	46.5032	46.0885	45.6255	45.1553	44.7156	44.3371	44.0428	43.8485
		LOUD	36.5704	36.8117	37.111	37.4308	37.7336	37.9912	38.1925	38.3446	38.4681	38.5884	38.7244	38.8822	39.0544	39.2273	39.3877	39.5308	39.6585	39.7758	39.8823	39.971	40.0313	40.057	40.0559	40.0525	40.0828	40.1805	40.3641	40.6289	40.9489	41.2897	41.6245	41.944	42.259	42.59	42.9558	43.359	43.7813	44.1866	44.5298	44.7711	44.8852	44.8669	44.7321	44.5142	44.2571	44.0107	43.8272
	7	MIME	3.85699	3.73801	3.70016	3.7522	3.88684	4.08327	4.31193	4.54151	4.74568	4.90803	5.02399	5.10069	5.15429	5.20704	5.28401	5.40907	5.6008	5.86745	6.20348	6.58778	6.98501	7.35204	7.64599	7.83269	7.89264	7.82332	7.63695	7.35684	7.01183	6.63192	6.24451	5.87165	5.52843	5.22293	4.95787	4.73256	4.54587	4.39797	4.29055	4.22611	4.20557	4.22662	4.28276	4.36437	4.45992	4.55813	4.64938
		WHISPER	3.5523	3.73099	3.89149	4.0274	4.13494	4.21441	4.27111	4.3129	4.35001	4.39135	4.44297	4.50793	4.5883	4.68832	4.81699	4.98775	5.21569	5.51104	5.87229	6.28205	6.70744	7.10542	7.43343	7.65866	7.76582	7.75822	7.65323	7.47364	7.23937	6.96187	6.6444	6.28725	5.89429	5.47866	5.0639	4.68059	4.36003	4.12612	3.99073	3.95107	3.99212	4.0889	4.21268	4.33503	4.43182	4.48604	4.48917
		NORMAL	3.13477	3.08291	3.06283	3.08926	3.17117	3.30835	3.48967	3.69477	3.89757	4.07288	4.20231	4.27976	4.31288	4.32059	4.32843	4.36033	4.43286	4.55092	4.70802	4.88975	5.07954	5.26376	5.43428	5.58827	5.72423	5.83893	5.9248	5.97119	5.96843	5.91111	5.80143	5.64868	5.46641	5.26926	5.06946	4.87661	4.6989	4.54448	4.42266	4.34315	4.31336	4.33593	4.40641	4.51356	4.64112	4.77118	4.88855
		LOUD	4.04372	3.95805	3.86216	3.76124	3.66247	3.57456	3.50694	3.46851	3.46655	3.50529	3.58563	3.70539	3.86063	4.04666	4.25949	4.49628	4.75507	5.03462	5.33321	5.64835	5.97581	6.30813	6.6342	6.93816	7.19959	7.39565	7.50395	7.50744	7.39797	7.179	6.86546	6.48024	6.05011	5.60098	5.15522	4.73065	4.34235	4.00371	3.72733	3.52452	3.40374	3.36828	3.41564	3.53665	3.71647	3.93552	4.17127
	8	MIME	14.5764	14.2484	13.8499	13.3949	12.9028	12.3958	11.898	11.4345	11.0299	10.7075	10.486	10.3765	10.3781	10.4765	10.6456	10.8508	11.0575	11.2353	11.3651	11.4405	11.4671	11.4594	11.4389	11.4289	11.4499	11.5155	11.6272	11.7738	11.9332	12.0788	12.1877	12.2497	12.2696	12.2669	12.2676	12.2956	12.3649	12.4752	12.6138	12.7603	12.8928	12.9932	13.0488	13.0539	13.0081	12.9163	12.7888
		WHISPER	13.5084	13.5198	13.512	13.4777	13.4133	13.3248	13.228	13.1447	13.0978	13.1034	13.1663	13.2791	13.4234	13.5748	13.7087	13.8043	13.8454	13.8216	13.7257	13.5524	13.2987	12.9641	12.5544	12.083	11.5715	11.0485	10.5451	10.0908	9.70781	9.40895	9.19771	9.07073	9.02042	9.03876	9.11734	9.2458	9.41119	9.59659	9.78265	9.95225	10.0939	10.2052	10.2926	10.3688	10.4499	10.5526	10.693
		NORMAL	13.252	13.4587	13.6743	13.9097	14.1731	14.4622	14.7636	15.0556	15.3136	15.5199	15.6688	15.7677	15.8324	15.8774	15.906	15.9037	15.8393	15.6731	15.3696	14.9109	14.3055	13.5893	12.8195	12.0629	11.3838	10.8341	10.4471	10.2348	10.1902	10.2899	10.4983	10.7725	11.0688	11.3463	11.5724	11.7253	11.7946	11.7807	11.6927	11.5443	11.3506	11.1259	10.8819	10.6298	10.3819	10.1523	9.95827
		LOUD	11.0245	10.9011	10.7685	10.6392	10.5323	10.466	10.4508	10.4854	10.5573	10.6475	10.7354	10.804	10.8428	10.8474	10.8176	10.7554	10.6642	10.5491	10.4188	10.2859	10.1668	10.0784	10.0339	10.0387	10.0874	10.1643	10.2463	10.3099	10.3379	10.3251	10.2801	10.2227	10.1769	10.1631	10.1919	10.2627	10.3656	10.4871	10.6155	10.7435	10.8688	10.9918	11.1134	11.2337	11.3511	11.4626	11.5629
	9	MIME	1.14922	1.17753	1.21209	1.25122	1.29305	1.33535	1.37596	1.41331	1.44639	1.47465	1.49735	1.51317	1.5202	1.51699	1.50289	1.47892	1.44764	1.41296	1.37928	1.35125	1.33297	1.32722	1.33506	1.35501	1.38312	1.4135	1.43955	1.45589	1.45955	1.45108	1.43407	1.41377	1.3955	1.38287	1.37681	1.37569	1.37608	1.37375	1.36481	1.34659	1.31785	1.27941	1.23408	1.18679	1.14395	1.11252	1.09822
		WHISPER	1.61191	1.57318	1.5319	1.48286	1.42485	1.36146	1.30078	1.25291	1.22761	1.23076	1.26247	1.31654	1.38207	1.44649	1.49898	1.53269	1.54561	1.53944	1.51754	1.48308	1.43818	1.3844	1.32415	1.26172	1.20377	1.15872	1.13461	1.13726	1.16846	1.22554	1.30181	1.38802	1.47414	1.55093	1.61095	1.64973	1.66588	1.66161	1.64256	1.61678	1.59355	1.58148	1.58719	1.61398	1.66225	1.72991	1.81339
		NORMAL	1.65146	1.70242	1.74606	1.77431	1.7811	1.76351	1.72257	1.66313	1.59331	1.5228	1.46147	1.41772	1.39734	1.40293	1.43355	1.4843	1.54683	1.60975	1.66083	1.68953	1.68906	1.65847	1.60245	1.5297	1.45046	1.37423	1.3083	1.25751	1.22524	1.21396	1.22594	1.26233	1.32248	1.40257	1.49514	1.5893	1.67248	1.7329	1.7627	1.76022	1.73114	1.68682	1.64138	1.60726	1.59197	1.59623	1.61452
		LOUD	1.17707	1.22988	1.28359	1.33367	1.37784	1.41528	1.44595	1.4693	1.48463	1.49194	1.4931	1.49238	1.49578	1.50937	1.53706	1.5792	1.63229	1.68989	1.74404	1.78693	1.81211	1.81544	1.79522	1.75242	1.69031	1.61377	1.52847	1.44046	1.35555	1.27906	1.21606	1.17086	1.14667	1.14453	1.16262	1.19614	1.23775	1.27892	1.31158	1.32916	1.32828	1.30837	1.27168	1.22255	1.16672	1.11042	1.06023
	10	MIME	17.9651	18.0286	18.0852	18.1088	18.0813	18.0021	17.8909	17.7837	17.7222	17.7407	17.859	18.0794	18.3947	18.798	19.2944	19.9095	20.6911	21.7027	23.0148	24.6884	26.7585	29.2207	32.0213	35.0586	38.1932	41.2665	44.123	46.6288	48.6869	50.2415	51.2771	51.8144	51.9029	51.6157	51.0422	50.2794	49.4234	48.5581	47.7474	47.0307	46.4216	45.9133	45.4853	45.1119	44.7704	44.4459	44.135
		WHISPER	17.2643	17.2122	17.1733	17.1613	17.1932	17.2864	17.4552	17.7071	18.0399	18.4421	18.8961	19.385	19.9024	20.4609	21.0996	21.8836	22.8974	24.2289	25.9508	28.0991	30.6606	33.5657	36.6956	39.8985	43.0119	45.8845	48.3954	50.4662	52.0629	53.1939	53.9031	54.2588	54.3424	54.236	54.0095	53.7125	53.3664	52.9666	52.4881	51.8992	51.1741	50.3075	49.3175	48.2459	47.1482	46.0821	45.0968
		NORMAL	17.9638	18.1036	18.2919	18.4924	18.6594	18.7493	18.733	18.6056	18.392	18.1433	17.9273	17.8158	17.8733	18.1519	18.6917	19.5235	20.6759	22.1753	24.0429	26.2858	28.8881	31.8027	34.9486	38.2147	41.4686	44.5712	47.3893	49.8089	51.7449	53.1491	54.0141	54.3737	54.3008	53.8974	53.2824	52.576	51.8832	51.2804	50.807	50.4649	50.2248	50.0371	49.8479	49.6084	49.2857	48.8645	48.3446
		LOUD	18.171	18.0584	17.9018	17.718	17.5185	17.3085	17.0918	16.8757	16.6743	16.5098	16.409	16.3996	16.506	16.7502	17.1548	17.747	18.5639	19.6514	21.0583	22.8259	24.9738	27.4876	30.3128	33.3564	36.4975	39.6021	42.5414	45.2045	47.5072	49.3948	50.8399	51.8404	52.416	52.6063	52.4683	52.072	51.494	50.8097	50.0841	49.3663	48.6885	48.0679	47.5134	47.03	46.6233	46.2981	46.0538
	11	MIME	10.9137	10.7387	10.5487	10.3738	10.2478	10.1991	10.2428	10.3765	10.5825	10.8362	11.1174	11.4188	11.7506	12.1347	12.5957	13.1473	13.7807	14.4584	15.1174	15.6785	16.0634	16.211	16.0923	15.7156	15.1246	14.3866	13.5769	12.7631	11.9946	11.2986	10.6842	10.1487	9.68691	9.29578	8.97595	8.72915	8.55537	8.45005	8.40502	8.40991	8.45637	8.53872	8.65452	8.80162	8.97545	9.16739	9.36595
		WHISPER	9.93557	10.2212	10.5525	10.9191	11.3016	11.675	12.013	12.2937	12.5056	12.6473	12.7273	12.7613	12.7677	12.7682	12.7877	12.8549	12.9992	13.2437	13.594	14.0292	14.499	14.9315	15.2479	15.3835	15.3049	15.0185	14.567	14.0167	13.4395	12.8958	12.4246	12.0415	11.7438	11.5188	11.3527	11.2342	11.1554	11.1088	11.0855	11.0743	11.0632	11.0442	11.0167	10.9879	10.9719	10.984	11.0347
		NORMAL	9.97529	9.97233	9.93708	9.85878	9.74104	9.60244	9.47284	9.38719	9.37889	9.47278	9.68107	10.0015	10.4202	10.9157	11.463	12.038	12.6181	13.1825	13.7092	14.1742	14.5513	14.8154	14.9462	14.9314	14.7704	14.4745	14.0656	13.5745	13.0367	12.4904	11.9722	11.5145	11.1419	10.8677	10.6926	10.6041	10.5792	10.5908	10.6134	10.6302	10.6367	10.6397	10.6526	10.6888	10.7546	10.8455	10.9468
		LOUD	11.1135	11.1459	11.1215	11.0328	10.8879	10.708	10.5207	10.3512	10.216	10.1213	10.0663	10.0501	10.0772	10.1608	10.3208	10.5778	10.9427	11.4104	11.9538	12.5249	13.0617	13.4991	13.7814	13.8726	13.7629	13.467	13.0193	12.4656	11.8549	11.2334	10.6412	10.1111	9.66676	9.3213	9.0766	8.92207	8.8373	8.79654	8.77517	8.75596	8.73351	8.71545	8.71797	8.76016	8.85634	9.0104	9.21304
	12	MIME	1.44252	1.36581	1.29632	1.2324	1.17443	1.12555	1.09105	1.07631	1.08478	1.11641	1.16664	1.2277	1.29053	1.34726	1.39342	1.42942	1.4601	1.49347	1.53821	1.60121	1.68547	1.78975	1.90858	2.03468	2.16078	2.28217	2.39746	2.50847	2.61873	2.73153	2.84832	2.96776	3.08554	3.19532	3.28987	3.36252	3.40803	3.42375	3.40962	3.36814	3.30454	3.22592	3.14095	3.05958	2.99127	2.94384	2.9218
		WHISPER	1.76632	1.8497	1.90967	1.94985	1.9756	1.99094	1.99672	1.99023	1.96693	1.9227	1.85628	1.77055	1.67233	1.57061	1.47464	1.39218	1.32852	1.28644	1.26691	1.27011	1.29604	1.34467	1.4158	1.50791	1.61757	1.73899	1.86402	1.9832	2.08717	2.16883	2.22405	2.25256	2.25762	2.24444	2.2192	2.18736	2.15357	2.12102	2.09172	2.06656	2.04541	2.02772	2.01244	1.99907	1.98808	1.98128	1.98177
		NORMAL	1.5074	1.49761	1.48098	1.45878	1.43301	1.40643	1.38229	1.364	1.3542	1.35415	1.36292	1.37749	1.39327	1.40513	1.40868	1.40136	1.38273	1.35461	1.32064	1.28557	1.25428	1.23137	1.22017	1.22239	1.23808	1.2659	1.30408	1.35118	1.40648	1.47029	1.54303	1.62495	1.71527	1.81209	1.91229	2.01232	2.10823	2.19693	2.27699	2.34923	2.4168	2.48425	2.55584	2.6338	2.71735	2.80304	2.88636
		LOUD	1.66788	1.68454	1.69534	1.70486	1.71675	1.73269	1.75231	1.77405	1.79596	1.81648	1.83417	1.84722	1.85344	1.85007	1.83496	1.8077	1.77035	1.72772	1.68614	1.65198	1.63018	1.62316	1.63095	1.65217	1.68585	1.73229	1.79395	1.87486	1.97942	2.11032	2.26722	2.44576	2.63777	2.83231	3.01753	3.18201	3.3167	3.41577	3.47709	3.50198	3.49447	3.46068	3.40809	3.34506	3.2801	3.22061	3.17126
	13	MIME	3.9928	4.10345	4.23896	4.38699	4.53322	4.66484	4.77177	4.84786	4.89095	4.90276	4.88851	4.85621	4.8151	4.77216	4.72996	4.68445	4.62537	4.53919	4.41335	4.24029	4.01978	3.75894	3.46996	3.16644	2.86134	2.56505	2.28569	2.02995	1.80438	1.61586	1.47111	1.37504	1.32929	1.33058	1.37024	1.4355	1.51147	1.58438	1.64425	1.68718	1.71576	1.73783	1.76435	1.80603	1.87009	1.95791	2.06438
		WHISPER	4.21759	4.36965	4.51868	4.64195	4.7214	4.74776	4.72412	4.66522	4.59505	4.54078	4.52574	4.56368	4.65556	4.79042	4.94971	5.11233	5.2591	5.37368	5.44246	5.45204	5.38876	5.24046	5.00009	4.67037	4.26723	3.81826	3.3591	2.92612	2.54937	2.24697	2.02302	1.86833	1.76449	1.68894	1.62097	1.54582	1.45723	1.35804	1.25791	1.16975	1.10702	1.07949	1.09207	1.14392	1.22887	1.33639	1.45322
		NORMAL	4.63041	4.6809	4.72781	4.78431	4.85802	4.94804	5.0446	5.13099	5.18742	5.19594	5.14499	5.03222	4.86482	4.65816	4.43236	4.20795	4.00242	3.827	3.6853	3.57274	3.4783	3.38707	3.28469	3.16099	3.01214	2.8409	2.65459	2.46164	2.26939	2.08265	1.90484	1.73902	1.58904	1.45943	1.35425	1.27609	1.22521	1.20017	1.19862	1.21779	1.25494	1.30731	1.37145	1.44369	1.52033	1.59769	1.67222
		LOUD	4.33037	4.31331	4.34019	4.40805	4.50544	4.61513	4.71788	4.79557	4.83417	4.82504	4.76558	4.65883	4.51228	4.33586	4.14056	3.93663	3.73179	3.53043	3.33322	3.13857	2.94408	2.74909	2.55546	2.36777	2.19127	2.02992	1.88476	1.75388	1.6344	1.52387	1.42194	1.32994	1.25011	1.18381	1.13071	1.08914	1.05694	1.03263	1.01648	1.00959	1.01378	1.03025	1.05918	1.09969	1.15058	1.21112	1.28223
	14	MIME	2.3273	2.2895	2.25961	2.24204	2.24204	2.26357	2.30733	2.36943	2.44204	2.51506	2.57872	2.62623	2.65438	2.664	2.65775	2.63913	2.61107	2.57599	2.53624	2.49492	2.45629	2.42487	2.40514	2.3999	2.41007	2.43467	2.47172	2.51891	2.57474	2.63856	2.70957	2.78625	2.86496	2.93983	3.00354	3.04873	3.06998	3.06529	3.0365	2.98857	2.92804	2.86135	2.79399	2.73032	2.6744	2.63049	2.60256
		WHISPER	2.37945	2.31495	2.26727	2.24812	2.26361	2.31397	2.39463	2.4979	2.61437	2.73381	2.84535	2.93752	2.99893	3.0194	2.9921	2.91504	2.79223	2.63392	2.45555	2.2758	2.11408	1.9875	1.90843	1.88227	1.90649	1.97134	2.06169	2.16046	2.25182	2.32436	2.37279	2.39768	2.40468	2.40229	2.3997	2.40477	2.42242	2.45375	2.49588	2.54262	2.58615	2.61874	2.63531	2.63493	2.62191	2.60517	2.59637
		NORMAL	1.77562	1.89258	2.01739	2.13466	2.22986	2.2926	2.31949	2.31465	2.28862	2.2557	2.23017	2.22329	2.241	2.28321	2.34402	2.41319	2.47817	2.52658	2.54829	2.53719	2.49173	2.41463	2.31174	2.19114	2.06195	1.93406	1.81831	1.72551	1.66615	1.64912	1.6807	1.76355	1.89688	2.07635	2.29456	2.54134	2.80425	3.06914	3.32124	3.54621	3.7315	3.86739	3.94761	3.97004	3.93674	3.85359	3.7302
		LOUD	2.04308	2.04231	2.04899	2.06443	2.0872	2.11287	2.13516	2.14819	2.14894	2.13841	2.12128	2.10379	2.09066	2.08314	2.07775	2.06738	2.04369	2.00065	1.93702	1.85796	1.77458	1.70128	1.65189	1.63602	1.65673	1.71002	1.78594	1.87219	1.95697	2.0317	2.09222	2.13876	2.17435	2.20351	2.23109	2.26091	2.29591	2.33771	2.38629	2.4407	2.49898	2.55911	2.61979	2.6812	2.74492	2.81313	2.88707
	15	MIME	8.88009	8.89142	8.88355	8.87669	8.88959	8.93391	9.01052	9.11189	9.22545	9.33999	9.44848	9.54946	9.64434	9.73406	9.81585	9.88206	9.92179	9.92361	9.87882	9.78488	9.64741	9.48081	9.30527	9.14213	9.00791	8.91003	8.84505	8.80217	8.76922	8.73738	8.70468	8.67529	8.65443	8.64555	8.64719	8.65538	8.66712	8.68511	8.71906	8.78551	8.90129	9.07887	9.31959	9.61198	9.93252	10.2501	10.5325
		WHISPER	8.32505	8.27243	8.19921	8.11158	8.01894	7.93067	7.85402	7.79287	7.74775	7.71741	7.70018	7.69447	7.69807	7.70743	7.71642	7.71787	7.70524	7.67487	7.62733	7.56793	7.50388	7.44168	7.38585	7.33654	7.29152	7.24798	7.20508	7.16575	7.13691	7.12777	7.14729	7.20092	7.28833	7.40312	7.53496	7.67302	7.80891	7.93883	8.06416	8.18879	8.31763	8.45379	8.59705	8.74392	8.88797	9.02093	9.13402
		NORMAL	7.6004	7.64882	7.70071	7.75359	7.80532	7.85354	7.89516	7.92677	7.94475	7.94635	7.93057	7.89895	7.85515	7.80468	7.75308	7.70511	7.66385	7.63072	7.60602	7.58895	7.57821	7.57202	7.5676	7.56205	7.55285	7.53882	7.52122	7.50435	7.49478	7.50039	7.52925	7.58805	7.6804	7.80752	7.96793	8.15891	8.37763	8.62184	8.88979	9.17881	9.48361	9.79472	10.0976	10.3739	10.6042	10.772	10.8676
		LOUD	9.18067	9.1065	9.0647	9.06074	9.09422	9.15817	9.23865	9.31592	9.36816	9.37476	9.32133	9.20237	9.02112	8.78884	8.52171	8.23824	7.95643	7.69288	7.46137	7.27202	7.1305	7.03744	6.98784	6.97266	6.98012	6.99831	7.01755	7.03269	7.04311	7.05325	7.07133	7.10738	7.17171	7.27323	7.41793	7.60795	7.84028	8.10743	8.39742	8.69581	8.98707	9.25714	9.4951	9.69409	9.85144	9.96793	10.0451
	16	MIME	20.961	20.9904	21.0878	21.2416	21.4268	21.6131	21.7738	21.8943	21.974	22.0255	22.0671	22.116	22.1826	22.2707	22.3812	22.5186	22.6962	22.9386	23.2801	23.7564	24.3952	25.2033	26.1562	27.1938	28.2233	29.1326	29.8105	30.1709	30.1723	29.8261	29.1924	28.3627	27.4377	26.5037	25.6188	24.8115	24.0866	23.4397	22.8698	22.3886	22.0196	21.7922	21.7298	21.8419	22.1171	22.5249	23.0188
		WHISPER	22.3293	22.5328	22.6784	22.7492	22.7455	22.6845	22.5954	22.51	22.451	22.4263	22.4265	22.4308	22.4184	22.3767	22.3088	22.2317	22.1709	22.1519	22.1934	22.3044	22.4842	22.7262	23.0208	23.3546	23.7104	24.0659	24.3952	24.6712	24.8736	24.9933	25.037	25.026	24.9886	24.9519	24.9302	24.9199	24.8988	24.8317	24.6801	24.4127	24.0142	23.4898	22.8658	22.185	21.499	20.8602	20.3132
		NORMAL	21.694	21.9362	22.167	22.3762	22.5588	22.7096	22.8198	22.8755	22.8583	22.7526	22.5515	22.2656	21.9231	21.5685	21.2542	21.0303	20.9341	20.9842	21.1811	21.5111	21.953	22.4829	23.0767	23.7068	24.3382	24.9254	25.4151	25.7539	25.9025	25.8471	25.6054	25.2247	24.769	24.3041	23.8807	23.5271	23.2494	23.0382	22.8784	22.7559	22.6615	22.5891	22.5328	22.4848	22.4359	22.3774	22.3051
		LOUD	20.9418	21.0255	21.0757	21.0598	20.963	20.7921	20.5743	20.3481	20.1507	20.0092	19.936	19.9301	19.9839	20.0895	20.2439	20.452	20.7268	21.0896	21.5672	22.1879	22.9712	23.9178	24.9974	26.144	27.2583	28.2233	28.9266	29.2847	29.2608	28.8711	28.1766	27.2648	26.2283	25.1444	24.0659	23.0208	22.0197	21.0676	20.1749	19.3618	18.6589	18.1008	17.718	17.5294	17.536	17.7177	18.0354
	17	MIME	0.965398	0.840706	0.735148	0.6535	0.599418	0.575605	0.583112	0.620696	0.684482	0.768342	0.864786	0.966206	1.06639	1.16075	1.2467	1.32331	1.39092	1.45134	1.50805	1.56645	1.63302	1.71456	1.81622	1.93977	2.08269	2.23777	2.39476	2.542	2.66912	2.76938	2.84123	2.88879	2.92097	2.949	2.98378	3.03265	3.09726	3.17311	3.25049	3.31824	3.36787	3.39741	3.41313	3.42813	3.45777	3.51341	3.59745
		WHISPER	1.78999	1.81431	1.82382	1.82062	1.81177	1.80634	1.8126	1.83501	1.87259	1.91936	1.96593	2.00245	2.02115	2.01832	1.99505	1.9569	1.91223	1.87075	1.84148	1.83179	1.84627	1.88665	1.95113	2.03462	2.12867	2.22259	2.30483	2.36521	2.39679	2.39714	2.36853	2.3168	2.24959	2.17481	2.10005	2.03269	1.9802	1.95042	1.95032	1.9845	2.05345	2.15284	2.27464	2.40947	2.54951	2.69061	2.83194
		NORMAL	1.71945	1.6852	1.64214	1.59448	1.54578	1.4991	1.45684	1.42059	1.39033	1.36436	1.33953	1.31228	1.28	1.24216	1.20124	1.16258	1.13291	1.11913	1.12644	1.15669	1.20818	1.27589	1.35317	1.43345	1.51179	1.58552	1.65421	1.7185	1.77981	1.83985	1.90099	1.96639	2.03979	2.12495	2.2241	2.33768	2.46428	2.60067	2.7433	2.88869	3.03335	3.17415	3.30821	3.43364	3.55023	3.65998	3.76677
		LOUD	1.26558	1.22765	1.208	1.20533	1.21533	1.23163	1.2476	1.25831	1.26173	1.25922	1.25461	1.25277	1.25784	1.27127	1.29161	1.31454	1.33471	1.34756	1.35115	1.34689	1.33906	1.33358	1.33597	1.34975	1.37577	1.41228	1.45557	1.5015	1.54668	1.58894	1.62782	1.66435	1.70066	1.73954	1.7842	1.83803	1.9039	1.98339	2.07655	2.18126	2.29352	2.4084	2.52147	2.63026	2.73463	2.83683	2.94018
	18	MIME	16.2143	16.1102	15.9162	15.6424	15.3204	14.9951	14.7131	14.5106	14.4045	14.3911	14.4515	14.5614	14.7013	14.8649	15.0603	15.307	15.6266	16.0307	16.5102	17.0297	17.5298	17.9397	18.1963	18.2636	18.146	17.8895	17.5695	17.2698	17.0579	16.9688	16.998	17.1063	17.2341	17.3174	17.3027	17.1571	16.8723	16.4641	15.9682	15.4319	14.906	14.4349	14.0502	13.7672	13.5851	13.4918	13.4687
		WHISPER	14.4325	14.4326	14.424	14.4174	14.4195	14.4335	14.4594	14.4958	14.5416	14.5988	14.6732	14.7773	14.9302	15.1576	15.4878	15.9451	16.5396	17.2581	18.0575	18.867	19.5988	20.1658	20.5026	20.5805	20.4149	20.0585	19.5871	19.0782	18.5928	18.1652	17.8013	17.4854	17.1917	16.8952	16.5784	16.2352	15.8698	15.4954	15.1312	14.8003	14.5271	14.3328	14.2296	14.2154	14.2709	14.363	14.4512
		NORMAL	15.4662	15.3752	15.3564	15.425	15.5854	15.8306	16.1436	16.5009	16.8799	17.2634	17.6453	18.0302	18.4333	18.8754	19.3784	19.958	20.6174	21.3424	22.0985	22.8317	23.4749	23.9589	24.2249	24.2374	23.9921	23.5158	22.859	22.0852	21.2579	20.4324	19.6511	18.9433	18.327	17.8108	17.3939	17.0662	16.808	16.5928	16.39	16.1713	15.9169	15.62	15.2885	14.9443	14.6175	14.3386	14.1305
		LOUD	13.8402	13.7264	13.6979	13.7433	13.8426	13.9711	14.1039	14.2184	14.2966	14.3278	14.3082	14.2439	14.1513	14.0593	14.007	14.0396	14.1984	14.5091	14.9722	15.5577	16.2072	16.8465	17.4028	17.8216	18.0792	18.1851	18.1738	18.0903	17.9749	17.8524	17.7312	17.608	17.4777	17.3381	17.1935	17.051	16.9151	16.785	16.6538	16.5112	16.348	16.1591	15.9443	15.7067	15.4504	15.1783	14.8916
	19	MIME	2.26991	2.33331	2.39868	2.45924	2.50663	2.53287	2.53252	2.50424	2.45143	2.38155	2.30456	2.23105	2.1702	2.12784	2.10606	2.10281	2.11247	2.12724	2.13848	2.13817	2.12036	2.08155	2.02076	1.9388	1.83792	1.72115	1.5924	1.45619	1.31759	1.18167	1.05295	0.93477	0.829154	0.736914	0.658229	0.59339	0.543293	0.509495	0.493593	0.496762	0.518952	0.558718	0.61337	0.67944	0.752943	0.829852	0.905803
		WHISPER	2.18734	2.1964	2.20577	2.20644	2.1911	2.15533	2.09956	2.02895	1.95304	1.88355	1.83155	1.80504	1.80678	1.83428	1.88083	1.93721	1.99342	2.03962	2.06686	2.06792	2.03741	1.97291	1.87555	1.75062	1.60746	1.45785	1.3144	1.18769	1.08417	1.00459	0.9445	0.895764	0.849379	0.798432	0.740304	0.67687	0.613697	0.557862	0.515913	0.491828	0.486716	0.498801	0.524547	0.559651	0.599759	0.640965	0.67976
		NORMAL	2.3254	2.34883	2.36939	2.39754	2.44335	2.51298	2.60569	2.71313	2.81969	2.90605	2.95352	2.94849	2.8858	2.76975	2.61284	2.43238	2.24675	2.07138	1.91657	1.78616	1.67857	1.58856	1.50983	1.43681	1.3659	1.29543	1.22474	1.15305	1.0792	1.00177	0.920581	0.837256	0.755751	0.681456	0.619303	0.572209	0.540177	0.520441	0.508923	0.501772	0.49676	0.493625	0.493553	0.497893	0.507236	0.520542	0.535366
		LOUD	1.67997	1.65832	1.64923	1.65172	1.66457	1.68742	1.72085	1.76598	1.82296	1.88968	1.96105	2.02941	2.08635	2.12434	2.13866	2.12802	2.09399	2.03977	1.96868	1.88332	1.78503	1.67483	1.55405	1.42536	1.29292	1.16193	1.03802	0.926441	0.831576	0.756443	0.702294	0.668054	0.650183	0.643096	0.639857	0.634165	0.622261	0.604234	0.584506	0.570411	0.569679	0.587731	0.625229	0.677526	0.735809	0.789699	0.830873
	20	MIME	34.311	34.3639	34.3867	34.348	34.2315	34.0425	33.8044	33.553	33.3258	33.1544	33.0612	33.06	33.1611	33.3731	33.7038	34.1568	34.725	35.3855	36.0952	36.7932	37.4086	37.8707	38.1208	38.1204	37.8533	37.3221	36.5437	35.5426	34.3482	32.9942	31.5202	29.9723	28.4027	26.8657	25.4128	24.0876	22.9217	21.934	21.1316	20.5119	20.0651	19.7747	19.6196	19.5733	19.6055	19.6856	19.7872
		WHISPER	31.6695	31.4272	31.2891	31.2554	31.3167	31.4559	31.6562	31.9064	32.2092	32.5823	33.0552	33.6624	34.4344	35.3935	36.5502	37.8998	39.4184	41.0527	42.7148	44.2818	45.6066	46.5421	46.9715	46.8315	46.1273	44.9268	43.3428	41.5062	39.5408	37.5474	35.5974	33.7339	31.9806	30.3486	28.8431	27.4675	26.2244	25.1154	24.1384	23.2853	22.5433	21.8947	21.3212	20.8074	20.3451	19.934	19.5802
		NORMAL	36.0669	35.9217	35.7691	35.6516	35.5958	35.607	35.6717	35.7646	35.8592	35.9367	35.9925	36.0396	36.1082	36.2461	36.512	36.9659	37.6554	38.5987	39.7723	41.1051	42.4851	43.7762	44.8403	45.5564	45.8364	45.6288	44.9219	43.7402	42.143	40.2218	38.0946	35.8929	33.7457	31.7587	29.999	28.4892	27.21	26.1144	25.145	24.2508	23.3973	22.5697	21.7701	21.0103	20.3057	19.6713	19.1193
		LOUD	35.3222	34.9348	34.5446	34.21	33.9754	33.865	33.8797	33.9988	34.187	34.404	34.6138	34.7951	34.9469	35.0905	35.2662	35.5235	35.9069	36.4409	37.1191	37.8977	38.699	39.4241	39.9697	40.2467	40.1949	39.7906	39.0471	38.0067	36.7314	35.2907	33.7519	32.1755	30.6126	29.1056	27.6895	26.3923	25.2348	24.2302	23.3832	22.6903	22.142	21.7241	21.4183	21.2032	21.0543	20.9461	20.8563
	21	MIME	15.0383	15.2945	15.5478	15.7746	15.9535	16.07	16.1186	16.1021	16.0308	15.9185	15.7805	15.6322	15.4875	15.3574	15.2489	15.165	15.1043	15.0631	15.0367	15.0212	15.0137	15.0133	15.0199	15.0343	15.0603	15.1036	15.1727	15.2777	15.4278	15.6298	15.8847	16.1854	16.5162	16.8507	17.1528	17.3784	17.4807	17.4172	17.1577	16.6935	16.0407	15.2397	14.3499	13.439	12.5701	11.7925	11.1328
		WHISPER	15.7773	15.7376	15.6632	15.5507	15.3975	15.2022	14.969	14.7112	14.4526	14.2265	14.0677	14.0057	14.0585	14.2307	14.5154	14.8986	15.3615	15.8797	16.419	16.9332	17.367	17.665	17.7878	17.7255	17.5042	17.1802	16.8248	16.5031	16.2577	16.1014	16.0191	15.9792	15.9447	15.8834	15.7739	15.6062	15.3792	15.0984	14.772	14.4078	14.0129	13.5916	13.1483	12.6873	12.2151	11.7406	11.2752
		NORMAL	15.4974	15.5848	15.6826	15.799	15.9413	16.113	16.3117	16.5277	16.7443	16.938	17.0831	17.1564	17.1439	17.0454	16.8763	16.6625	16.4335	16.2112	16.0042	15.8058	15.6	15.3729	15.1242	14.8743	14.6627	14.5374	14.5401	14.6902	14.9746	15.3481	15.742	16.0802	16.2967	16.3489	16.2241	15.9378	15.5232	15.0199	14.4618	13.8708	13.2562	12.6192	11.9606	11.2873	10.616	9.97142	9.38183
		LOUD	14.685	14.6513	14.6718	14.7439	14.8507	14.9654	15.0594	15.1114	15.1137	15.0744	15.0111	14.9457	14.8945	14.8647	14.8559	14.8647	14.8896	14.9338	15.004	15.1063	15.2411	15.4011	15.5721	15.7376	15.8843	16.008	16.1145	16.2209	16.3524	16.5361	16.7933	17.1316	17.5369	17.9716	18.3775	18.6867	18.8351	18.7766	18.4937	17.9992	17.3291	16.5341	15.665	14.7652	13.867	12.9944	12.1684
	22	MIME	36.8264	36.9168	37.0122	37.0674	37.0469	36.9355	36.7396	36.4845	36.2075	35.9499	35.7522	35.6508	35.6791	35.8649	36.229	36.7804	37.5089	38.3805	39.3344	40.2875	41.1461	41.8209	42.2408	42.3631	42.1735	41.6797	40.9016	39.8619	38.5817	37.0838	35.3981	33.5684	31.6557	29.735	27.8872	26.189	24.701	23.4622	22.4869	21.7678	21.2808	20.9907	20.8571	20.8375	20.891	20.9813	21.0814
		WHISPER	34.3115	33.9629	33.7293	33.6209	33.635	33.7577	33.9702	34.2539	34.5995	35.0107	35.5037	36.1051	36.8464	37.7619	38.8842	40.2359	41.8193	43.5975	45.4831	47.3359	48.9759	50.2159	50.9008	50.9389	50.3226	49.1216	47.4632	45.4994	43.3774	41.2196	39.1137	37.1132	35.2445	33.5155	31.9231	30.4604	29.12	27.8961	26.7829	25.7721	24.8545	24.0177	23.2513	22.5491	21.913	21.3533	20.8859
		NORMAL	39.3201	39.1289	38.9186	38.7251	38.5699	38.4565	38.3738	38.305	38.2367	38.1657	38.1023	38.0707	38.107	38.2587	38.5805	39.1262	39.9367	41.0246	42.3601	43.8649	45.417	46.8678	48.0666	48.8812	49.2181	49.0271	48.3046	47.0871	45.4458	43.4789	41.3035	39.0436	36.8168	34.7196	32.8164	31.1353	29.6698	28.389	27.2501	26.2128	25.2474	24.3397	23.4896	22.7053	21.9982	21.3784	20.8528
		LOUD	38.2631	37.8167	37.3783	37.0051	36.7429	36.619	36.6376	36.7798	37.0101	37.2851	37.5649	37.8244	38.0616	38.2997	38.5844	38.9728	39.5163	40.2408	41.1325	42.1292	43.1262	43.9934	44.6007	44.8432	44.6605	44.0439	43.0319	41.6962	40.1254	38.4082	36.6225	34.8318	33.0844	31.4173	29.86	28.436	27.164	26.0572	25.1222	24.359	23.761	23.3158	23.0039	22.8003	22.6734	22.5895	22.5188
	23	MIME	23.9459	23.9315	23.8069	23.5643	23.212	22.7718	22.2756	21.7638	21.2831	20.884	20.6172	20.5248	20.6292	20.9255	21.3765	21.9169	22.4671	22.9506	23.3114	23.5239	23.594	23.5497	23.4261	23.2516	23.0364	22.7724	22.4376	22.0075	21.4669	20.8188	20.0869	19.3146	18.556	17.8672	17.2984	16.887	16.6565	16.616	16.7612	17.0752	17.5293	18.0853	18.6982	19.3238	19.9247	20.4756	20.9651
		WHISPER	18.9862	19.1722	19.3371	19.4817	19.6181	19.7664	19.947	20.1747	20.4556	20.7854	21.1525	21.5403	21.9316	22.3119	22.6709	23.0029	23.3075	23.5874	23.8465	24.0873	24.3052	24.4861	24.6025	24.6149	24.4776	24.1478	23.5972	22.8213	21.8448	20.7214	19.5282	18.3557	17.2941	16.4199	15.7837	15.4022	15.2581	15.3074	15.4929	15.7611	16.0736	16.4132	16.7799	17.1813	17.6229	18.1011	18.6028
		NORMAL	21.739	21.5259	21.3538	21.2266	21.1426	21.0954	21.0769	21.0793	21.0986	21.1351	21.1942	21.2845	21.4136	21.5847	21.7929	22.0265	22.2678	22.4986	22.7028	22.8688	22.9875	23.0509	23.0483	22.9651	22.7834	22.485	22.0557	21.4893	20.7929	19.988	19.1107	18.2083	17.3335	16.539	15.8713	15.3658	15.0449	14.9157	14.9723	15.1971	15.5621	16.0337	16.5766	17.1554	17.7383	18.2981	18.8133
		LOUD	20.1092	20.1959	20.1704	20.038	19.8246	19.5754	19.3465	19.1926	19.1559	19.2557	19.4853	19.8151	20.2006	20.5941	20.9551	21.2596	21.5026	21.6977	21.8707	22.0505	22.2591	22.5012	22.7585	22.9894	23.1355	23.1342	22.9346	22.5119	21.8777	21.081	20.201	19.3332	18.5712	17.9902	17.6349	17.5134	17.6014	17.851	18.205	18.6111	19.0315	19.4467	19.8517	20.2478	20.6329	20.9969	21.3226
	24	MIME	13.5095	13.2399	13.0215	12.8687	12.7911	12.788	12.8462	12.9402	13.0398	13.1179	13.1607	13.1704	13.1635	13.1632	13.1905	13.2588	13.3708	13.5217	13.7011	13.8962	14.0922	14.2707	14.41	14.485	14.4712	14.3492	14.1096	13.7571	13.311	12.8037	12.2764	11.7729	11.3322	10.9825	10.7361	10.5882	10.5197	10.5012	10.5015	10.4936	10.4582	10.3866	10.28	10.1483	10.0087	9.88473	9.80266
		WHISPER	11.1501	11.2208	11.3717	11.6158	11.9561	12.3837	12.8815	13.4248	13.9866	14.539	15.0536	15.5032	15.8618	16.1082	16.232	16.2372	16.1454	15.9932	15.8241	15.6795	15.5883	15.5616	15.5911	15.6527	15.7105	15.7223	15.6461	15.4449	15.0952	14.5926	13.9572	13.2325	12.4806	11.7704	11.1666	10.7175	10.4478	10.3574	10.4242	10.6112	10.8747	11.1711	11.463	11.7223	11.9308	12.0816	12.1775
		NORMAL	10.8552	10.7595	10.798	10.9728	11.2646	11.6385	12.0534	12.4704	12.8572	13.1885	13.4441	13.6069	13.6631	13.607	13.4449	13.1993	12.9075	12.615	12.3674	12.2018	12.1421	12.1988	12.3722	12.654	13.0283	13.4686	13.9355	14.3766	14.7321	14.9458	14.978	14.8165	14.4811	14.019	13.4934	12.9684	12.4959	12.1088	11.8199	11.6273	11.5205	11.4852	11.5056	11.5639	11.6391	11.7066	11.7409
		LOUD	12.0521	11.9927	11.8722	11.6807	11.4263	11.1362	10.8519	10.622	10.4921	10.4959	10.6473	10.937	11.333	11.7868	12.2424	12.6479	12.965	13.1741	13.2739	13.2769	13.203	13.0749	12.9147	12.7436	12.5801	12.4389	12.3277	12.2455	12.1846	12.1352	12.0916	12.0569	12.0431	12.0674	12.1444	12.2795	12.4637	12.6744	12.8779	13.0377	13.1205	13.1025	12.973	12.7365	12.4126	12.0344	11.6436
	25	MIME	11.3807	11.2145	11.0581	10.9262	10.8265	10.7602	10.7252	10.7199	10.7441	10.8001	10.8913	11.0196	11.1837	11.3785	11.5962	11.8297	12.0752	12.3352	12.6181	12.9385	13.314	13.7635	14.307	14.9627	15.748	16.6756	17.7465	18.9454	20.2348	21.5578	22.8454	24.0315	25.0667	25.9284	26.6232	27.1797	27.6366	28.028	28.3741	28.6748	28.911	29.0512	29.0611	28.9135	28.5969	28.1181	27.5024
		WHISPER	9.77931	9.77914	9.80107	9.83695	9.87933	9.92365	9.96758	10.0109	10.053	10.092	10.1252	10.1509	10.1729	10.2017	10.2568	10.3639	10.5496	10.8375	11.242	11.7645	12.3938	13.1062	13.871	14.6558	15.4345	16.1925	16.9305	17.6619	18.4061	19.178	19.9773	20.7843	21.5614	22.2625	22.8457	23.2854	23.5801	23.7519	23.839	23.8832	23.9175	23.9571	23.9964	24.0121	23.9728	23.8502	23.6297
		NORMAL	11.6701	11.3396	11.0461	10.8007	10.6031	10.4461	10.3194	10.2139	10.1226	10.0415	9.96792	9.90164	9.8458	9.80832	9.80293	9.84858	9.96638	10.1773	10.4992	10.9452	11.5228	12.2325	13.0684	14.0166	15.0585	16.1695	17.3255	18.5023	19.6788	20.8378	21.9658	23.053	24.0905	25.0684	25.971	26.7756	27.4501	27.9573	28.2608	28.3334	28.1638	27.7612	27.1552	26.3926	25.5314	24.6354	23.766
		LOUD	10.4925	10.6367	10.8048	10.9765	11.1291	11.2424	11.3029	11.3066	11.2586	11.1709	11.059	10.9378	10.8189	10.7118	10.6245	10.566	10.5489	10.5912	10.7148	10.9451	11.3077	11.8272	12.528	13.4312	14.5534	15.899	17.4531	19.1741	20.9887	22.7974	24.485	25.9394	27.0707	27.8264	28.1988	28.2235	27.9686	27.5187	26.9598	26.3657	25.7928	25.2786	24.8449	24.5034	24.2578	24.1068	24.0428
	26	MIME	23.1009	23.1394	23.1477	23.1239	23.0708	22.9952	22.9112	22.8385	22.8025	22.8299	22.9441	23.1601	23.481	23.9	24.4031	24.9772	25.6134	26.312	27.0796	27.9209	28.8325	29.7931	30.7624	31.683	32.4879	33.112	33.5014	33.6239	33.473	33.0698	32.4591	31.7048	30.8791	30.0543	29.2914	28.634	28.1021	27.6926	27.3829	27.1369	26.9143	26.6801	26.4141	26.1145	25.8004	25.5083	25.2822
		WHISPER	22.8036	22.8195	22.8704	22.9363	22.9996	23.0516	23.0934	23.1324	23.1779	23.2381	23.3191	23.428	23.5772	23.7862	24.0827	24.4975	25.0582	25.7851	26.6848	27.7481	28.9492	30.2455	31.5779	32.875	34.0582	35.051	35.7902	36.2342	36.3699	36.2112	35.7947	35.1737	34.4107	33.5728	32.7268	31.9333	31.2416	30.6826	30.2658	29.9816	29.8083	29.7207	29.6983	29.7296	29.8123	29.9494	30.1447
		NORMAL	23.5155	23.6629	23.7854	23.896	24.0024	24.1049	24.1948	24.257	24.2754	24.2386	24.1452	24.0099	23.8648	23.7598	23.7553	23.9136	24.287	24.9057	25.7714	26.8556	28.1047	29.4497	30.8161	32.1326	33.3359	34.3736	35.2037	35.7957	36.1338	36.2204	36.0765	35.7418	35.2677	34.7089	34.1144	33.5217	32.9536	32.4233	31.9363	31.4949	31.1005	30.7541	30.4564	30.2096	30.0164	29.8815	29.8105
		LOUD	25.5591	25.4135	25.185	24.8971	24.5793	24.2623	23.9717	23.7246	23.5283	23.3804	23.272	23.1935	23.1383	23.1091	23.1218	23.2075	23.4095	23.7751	24.3432	25.13	26.1174	27.2496	28.4387	29.5797	30.5685	31.3208	31.7847	31.9467	31.8287	31.477	30.9522	30.3137	29.6115	28.8815	28.145	27.4153	26.704	26.0277	25.4097	24.8784	24.4612	24.1761	24.0281	24.0053	24.0823	24.2273	24.4087
	27	MIME	1.53338	1.55009	1.57687	1.61162	1.64969	1.68465	1.70991	1.72039	1.71353	1.69002	1.65361	1.61058	1.56849	1.53565	1.51972	1.52689	1.5617	1.62671	1.72286	1.84926	2.00326	2.1793	2.36877	2.56034	2.74173	2.90318	3.0401	3.15579	3.26107	3.37146	3.50216	3.66288	3.85449	4.06746	4.2849	4.48621	4.65288	4.77313	4.84439	4.87317	4.87258	4.85842	4.84459	4.83956	4.84468	4.85407	4.85615
		WHISPER	1.57398	1.60599	1.63866	1.66773	1.69077	1.70739	1.7194	1.72992	1.74222	1.75837	1.77847	1.80098	1.82326	1.84335	1.86164	1.88258	1.91512	1.97246	2.06961	2.21918	2.42742	2.6905	2.99352	3.31237	3.61865	3.88592	4.09461	4.2353	4.30823	4.32105	4.28555	4.21494	4.12255	4.02121	3.92286	3.83712	3.76995	3.72177	3.68692	3.65487	3.6131	3.55106	3.46439	3.35707	3.24155	3.13585	3.05961
		NORMAL	1.72574	1.72888	1.71607	1.69095	1.65999	1.63011	1.60628	1.59014	1.57975	1.57111	1.56022	1.54533	1.52797	1.51301	1.50742	1.51887	1.55461	1.62099	1.72345	1.8666	2.05373	2.28522	2.55729	2.8612	3.18338	3.50736	3.81606	4.09475	4.33312	4.52564	4.6717	4.77412	4.83863	4.87284	4.8855	4.88561	4.88094	4.87582	4.86959	4.85587	4.82353	4.75981	4.65438	4.50315	4.31056	4.08946	3.85832
		LOUD	1.5228	1.57558	1.6222	1.66062	1.68825	1.70252	1.70154	1.68499	1.65461	1.61412	1.56818	1.52188	1.47963	1.44537	1.42252	1.41506	1.4282	1.4686	1.54428	1.66359	1.83273	2.05371	2.32192	2.62525	2.94454	3.25604	3.53525	3.76123	3.92086	4.0115	4.04168	4.0291	3.9968	3.9682	3.96195	3.98871	4.04959	4.13706	4.23722	4.33391	4.41206	4.46161	4.47888	4.4669	4.43295	4.38537	4.33006
	28	MIME	7.01432	6.87877	6.72275	6.57335	6.45252	6.37258	6.33402	6.32756	6.33812	6.35005	6.3513	6.33593	6.3035	6.25699	6.20059	6.13829	6.07369	6.01049	5.9547	5.9147	5.90129	5.92655	6.00159	6.13435	6.3281	6.5807	6.88425	7.22552	7.58489	7.93726	8.25269	8.5001	8.65281	8.69623	8.63242	8.4818	8.27897	8.06402	7.87154	7.7223	7.61831	7.54586	7.48192	7.40361	7.2956	7.15543	6.99295
		WHISPER	7.55107	7.35278	7.15594	6.9686	6.79936	6.65775	6.55349	6.49353	6.47915	6.50384	6.55432	6.61326	6.66361	6.693	6.69625	6.67564	6.63959	6.60029	6.57112	6.56437	6.58962	6.65287	6.75597	6.8975	7.07287	7.27463	7.49225	7.71289	7.92229	8.10767	8.26014	8.37754	8.46403	8.52802	8.57907	8.6245	8.66769	8.70825	8.74382	8.77056	8.7853	8.7849	8.76699	8.72916	8.66972	8.58714	8.48019
		NORMAL	6.54544	6.47705	6.42678	6.40141	6.40472	6.43556	6.48705	6.5487	6.60925	6.65905	6.69212	6.7057	6.69961	6.67515	6.6347	6.58182	6.52207	6.46354	6.41622	6.39069	6.3964	6.43961	6.52221	6.64233	6.7944	6.97121	7.16493	7.36799	7.57432	7.77962	7.9814	8.17857	8.3712	8.55913	8.73988	8.90775	9.05246	9.1605	9.21767	9.21338	9.1447	9.01806	8.84887	8.65741	8.46319	8.27882	8.10678
		LOUD	6.88	7.01945	7.17662	7.33828	7.49179	7.6252	7.72751	7.78954	7.80524	7.77175	7.69051	7.56707	7.41117	7.23592	7.05673	6.8891	6.74612	6.63795	6.57153	6.55271	6.58756	6.6822	6.84056	7.06129	7.33399	7.6395	7.95209	8.2449	8.49684	8.69687	8.84487	8.94891	9.01968	9.06483	9.08529	9.07541	9.02583	8.92866	8.78264	8.59478	8.37983	8.15573	7.93892	7.7401	7.56221	7.40179	7.25228
	29	MIME	20.4349	20.4086	20.4603	20.5875	20.7799	21.0157	21.2625	21.4817	21.6387	21.7103	21.6924	21.6026	21.4776	21.3681	21.328	21.4024	21.6148	21.9603	22.402	22.8774	23.3118	23.6322	23.7817	23.728	23.4642	23.0079	22.3936	21.6685	20.8868	20.1045	19.3756	18.7465	18.2544	17.924	17.7685	17.7887	17.9722	18.2939	18.7156	19.1911	19.6731	20.121	20.5116	20.8421	21.1306	21.4109	21.7212
		WHISPER	23.5703	23.4607	23.4036	23.4042	23.4592	23.5565	23.6756	23.7893	23.8667	23.8807	23.8132	23.661	23.4382	23.1717	22.8947	22.6349	22.4066	22.205	22.0083	21.7837	21.4992	21.1341	20.6848	20.1695	19.6239	19.0951	18.6325	18.2796	18.0676	18.0111	18.1075	18.3383	18.6721	19.07	19.4917	19.9006	20.2714	20.5924	20.8661	21.1073	21.3377	21.5802	21.8531	22.1679	22.5279	22.93	23.365
		NORMAL	18.5283	18.242	17.9649	17.7014	17.4629	17.2695	17.1486	17.1296	17.2358	17.4761	17.8404	18.2986	18.8051	19.3074	19.7564	20.1127	20.3528	20.4687	20.4654	20.3574	20.1676	19.9242	19.6596	19.4079	19.1999	19.0584	18.9942	19.0046	19.0765	19.19	19.3239	19.4608	19.5894	19.7046	19.8068	19.9002	19.9912	20.0885	20.2034	20.3516	20.5529	20.8294	21.201	21.6797	22.2646	22.9395	23.6747
		LOUD	21.3481	21.448	21.5985	21.8002	22.0393	22.2896	22.5193	22.6976	22.8011	22.8169	22.7451	22.5964	22.3913	22.1573	21.9258	21.7267	21.5819	21.4984	21.4623	21.4402	21.3846	21.2463	20.9871	20.5909	20.0669	19.4472	18.7777	18.1084	17.4825	16.9321	16.477	16.1289	15.8964	15.7874	15.8107	15.9724	16.2708	16.6938	17.2185	17.8142	18.4489	19.0952	19.735	20.3593	20.9675	21.5614	22.1396
	30	MIME	41.2309	41.2218	41.0483	40.7252	40.2761	39.7321	39.1297	38.5126	37.9358	37.4718	37.2127	37.2729	37.7824	38.8736	40.6577	43.1984	46.484	50.4097	54.7704	59.2726	63.559	67.2491	69.9851	71.4795	71.5576	70.1829	67.4671	63.6524	59.0775	54.1243	49.1656	44.5149	40.3958	36.9303	34.1457	31.9975	30.3981	29.2455	28.4443	27.9181	27.6089	27.471	27.4601	27.5286	27.6235	27.6936	27.6981
		WHISPER	36.7936	37.0206	37.1552	37.194	37.1555	37.0807	37.0249	37.0532	37.232	37.6237	38.2873	39.278	40.6438	42.423	44.6336	47.2599	50.2407	53.4606	56.7509	59.8969	62.6544	64.7722	66.0188	66.2104	65.2369	63.0854	59.8503	55.7326	51.0197	46.0507	41.1707	36.6848	32.8204	29.7064	27.3711	25.7595	24.7574	24.2205	23.9977	23.9526	23.975	23.99	23.9627	23.8958	23.8228	23.7983	23.8787
		NORMAL	39.705	39.4346	39.1183	38.8042	38.5473	38.4011	38.4082	38.5932	38.9614	39.5063	40.2228	41.1261	42.2585	43.688	45.4869	47.6992	50.3037	53.1903	56.1573	58.934	61.2248	62.7605	63.3429	62.8713	61.3493	58.8753	55.6205	51.8074	47.6848	43.5065	39.5108	35.8981	32.8141	30.3383	28.484	27.2082	26.4294	26.0501	25.9754	26.1238	26.4308	26.8441	27.3152	27.7919	28.2154	28.5261	28.6714
		LOUD	37.5101	37.0751	36.6019	36.1236	35.6771	35.2981	35.016	34.8559	34.8429	35.0129	35.4198	36.1401	37.2715	38.9185	41.17	44.0723	47.6025	51.6477	55.9997	60.3642	64.3869	67.6936	69.9387	70.8544	70.2929	68.2515	64.8762	60.4407	55.3072	49.8746	44.5267	39.5893	35.3006	31.8	29.1307	27.2574	26.0874	25.4935	25.3334	25.4677	25.769	26.1296	26.4669	26.7259	26.8797	26.9277	26.891
	31	MIME	13.8466	13.8344	13.7297	13.5466	13.3044	13.0251	12.7303	12.442	12.1825	11.9758	11.8461	11.8143	11.894	12.0861	12.3754	12.7309	13.1102	13.4672	13.7618	13.9675	14.0756	14.0937	14.0411	13.9403	13.811	13.6663	13.5124	13.3496	13.1748	12.9848	12.7769	12.5518	12.3137	12.071	11.8346	11.6165	11.4272	11.274	11.1602	11.0858	11.0473	11.0382	11.0485	11.0658	11.0774	11.0723	11.0436
		WHISPER	10.9484	10.9896	11.0509	11.1392	11.2533	11.3855	11.5221	11.6481	11.7523	11.8339	11.9061	11.9957	12.1373	12.3628	12.6893	13.1087	13.5835	14.0518	14.4395	14.6778	14.7196	14.5521	14.1979	13.7078	13.1467	12.5758	12.041	11.5655	11.1526	10.7932	10.4752	10.1921	9.94591	9.74678	9.60788	9.53977	9.54458	9.61258	9.72345	9.85006	9.96475	10.0462	10.0841	10.0805	10.0477	10.0043	9.96927
		NORMAL	12.6678	12.6458	12.597	12.5281	12.4533	12.3897	12.3525	12.3512	12.386	12.4499	12.5313	12.6205	12.7124	12.8073	12.9078	13.013	13.1137	13.1912	13.2202	13.1747	13.0354	12.7953	12.4609	12.0499	11.5878	11.1038	10.6278	10.1899	9.81884	9.54167	9.38025	9.34794	9.44564	9.65917	9.95853	10.3008	10.6361	10.9151	11.0996	11.1701	11.1303	11.0064	10.8406	10.6816	10.5726	10.5425	10.6001
		LOUD	12.075	11.9938	11.8169	11.5562	11.2442	10.9253	10.6442	10.4355	10.3185	10.2956	10.358	10.4926	10.69	10.9485	11.273	11.6699	12.1391	12.6664	13.219	13.7461	14.1854	14.4723	14.5534	14.3978	14.0066	13.4146	12.687	11.9069	11.1609	10.5247	10.0515	9.76871	9.67815	9.76282	9.99199	10.3273	10.7265	11.1457	11.5422	11.8776	12.121	12.2519	12.2621	12.1566	11.9511	11.6698	11.3413
	32	MIME	2.3755	2.29816	2.23223	2.18174	2.14867	2.13309	2.13348	2.14716	2.17078	2.20066	2.23382	2.26841	2.30402	2.34116	2.38006	2.4197	2.45696	2.48662	2.50249	2.49816	2.46834	2.40944	2.3201	2.20147	2.05756	1.89553	1.72508	1.55763	1.4049	1.27693	1.18069	1.11924	1.09207	1.09553	1.12393	1.17053	1.22832	1.29067	1.3522	1.40952	1.46176	1.51042	1.5586	1.60928	1.66412	1.72237	1.78116
		WHISPER	1.45462	1.46462	1.49727	1.5482	1.60941	1.67074	1.72275	1.75941	1.78072	1.79274	1.80592	1.83089	1.87478	1.93785	2.01313	2.08828	2.14935	2.18489	2.18883	2.16108	2.10652	2.0325	1.94655	1.85477	1.76151	1.66998	1.58263	1.5017	1.42878	1.36449	1.30838	1.25941	1.21702	1.18262	1.15946	1.15251	1.16674	1.20501	1.26609	1.34432	1.43052	1.51422	1.58632	1.64115	1.67698	1.69523	1.69856
		NORMAL	1.89514	1.84376	1.80285	1.77579	1.76501	1.77237	1.79893	1.84459	1.90771	1.98462	2.06948	2.15469	2.2319	2.29328	2.3326	2.34656	2.33443	2.29772	2.23906	2.16128	2.06733	1.96029	1.84371	1.72183	1.59911	1.47943	1.36548	1.25838	1.15824	1.06549	0.98151	0.909474	0.853603	0.818084	0.805818	0.817315	0.850667	0.901974	0.966122	1.03758	1.11114	1.18187	1.24535	1.29766	1.33593	1.35894	1.36761
		LOUD	1.856	1.81718	1.77626	1.74018	1.71423	1.70026	1.69612	1.69669	1.69541	1.68677	1.66823	1.64102	1.61008	1.58298	1.56822	1.57359	1.60398	1.66013	1.73747	1.82613	1.91239	1.98106	2.01874	2.01677	1.97309	1.89251	1.78522	1.66419	1.54244	1.43086	1.33707	1.26532	1.21736	1.19307	1.19079	1.20738	1.23813	1.27637	1.31515	1.3481	1.37194	1.3877	1.4008	1.41972	1.45354	1.50873	1.58746
	33	MIME	9.69286	9.68098	9.70407	9.74148	9.77443	9.7901	9.78639	9.7724	9.76776	9.80012	9.89988	10.0954	10.408	10.8501	11.4244	12.1266	12.9431	13.8504	14.8083	15.7568	16.6154	17.2925	17.7021	17.7842	17.5211	16.9459	16.1356	15.1938	14.2277	13.3262	12.5462	11.9094	11.4085	11.0181	10.7059	10.4418	10.2024	9.97217	9.74366	9.51689	9.29852	9.10062	8.93774	8.82311	8.76458	8.76212	8.80682
		WHISPER	10.0967	10.1672	10.2046	10.2116	10.1943	10.1628	10.1304	10.1109	10.1181	10.1638	10.2614	10.4276	10.6869	11.072	11.6205	12.3666	13.3278	14.4909	15.8029	17.1682	18.4592	19.5335	20.2609	20.5473	20.3538	19.7037	18.6761	17.3897	15.9794	14.5732	13.2748	12.1533	11.2425	10.5457	10.0454	9.71281	9.51698	9.43152	9.43669	9.52151	9.68033	9.90905	10.2002	10.5373	10.8934	11.2306	11.5059
		NORMAL	10.5111	10.6199	10.718	10.7845	10.8004	10.7539	10.6418	10.4703	10.2544	10.0182	9.79641	9.63508	9.5903	9.72244	10.086	10.7158	11.614	12.7416	14.0172	15.3252	16.5316	17.5058	18.1413	18.3724	18.1833	17.6077	16.7215	15.6276	14.44	13.2658	12.1908	11.2711	10.5311	9.96893	9.56588	9.29702	9.13866	9.0727	9.08479	9.16205	9.29026	9.45318	9.63474	9.82178	10.006	10.1843	10.3578
		LOUD	9.69731	9.64097	9.53917	9.40865	9.26618	9.12392	8.98666	8.85545	8.73201	8.62459	8.55132	8.53984	8.62494	8.84391	9.23168	9.81537	10.6073	11.5985	12.7516	13.9992	15.2485	16.3927	17.3276	17.9702	18.2711	18.2216	17.8511	17.2168	16.3915	15.4497	14.4577	13.469	12.5217	11.6417	10.8453	10.1421	9.53613	9.02675	8.60835	8.272	8.0077	7.80859	7.67359	7.60844	7.62369	7.72882	7.9259
	34	MIME	3.87963	3.99224	4.11248	4.23376	4.34981	4.45536	4.54703	4.62404	4.68893	4.7483	4.8142	4.90626	5.05377	5.29801	5.69459	6.31071	7.21856	8.48105	10.1347	12.1723	14.5318	17.0968	19.7104	22.1999	24.4066	26.2118	27.5521	28.4224	28.8651	28.9508	28.758	28.3553	27.7914	27.0915	26.2627	25.3007	24.1995	22.9583	21.5873	20.1089	18.5568	16.9732	15.4032	13.8886	12.4619	11.1441	9.94401
		WHISPER	3.83984	3.74762	3.64821	3.55265	3.4684	3.40044	3.35218	3.32776	3.33393	3.37905	3.47434	3.63412	3.87862	4.23594	4.74669	5.46303	6.4463	7.75396	9.42345	11.4513	13.7786	16.2864	18.808	21.1565	23.1608	24.6989	25.7182	26.2357	26.3203	26.0655	25.5618	24.8797	24.0636	23.1377	22.1142	21.0027	19.8148	18.5653	17.2714	15.9522	14.6295	13.3272	12.0732	10.896	9.82345	8.87851	8.07912
		NORMAL	4.16528	4.19813	4.20016	4.17229	4.1219	4.06138	4.00498	3.96652	3.95753	3.98536	4.05686	4.18142	4.37692	4.67553	5.12492	5.78658	6.72509	7.99262	9.61119	11.5565	13.7495	16.0608	18.328	20.3833	22.0847	23.3403	24.1189	24.4464	24.388	24.0261	23.4417	22.702	21.8583	20.9476	19.9981	19.0298	18.0563	17.0838	16.111	15.1324	14.1415	13.1363	12.1232	11.1174	10.1418	9.22289	8.38413
		LOUD	4.12155	4.19303	4.3091	4.46297	4.63524	4.79748	4.91961	4.97847	4.965	4.8903	4.78532	4.69935	4.69284	4.83175	5.18103	5.80116	6.74394	8.04916	9.73627	11.7963	14.1816	16.8014	19.524	22.1926	24.647	26.7507	28.4122	29.5977	30.3282	30.6642	30.6821	30.4505	30.0126	29.3791	28.536	27.4584	26.1293	24.5544	22.7696	20.8394	18.8483	16.8867	15.0361	13.3581	11.8861	10.6258	9.55814
	35	MIME	1.44511	1.45432	1.47716	1.51987	1.58542	1.6716	1.77089	1.8717	1.96098	2.02647	2.05902	2.05398	2.01169	1.93867	1.84784	1.75995	1.70455	1.71975	1.85213	2.15168	2.66654	3.43354	4.46962	5.76316	7.2707	8.92044	10.6207	12.2745	13.7959	15.1207	16.2125	17.0599	17.6692	18.0548	18.2329	18.2186	18.0277	17.6798	17.1998	16.6175	15.9651	15.2741	14.5738	13.8902	13.2462	12.6616	12.1509
		WHISPER	2.64208	2.6858	2.72747	2.76602	2.79282	2.79469	2.75892	2.67797	2.55342	2.39671	2.22675	2.06664	1.93901	1.86236	1.84951	1.90899	2.04925	2.28386	2.63635	3.14205	3.84377	4.78203	5.98233	7.44193	9.12164	10.9462	12.8128	14.606	16.214	17.5434	18.5286	19.1352	19.3616	19.2356	18.8101	18.1563	17.3536	16.4788	15.5968	14.7537	13.9747	13.2678	12.6287	12.0489	11.5196	11.0356	10.5957
		NORMAL	1.86135	1.92664	1.97905	2.0168	2.03954	2.04736	2.03993	2.01678	1.97846	1.92806	1.87159	1.81855	1.78083	1.77131	1.80469	1.89766	2.07301	2.36187	2.80528	3.45169	4.34913	5.53348	7.0147	8.7639	10.7088	12.7375	14.7123	16.4919	17.9547	19.0178	19.6479	19.86	19.7075	19.2676	18.6248	17.8581	17.0322	16.1926	15.3652	14.5587	13.7705	12.9931	12.2217	11.4593	10.7185	10.0192	9.38464
		LOUD	1.45117	1.41499	1.42688	1.48881	1.59721	1.74284	1.91189	2.08717	2.25032	2.38463	2.47735	2.52226	2.52019	2.48016	2.41751	2.35459	2.32092	2.35419	2.50037	2.81134	3.33884	4.1244	5.18814	6.51882	8.06958	9.76064	11.4887	13.1427	14.619	15.836	16.7429	17.3224	17.5882	17.5769	17.3388	16.9269	16.3887	15.7617	15.0726	14.3402	13.5808	12.8129	12.0611	11.3558	10.7305	10.2152	9.82913
	36	MIME	16.856	17.0288	17.1278	17.1528	17.1106	17.0113	16.8679	16.6974	16.5193	16.3531	16.2128	16.1015	16.0087	15.91	15.773	15.5644	15.2589	14.8473	14.3407	13.7732	13.1988	12.6849	12.3021	12.1111	12.1513	12.4332	12.9366	13.6153	14.4068	15.2439	16.0637	16.8147	17.4608	17.9819	18.3726	18.641	18.8057	18.8902	18.9195	18.9134	18.8818	18.8225	18.7237	18.5688	18.3442	18.045	17.6781
		WHISPER	13.3448	13.3361	13.4471	13.6399	13.8664	14.0804	14.2465	14.3446	14.3725	14.3401	14.2642	14.1599	14.035	13.8888	13.7135	13.5004	13.2446	12.9514	12.6389	12.3366	12.082	11.9144	11.8693	11.9708	12.227	12.6268	13.14	13.7234	14.3279	14.9072	15.4253	15.8606	16.2065	16.469	16.6635	16.8113	16.9351	17.0573	17.1953	17.3612	17.5605	17.7913	18.0463	18.3131	18.5753	18.8113	18.9959
		NORMAL	16.2069	16.3279	16.4331	16.5118	16.554	16.5517	16.4987	16.3903	16.2243	16.0021	15.7299	15.42	15.0879	14.749	14.4129	14.0789	13.7368	13.37	12.9648	12.5183	12.045	11.5776	11.1617	10.8476	10.6798	10.6877	10.8817	11.2516	11.7717	12.405	13.1101	13.8461	14.5759	15.2672	15.8933	16.4337	16.8742	17.2072	17.4312	17.5495	17.5691	17.5001	17.3566	17.1569	16.9237	16.683	16.4571
		LOUD	14.5213	14.5369	14.5643	14.6119	14.6904	14.8097	14.9775	15.1972	15.4664	15.7757	16.1078	16.4388	16.7398	16.9792	17.126	17.154	17.0447	16.793	16.4104	15.9288	15.398	14.8803	14.4405	14.1346	13.9995	14.0479	14.2683	14.631	15.0953	15.6197	16.1673	16.7104	17.2295	17.7097	18.1373	18.4959	18.7674	18.9328	18.9796	18.9062	18.7259	18.4685	18.1762	17.8964	17.6735	17.5385	17.5029
	37	MIME	35.3675	35.4869	35.5759	35.6219	35.6316	35.6274	35.6402	35.7034	35.8443	36.08	36.4129	36.8329	37.3221	37.8664	38.4637	39.1328	39.911	40.8444	41.9665	43.2793	44.7415	46.2666	47.7382	49.0333	50.0448	50.6978	50.9538	50.8045	50.263	49.3539	48.109	46.5687	44.7865	42.8332	40.798	38.7846	36.9032	35.2587	33.9387	33.0038	32.4817	32.3679	32.6299	33.2174	34.0698	35.125	36.3211
		WHISPER	36.3046	36.6977	37.0408	37.2713	37.3374	37.2108	36.892	36.4103	35.8134	35.1574	34.4961	33.8738	33.3305	32.9072	32.6547	32.6369	32.924	33.5792	34.6354	36.0779	37.8318	39.7669	41.7146	43.4956	44.9489	45.9534	46.4431	46.4054	45.8736	44.9149	43.6172	42.0766	40.3899	38.6486	36.9362	35.3275	33.8894	32.6838	31.7658	31.1839	30.9733	31.1509	31.7084	32.6111	33.7981	35.1854	36.6761
		NORMAL	35.0353	34.9426	34.8364	34.7624	34.7576	34.8415	35.0091	35.232	35.4647	35.6577	35.7738	35.8011	35.7613	35.7084	35.7199	35.8818	36.2735	36.9512	37.9355	39.2038	40.6847	42.2638	43.7979	45.1365	46.1473	46.74	46.8788	46.5797	45.8982	44.907	43.6786	42.2742	40.7439	39.1327	37.4895	35.8744	34.3576	33.0149	31.9171	31.121	30.6607	30.5437	30.7523	31.2483	31.9807	32.8906	33.9165
		LOUD	34.7378	34.9528	35.1813	35.4055	35.5932	35.7048	35.7046	35.5729	35.3127	34.9544	34.5513	34.1726	33.8938	33.786	33.9066	34.2957	34.9728	35.9378	37.172	38.6395	40.2867	42.0396	43.8038	45.4662	46.9023	47.9893	48.6196	48.7188	48.2566	47.2551	45.7865	43.9655	41.933	39.8394	37.8262	36.013	34.4892	33.3122	32.5084	32.0793	32.0054	32.2514	32.7712	33.5121	34.4198	35.4439	36.5425
	38	MIME	18.2867	18.687	19.0832	19.4539	19.783	20.0555	20.2532	20.3559	20.3469	20.2219	19.9972	19.711	19.4161	19.1661	18.9995	18.9301	18.9452	19.0163	19.1118	19.2117	19.3131	19.4294	19.5798	19.7769	20.0143	20.2607	20.4608	20.5449	20.4423	20.0983	19.4888	18.6284	17.571	16.401	15.221	14.1343	13.2304	12.5714	12.1855	12.0652	12.1741	12.457	12.8553	13.3189	13.8136	14.3217	14.8352
		WHISPER	19.1401	19.1506	19.1056	19.0411	18.9936	18.9858	19.0203	19.0822	19.1473	19.193	19.2075	19.1933	19.1645	19.1422	19.1463	19.1919	19.2881	19.4398	19.6486	19.9156	20.2362	20.5996	20.9845	21.3592	21.683	21.9106	21.9999	21.9184	21.651	21.2028	20.6009	19.8896	19.1226	18.3543	17.6305	16.984	16.4349	15.9939	15.6687	15.4674	15.3983	15.4664	15.6673	15.9828	16.3815	16.8232	17.2653
		NORMAL	17.9915	18.2181	18.4456	18.6728	18.8918	19.0878	19.2407	19.3328	19.3553	19.3134	19.2273	19.1292	19.0568	19.0421	19.1047	19.2472	19.4552	19.7042	19.9674	20.2255	20.4707	20.7063	20.9415	21.181	21.4167	21.622	21.7549	21.7667	21.6158	21.2807	20.7676	20.1099	19.3591	18.5725	17.8015	17.0859	16.4534	15.9248	15.5189	15.2551	15.1504	15.213	15.436	15.7938	16.2423	16.7256	17.1851
		LOUD	18.2136	18.1543	18.0936	18.0284	17.96	17.8989	17.8609	17.8632	17.9194	18.0343	18.2027	18.4119	18.6444	18.8849	19.1229	19.3542	19.5789	19.7982	20.0113	20.2137	20.3989	20.5582	20.6826	20.7637	20.7919	20.7557	20.6435	20.4443	20.1532	19.7716	19.3103	18.788	18.2279	17.6545	17.0895	16.5491	16.0432	15.5773	15.1536	14.777	14.4565	14.2077	14.0505	14.0066	14.0942	14.3256	14.7025
	39	MIME	23.1029	23.2871	23.4457	23.5635	23.617	23.5832	23.4503	23.2253	22.9347	22.6162	22.3079	22.0373	21.816	21.6412	21.5035	21.3938	21.3093	21.2535	21.2307	21.2394	21.2668	21.285	21.2567	21.1418	20.9095	20.548	20.0716	19.5194	18.9503	18.4301	18.0192	17.7598	17.6679	17.7302	17.9095	18.15	18.3908	18.5745	18.6591	18.6246	18.4738	18.2311	17.9349	17.6287	17.3519	17.1332	16.986
		WHISPER	21.9686	21.8548	21.7329	21.6078	21.483	21.3615	21.2466	21.142	21.0504	20.9754	20.9209	20.8926	20.8996	20.9518	21.0583	21.22	21.4243	21.6417	21.8275	21.9284	21.8953	21.696	21.3245	20.8052	20.1901	19.5484	18.9547	18.4733	18.1471	17.9904	17.9908	18.1162	18.3227	18.5657	18.8067	19.0143	19.1661	19.2474	19.2502	19.1772	19.0417	18.8687	18.6911	18.5437	18.4539	18.4359	18.4858
		NORMAL	19.4513	19.7115	19.906	19.9979	19.9737	19.8416	19.6268	19.3648	19.0928	18.8457	18.6512	18.5287	18.4874	18.5259	18.6326	18.7881	18.969	19.1496	19.3056	19.4147	19.4586	19.4251	19.3109	19.1244	18.8863	18.6279	18.3848	18.19	18.0667	18.0237	18.0545	18.1396	18.2509	18.3576	18.4315	18.4507	18.4051	18.2967	18.1414	17.9667	17.8082	17.7047	17.691	17.7914	18.0143	18.3495	18.7683
		LOUD	20.8194	20.8839	20.8645	20.7855	20.6793	20.5756	20.4946	20.4405	20.4061	20.3759	20.3351	20.2733	20.1871	20.0792	19.9559	19.8249	19.6934	19.5672	19.4504	19.3444	19.2479	19.1577	19.0693	18.9785	18.8803	18.77	18.641	18.4862	18.3004	18.0829	17.8406	17.5882	17.3463	17.1366	16.9763	16.8741	16.8275	16.8233	16.8406	16.8564	16.8516	16.8159	16.7532	16.6816	16.6312	16.6365	16.7275
	40	MIME	0.94603	0.95167	0.953984	0.952558	0.947477	0.939267	0.928526	0.91562	0.900306	0.881982	0.859889	0.833844	0.804654	0.774655	0.747759	0.72862	0.721933	0.731276	0.758094	0.801093	0.85624	0.917625	0.978658	1.0335	1.07839	1.11223	1.13603	1.15174	1.16077	1.16269	1.15525	1.13528	1.10056	1.05176	0.993737	0.935105	0.886755	0.858712	0.857541	0.88398	0.932555	0.992826	1.05226	1.09977	1.12849	1.13683	1.12806
		WHISPER	0.89538	0.855153	0.817895	0.789937	0.773901	0.768794	0.770954	0.775658	0.778369	0.775589	0.76506	0.745828	0.718437	0.684737	0.648061	0.612611	0.583044	0.563231	0.555623	0.561077	0.578944	0.607585	0.64497	0.688831	0.736456	0.784325	0.827955	0.861932	0.880935	0.88078	0.859878	0.820009	0.766218	0.705894	0.646961	0.596025	0.557099	0.53102	0.516054	0.509146	0.507057	0.507614	0.510075	0.515114	0.524455	0.54038	0.565399
		NORMAL	0.629225	0.672469	0.72703	0.780608	0.822228	0.84444	0.844501	0.823926	0.787472	0.74147	0.69224	0.64529	0.605195	0.575959	0.561502	0.565813	0.592477	0.644077	0.721031	0.820971	0.938053	1.06337	1.18566	1.29291	1.37403	1.421	1.43046	1.40428	1.34931	1.27578	1.19501	1.11677	1.04767	0.990197	0.943482	0.904634	0.870742	0.840334	0.814072	0.794166	0.783201	0.782427	0.790539	0.803501	0.815377	0.820164	0.813658
		LOUD	0.870932	0.927402	0.997065	1.07038	1.13654	1.18531	1.20848	1.20111	1.16214	1.09476	1.00619	0.906796	0.80885	0.724269	0.663001	0.631275	0.630873	0.659235	0.710247	0.775779	0.847228	0.917436	0.981422	1.03695	1.08379	1.12236	1.1526	1.17315	1.18184	1.17632	1.15502	1.11771	1.06524	0.999102	0.921278	0.834368	0.742158	0.650005	0.564776	0.493898	0.443671	0.41776	0.416208	0.435374	0.468987	0.509442	0.549663
	41	MIME	1.38884	1.34783	1.32177	1.31343	1.32272	1.34681	1.38058	1.41741	1.45006	1.47198	1.47856	1.46785	1.44105	1.40184	1.35502	1.30488	1.25399	1.20325	1.15269	1.10315	1.05756	1.02128	1.00059	1.0006	1.02274	1.06323	1.11323	1.16093	1.19435	1.20456	1.188	1.14748	1.09091	1.02918	0.972921	0.930164	0.904507	0.895325	0.898859	0.910233	0.925	0.940308	0.954961	0.968997	0.983002	0.99754	1.01294
		WHISPER	1.35283	1.38412	1.40605	1.41602	1.41273	1.39701	1.37154	1.34027	1.3074	1.27671	1.25086	1.23124	1.21771	1.20834	1.19957	1.18648	1.1638	1.12727	1.07537	1.00988	0.936304	0.862614	0.797329	0.747679	0.717467	0.706274	0.709351	0.71865	0.724739	0.719295	0.697177	0.658055	0.606547	0.551072	0.501628	0.467364	0.454426	0.465182	0.497964	0.548311	0.610183	0.677801	0.746948	0.815783	0.884839	0.956019	1.03112
		NORMAL	1.81732	1.84671	1.87635	1.90047	1.91302	1.90954	1.88858	1.85161	1.80268	1.74681	1.68843	1.63007	1.57229	1.51376	1.45238	1.38652	1.31628	1.2434	1.17166	1.10584	1.05085	1.01022	0.985609	0.976158	0.978954	0.989742	1.00392	1.01709	1.02568	1.02713	1.01983	1.00329	0.978317	0.947003	0.912734	0.879442	0.850872	0.829485	0.816021	0.809568	0.808186	0.80986	0.81316	0.817533	0.822785	0.828399	0.832936
		LOUD	1.57655	1.60427	1.64041	1.6768	1.70335	1.71039	1.69117	1.64372	1.57127	1.48151	1.38438	1.28967	1.20492	1.13413	1.07794	1.03482	1.00249	0.979082	0.963563	0.955047	0.95218	0.952663	0.952955	0.949081	0.938008	0.918891	0.893805	0.867882	0.847826	0.839894	0.84764	0.870296	0.902603	0.93606	0.961512	0.97184	0.964032	0.939875	0.905144	0.867694	0.834931	0.811848	0.799627	0.79583	0.795308	0.791967	0.780911
	42	MIME	4.32569	4.19763	4.06919	3.94773	3.84012	3.75122	3.68384	3.63807	3.61157	3.60111	3.60375	3.61772	3.64368	3.68523	3.74778	3.83755	3.96036	4.12057	4.31966	4.55615	4.82469	5.11596	5.41657	5.70952	5.97579	6.19663	6.35687	6.44742	6.46746	6.42475	6.33502	6.22021	6.10676	6.0232	5.99673	6.05139	6.20351	6.45911	6.81213	7.24403	7.72675	8.22822	8.71704	9.16701	9.55956	9.88272	10.1301
		WHISPER	3.63475	3.63831	3.64209	3.64721	3.64915	3.64	3.61306	3.56715	3.50871	3.45149	3.41296	3.40979	3.45349	3.5487	3.69378	3.88362	4.11295	4.37843	4.67772	5.0071	5.35701	5.70974	6.03886	6.31413	6.50908	6.60889	6.61633	6.55281	6.45474	6.36629	6.33064	6.38244	6.542	6.81262	7.18049	7.61687	8.08243	8.53454	8.9349	9.25786	9.49477	9.65551	9.76403	9.85071	9.94388	10.0619	10.2093
		NORMAL	3.85458	3.65618	3.46159	3.28691	3.14466	3.0435	2.98891	2.9835	3.02613	3.11218	3.23292	3.37664	3.53141	3.68784	3.84127	3.99289	4.14852	4.31579	4.50076	4.70485	4.92337	5.14577	5.3579	5.54553	5.69918	5.81734	5.90859	5.99042	6.08545	6.21565	6.39641	6.63291	6.9207	7.2496	7.60992	7.99617	8.40867	8.85017	9.32051	9.81189	10.3061	10.779	11.2052	11.5656	11.8532	12.0733	12.2402
		LOUD	3.86462	3.9459	4.03272	4.1295	4.23918	4.36153	4.49136	4.61831	4.72783	4.80382	4.83231	4.80553	4.72488	4.60313	4.46391	4.33914	4.26427	4.27217	4.38708	4.61899	4.96149	5.39178	5.87326	6.36122	6.80967	7.17911	7.44287	7.59231	7.63847	7.60993	7.54811	7.49827	7.50102	7.58349	7.75384	8.00108	8.29824	8.61023	8.90242	9.14925	9.33983	9.478	9.5803	9.66874	9.76358	9.87769	10.013
	43	MIME	83.8939	83.6279	83.3798	83.1992	83.1208	83.1566	83.2929	83.4902	83.6926	83.8321	83.8371	83.634	83.1504	82.3225	81.1046	79.4843	77.4948	75.2207	72.7949	70.3787	68.135	66.1971	64.6455	63.4927	62.6906	62.1449	61.7414	61.3691	60.9393	60.3926	59.6994	58.8505	57.8495	56.7049	55.4299	54.0445	52.5808	51.0851	49.6155	48.2339	46.9956	45.9392	45.0816	44.4147	43.9116	43.5317	43.2279
		WHISPER	88.7778	88.9486	89.1201	89.3145	89.5428	89.7996	90.0633	90.2953	90.4459	90.4564	90.2652	89.812	89.0406	87.9035	86.3646	84.4092	82.0538	79.3555	76.4241	73.4154	70.5192	67.93	65.8143	64.2787	63.3471	62.9587	62.9783	63.2222	63.4867	63.5797	63.345	62.6821	61.558	60.0101	58.1397	56.0928	54.0343	52.1192	50.468	49.1498	48.1799	47.5253	47.1178	46.871	46.6972	46.5197	46.2829
		NORMAL	86.9985	87.047	87.1315	87.2913	87.5502	87.9022	88.307	88.6963	88.9885	89.1028	88.9718	88.5408	87.7638	86.5957	84.9953	82.9324	80.4112	77.4912	74.3023	71.0412	67.9493	65.2714	63.2081	61.8712	61.2604	61.2595	61.6579	62.1919	62.5926	62.6338	62.1666	61.1391	59.593	57.6457	55.4587	53.2026	51.0258	49.0337	47.2835	45.7879	44.5312	43.4828	42.6105	41.8864	41.2894	40.8012	40.4061
		LOUD	82.8345	82.8206	82.8289	82.8689	82.9462	83.0573	83.1845	83.2934	83.3344	83.2495	82.9766	82.4552	81.6282	80.4483	78.8811	76.9175	74.5881	71.9743	69.2128	66.4846	63.9913	61.9182	60.3968	59.476	59.1093	59.1621	59.439	59.7182	59.7941	59.5105	58.7826	57.6015	56.0281	54.1715	52.1647	50.1392	48.2032	46.4307	44.8569	43.4824	42.2833	41.2243	40.2713	39.4008	38.6043	37.8881	37.2662
	44	MIME	20.6858	20.6536	20.6232	20.5948	20.5686	20.545	20.5236	20.5067	20.5004	20.5204	20.5927	20.7556	21.0542	21.5322	22.2206	23.1309	24.2507	25.5483	26.9789	28.492	30.036	31.5589	33.0062	34.3206	35.445	36.3284	36.9361	37.2555	37.2966	37.0865	36.6587	36.0429	35.2583	34.3149	33.22	31.9883	30.6496	29.2513	27.8558	26.5345	25.3559	24.3793	23.6476	23.1833	22.9862	23.0335	23.2818
		WHISPER	21.3721	21.4747	21.5483	21.5762	21.5483	21.4669	21.3475	21.2211	21.1312	21.13	21.2694	21.5944	22.1347	22.9013	23.8883	25.0781	26.4478	27.9756	29.6407	31.4194	33.2761	35.1556	36.978	38.6422	40.0373	41.06	41.6342	41.7257	41.3485	40.5612	39.4548	38.1332	36.6963	35.2246	33.7736	32.3718	31.0289	29.7423	28.5056	27.3147	26.1707	25.0808	24.0562	23.1106	22.2558	21.5015	20.8544
		NORMAL	21.3568	20.7757	20.19	19.6429	19.1765	18.8267	18.6212	18.5764	18.6973	18.9798	19.413	19.983	20.6736	21.469	22.3543	23.3185	24.3536	25.4574	26.6282	27.8605	29.1405	30.4424	31.7275	32.9472	34.0473	34.9734	35.6758	36.114	36.2594	36.0992	35.6376	34.897	33.9182	32.757	31.4804	30.1587	28.8587	27.6373	26.5345	25.5751	24.7698	24.1207	23.6268	23.2877	23.1026	23.0671	23.1669
		LOUD	22.1972	22.1188	22.0294	21.9335	21.8402	21.7602	21.7068	21.6926	21.7286	21.8236	21.9851	22.2215	22.5446	22.9715	23.5264	24.2373	25.1295	26.2178	27.4983	28.943	30.4989	32.0955	33.6523	35.0875	36.3241	37.2925	37.9343	38.2062	38.088	37.5899	36.7575	35.6684	34.421	33.1166	31.8416	30.6549	29.5845	28.6307	27.7774	27.002	26.2845	25.613	24.9842	24.4034	23.8809	23.4299	23.064
	45	MIME	29.7234	29.7717	29.7517	29.6705	29.5373	29.3649	29.1727	28.9928	28.8739	28.8799	29.0854	29.5633	30.3734	31.5471	33.0779	34.9125	36.9513	39.0541	41.0576	42.801	44.1533	45.0391	45.4492	45.4384	45.1095	44.5874	43.9971	43.443	42.999	42.7051	42.5697	42.5748	42.6857	42.8612	43.0635	43.2703	43.4771	43.6947	43.9388	44.2155	44.5096	44.7802	44.965	44.9945	44.8094	44.3735	43.6816
		WHISPER	28.7446	28.5984	28.4929	28.4671	28.5557	28.7807	29.1483	29.65	30.2709	30.9989	31.8346	32.7986	33.9308	35.2797	36.8828	38.7415	40.7985	42.9297	44.9542	46.666	47.8814	48.4834	48.4517	47.8679	46.8898	45.7108	44.5133	43.4347	42.5509	41.8803	41.3991	41.0638	40.8288	40.6559	40.521	40.4106	40.3212	40.2535	40.2059	40.1692	40.1238	40.0389	39.8787	39.614	39.2313	38.7391	38.1679
		NORMAL	30.0262	30.2921	30.6451	31.0605	31.5041	31.9383	32.3311	32.6673	32.9541	33.2255	33.5399	33.9727	34.6032	35.4961	36.6808	38.1329	39.7659	41.4375	42.9746	44.211	45.027	45.3787	45.3057	44.9142	44.3418	43.7197	43.1414	42.6465	42.2282	41.8486	41.4634	41.0427	40.5838	40.1145	39.6821	39.339	39.1227	39.044	39.0825	39.1915	39.3104	39.3795	39.3496	39.186	38.8695	38.3938	37.7649
		LOUD	28.9313	29.0381	29.2691	29.6112	30.0362	30.504	30.9704	31.3988	31.7732	32.1078	32.4502	32.8768	33.4775	34.3351	35.5023	36.9813	38.7124	40.5771	42.4159	44.0589	45.3634	46.2453	46.6953	46.7727	46.5806	46.2308	45.8103	45.3628	44.8888	44.3619	43.7537	43.0549	42.2872	41.5008	40.763	40.1415	39.6896	39.4343	39.3726	39.4732	39.6816	39.9285	40.14	40.2472	40.1941	39.9441	39.4817
	46	MIME	9.64584	9.61394	9.62109	9.66532	9.7386	9.82687	9.91272	9.98033	10.02	10.0311	10.02	9.99777	9.97399	9.95533	9.94446	9.94276	9.95417	9.98673	10.053	10.1667	10.3402	10.5808	10.891	11.2689	11.7099	12.2074	12.7508	13.3234	13.9006	14.4485	14.9271	15.2949	15.5161	15.5668	15.4396	15.1443	14.7063	14.1621	13.5543	12.9263	12.3189	11.768	11.3038	10.9514	10.7288	10.6456	10.6993
		WHISPER	10.527	10.5383	10.5472	10.5365	10.4812	10.3572	10.1502	9.8627	9.51482	9.13959	8.7758	8.4585	8.21406	8.05684	7.9904	8.01201	8.11724	8.3059	8.58416	8.96514	9.46338	10.0885	10.8376	11.6896	12.6034	13.5215	14.3763	15.0984	15.6264	15.9154	15.9441	15.7198	15.2778	14.6775	13.9924	13.2979	12.6587	12.1209	11.7063	11.4154	11.2305	11.1242	11.0665	11.0317	11.0043	10.9789	10.9591
		NORMAL	9.54792	9.51344	9.49212	9.49854	9.5411	9.61974	9.72381	9.83367	9.92486	9.97573	9.97373	9.92109	9.83545	9.74771	9.69556	9.71735	9.84806	10.1152	10.5364	11.1178	11.8505	12.7087	13.6494	14.6148	15.5391	16.3566	17.0102	17.4579	17.6762	17.6594	17.4185	16.9776	16.372	15.6453	14.8472	14.0287	13.2372	12.5111	11.8762	11.3455	10.9202	10.595	10.3612	10.2114	10.1387	10.1365	10.1949
		LOUD	9.77236	9.76037	9.76482	9.7882	9.83137	9.89376	9.97414	10.0701	10.1769	10.2873	10.3919	10.4813	10.55	10.5988	10.6374	10.6856	10.7708	10.9248	11.1767	11.5461	12.0368	12.6317	13.2949	13.9768	14.6225	15.1817	15.6145	15.8951	16.0109	15.9621	15.7603	15.4283	14.9994	14.5149	14.0179	13.5466	13.1274	12.7707	12.4723	12.2187	11.9955	11.7949	11.6224	11.4974	11.4484	11.5055	11.6903
	47	MIME	24.5118	24.3457	24.1925	24.074	24.0047	23.9876	24.0111	24.0538	24.0911	24.1013	24.0689	23.9843	23.8407	23.6315	23.351	22.9987	22.5881	22.1547	21.7615	21.4951	21.4565	21.7416	22.4226	23.527	25.0294	26.8497	28.8634	30.9203	32.8663	34.5632	35.9042	36.8195	37.2788	37.2878	36.8841	36.1327	35.1191	33.9409	32.6966	31.4744	30.3405	29.3344	28.469	27.7356	27.1126	26.5743	26.0975
		WHISPER	26.733	26.7752	26.6853	26.4794	26.1888	25.8555	25.522	25.2233	24.9798	24.7928	24.6447	24.5016	24.3211	24.0606	23.6876	23.1937	22.6038	21.9813	21.4304	21.0833	21.0838	21.5598	22.5962	24.2115	26.3447	28.8589	31.5574	34.2122	36.5949	38.5069	39.8026	40.4019	40.2975	39.5515	38.2868	36.6682	34.8783	33.0907	31.4468	30.0402	28.9124	28.0592	27.4425	27.0042	26.6802	26.4083	26.1383
		NORMAL	24.529	24.4773	24.3522	24.1844	24.0125	23.8703	23.7753	23.7221	23.6839	23.6192	23.4843	23.2439	22.8816	22.4019	21.8314	21.2139	20.6094	20.0933	19.7544	19.6937	20.015	20.8093	22.1325	23.9822	26.2845	28.8912	31.5942	34.1563	36.3474	37.9812	38.9426	39.2019	38.8112	37.8888	36.5929	35.0926	33.5402	32.0517	30.6978	29.5043	28.4635	27.5471	26.7228	25.9651	25.2626	24.6173	24.0412
		LOUD	22.9621	22.9088	22.9663	23.1223	23.3494	23.6123	23.874	24.0993	24.2562	24.3155	24.2502	24.0366	23.658	23.1103	22.4066	21.5837	20.705	19.8603	19.1621	18.7344	18.7	19.1591	20.1707	21.7338	23.7777	26.1612	28.6877	31.1294	33.2631	34.9038	35.935	36.3223	36.1129	35.4181	34.3858	33.1686	31.8961	30.6586	29.5018	28.4344	27.4426	26.5065	25.6142	24.7695	23.9921	23.3118	22.7587
	48	MIME	2.66763	2.73239	2.81692	2.91091	3.00253	3.08035	3.13434	3.1582	3.15094	3.11827	3.07184	3.02718	2.99932	2.99844	3.027	3.0786	3.14044	3.19753	3.23788	3.25672	3.25814	3.25442	3.262	3.29609	3.36517	3.46758	3.5897	3.7091	3.79868	3.83297	3.79423	3.67644	3.48678	3.24384	2.97419	2.70731	2.47084	2.28652	2.16707	2.11529	2.12422	2.17932	2.26187	2.35307	2.43747	2.50498	2.55123
		WHISPER	2.65043	2.77881	2.89067	2.96851	2.99829	2.97287	2.89453	2.77554	2.63604	2.49994	2.38958	2.32144	2.30237	2.32979	2.39272	2.47633	2.56665	2.65491	2.74039	2.83072	2.93854	3.07738	3.25606	3.47513	3.72501	3.98719	4.23778	4.45228	4.60994	4.69767	4.71088	4.65318	4.5341	4.36595	4.16202	3.93509	3.6977	3.46128	3.23629	3.03098	2.84991	2.69329	2.55711	2.43497	2.32019	2.20782	2.09541
		NORMAL	2.83502	2.92006	2.99032	3.04423	3.07763	3.0847	3.06009	3.00209	2.91582	2.81321	2.71211	2.63295	2.59461	2.6108	2.68816	2.82553	3.01533	3.2455	3.50171	3.76896	4.03236	4.27732	4.48999	4.65791	4.771	4.82307	4.81276	4.74397	4.62557	4.47034	4.29337	4.10987	3.93308	3.7726	3.63376	3.51811	3.42442	3.35012	3.29186	3.24548	3.20554	3.16447	3.11376	3.04498	2.95248	2.83561	2.69962
		LOUD	2.39277	2.3257	2.29278	2.29564	2.33182	2.39548	2.47846	2.57077	2.66242	2.7446	2.81155	2.86136	2.89579	2.91941	2.93785	2.95537	2.97382	2.99223	3.00757	3.01675	3.01896	3.01689	3.01684	3.02773	3.0577	3.11121	3.18683	3.27631	3.36613	3.44047	3.48427	3.4867	3.44314	3.3557	3.2327	3.08671	2.93191	2.782	2.64749	2.53493	2.44628	2.3792	2.32825	2.28663	2.24839	2.21077	2.17486
	49	MIME	0.552258	0.547745	0.547867	0.553658	0.564575	0.578843	0.594061	0.608004	0.619521	0.628968	0.638345	0.650806	0.669951	0.698744	0.738659	0.78926	0.84819	0.911875	0.976629	1.0395	1.09907	1.15516	1.20787	1.25673	1.29989	1.33461	1.35807	1.3685	1.36577	1.35127	1.32724	1.29584	1.25892	1.21828	1.17604	1.13508	1.09852	1.06899	1.04749	1.03275	1.02161	1.00979	0.993614	0.970862	0.941849	0.908979	0.876202
		WHISPER	0.37891	0.402543	0.441545	0.495148	0.560402	0.632143	0.704008	0.769539	0.823511	0.862902	0.88712	0.897808	0.897796	0.890155	0.877218	0.860168	0.839442	0.815384	0.789232	0.763816	0.743356	0.732469	0.734523	0.750042	0.776136	0.806611	0.833875	0.85098	0.853229	0.839211	0.810612	0.771085	0.72504	0.676629	0.629034	0.58448	0.544535	0.510325	0.483252	0.464901	0.457117	0.461415	0.478128	0.505709	0.540285	0.575868	0.605436
		NORMAL	0.584847	0.622354	0.650512	0.666947	0.669576	0.657106	0.629591	0.589051	0.5401	0.489448	0.44509	0.414594	0.403491	0.414342	0.446302	0.495542	0.556393	0.622432	0.687823	0.748086	0.800671	0.845063	0.882393	0.914575	0.943377	0.969466	0.992029	1.00921	1.01905	1.02054	1.01422	1.00226	0.987438	0.972019	0.956948	0.941733	0.92512	0.906419	0.88615	0.86614	0.848735	0.835289	0.825262	0.815633	0.801714	0.778368	0.741631
		LOUD	0.8079	0.797429	0.785894	0.773841	0.760168	0.742901	0.720223	0.691643	0.658358	0.623508	0.591325	0.566332	0.552221	0.551346	0.56407	0.588847	0.621907	0.657811	0.689872	0.711378	0.717128	0.704808	0.675809	0.635057	0.589666	0.547337	0.514124	0.49335	0.485327	0.487873	0.497614	0.511151	0.525881	0.540196	0.553303	0.564746	0.574042	0.580452	0.583132	0.581165	0.574	0.561763	0.545242	0.526048	0.506426	0.488958	0.476116
	50	MIME	7.0679	6.88237	6.75165	6.67371	6.63189	6.60026	6.55232	6.46957	6.34641	6.19038	6.01769	5.84694	5.69196	5.55912	5.4478	5.35353	5.27233	5.20347	5.14968	5.115	5.10198	5.10963	5.13231	5.16055	5.18313	5.18941	5.17153	5.12621	5.05541	4.96452	4.86038	4.74823	4.62984	4.50312	4.36396	4.20873	4.03681	3.85161	3.65989	3.47007	3.2897	3.12442	2.97705	2.84834	2.73798	2.64658	2.57612
		WHISPER	6.44825	6.46759	6.50951	6.57076	6.64873	6.74248	6.85213	6.97765	7.11684	7.26338	7.40685	7.53334	7.62629	7.66972	7.64918	7.55432	7.38145	7.13579	6.83341	6.49965	6.1652	5.85828	5.59741	5.38662	5.21521	5.06361	4.91097	4.74326	4.55744	4.36067	4.16707	3.99115	3.84395	3.73106	3.65223	3.60277	3.57449	3.55725	3.54001	3.51299	3.47023	3.41118	3.34134	3.27066	3.20997	3.16838	3.14958
		NORMAL	7.72568	7.71523	7.67843	7.61656	7.53547	7.44549	7.35877	7.28627	7.23425	7.20186	7.18077	7.157	7.11515	7.04179	6.93003	6.78095	6.60303	6.40886	6.21144	6.0208	5.84186	5.67514	5.51891	5.37117	5.2311	5.09943	4.97731	4.86465	4.75946	4.65831	4.55793	4.45573	4.35162	4.24658	4.14241	4.03999	3.93926	3.83956	3.74036	3.64208	3.54668	3.45662	3.37426	3.30113	3.23703	3.18032	3.12805
		LOUD	7.0978	7.24121	7.39938	7.55684	7.69366	7.78981	7.82876	7.80214	7.71097	7.56663	7.38747	7.19512	7.00927	6.84417	6.70652	6.59484	6.50116	6.41259	6.31367	6.18902	6.02601	5.8169	5.56097	5.26482	4.94101	4.60594	4.27642	3.96675	3.68712	3.44376	3.23875	3.0721	2.94243	2.84781	2.78605	2.75411	2.74795	2.76171	2.78709	2.81437	2.83313	2.83476	2.81404	2.77124	2.71089	2.64084	2.56899
	51	MIME	34.7506	35.0199	35.2405	35.3992	35.4796	35.4613	35.3263	35.066	34.6892	34.2289	33.739	33.2884	32.9458	32.7677	32.7859	33.0035	33.3962	33.9172	34.5054	35.0929	35.6112	35.9972	36.198	36.1768	35.9198	35.4389	34.7739	33.9863	33.1511	32.3455	31.6369	31.075	30.6856	30.4704	30.4073	30.4556	30.5617	30.6681	30.7234	30.6922	30.5614	30.341	30.0586	29.7513	29.4533	29.1882	28.9643
		WHISPER	32.9265	32.5427	32.1274	31.7265	31.3805	31.1146	30.9341	30.8241	30.7573	30.7026	30.6375	30.5537	30.4626	30.3896	30.3694	30.435	30.6111	30.9064	31.3132	31.8054	32.3418	32.8697	33.3334	33.683	33.8843	33.9276	33.8292	33.6305	33.3865	33.155	32.9836	32.8994	32.9048	32.9789	33.0856	33.1819	33.2302	33.2045	33.0957	32.9115	32.6747	32.4182	32.1825	32.0071	31.9248	31.9487	32.0665
		NORMAL	32.2312	32.569	32.9718	33.3922	33.7685	34.0386	34.1542	34.0959	33.8778	33.5475	33.1763	32.8437	32.6217	32.5626	32.6914	33.0061	33.481	34.0702	34.7124	35.3364	35.8685	36.244	36.4182	36.3753	36.1299	35.7211	35.1994	34.6145	34.0066	33.4024	32.819	32.2674	31.7568	31.295	30.8866	30.5291	30.2129	29.9212	29.6356	29.3404	29.027	28.6979	28.365	28.0461	27.7603	27.5214	27.3344
		LOUD	33.142	33.1331	33.168	33.2443	33.3486	33.4587	33.5503	33.6018	33.6003	33.5442	33.4441	33.3227	33.2101	33.1401	33.1425	33.238	33.4313	33.7083	34.0366	34.3681	34.6464	34.8134	34.8191	34.6308	34.2384	33.6586	32.9352	32.1312	31.3201	30.5714	29.9379	29.4463	29.0926	28.8452	28.6539	28.4616	28.2197	27.8989	27.4988	27.0479	26.5976	26.2111	25.947	25.8469	25.9251	26.167	26.5336
	52	MIME	31.2708	31.4115	31.4692	31.4472	31.3663	31.2624	31.181	31.1726	31.2909	31.5979	32.1681	33.0908	34.4621	36.362	38.8173	41.7629	45.014	48.2688	51.1474	53.2638	54.3095	54.122	52.7165	50.273	47.0828	43.4793	39.7709	36.196	32.9051	29.9685	27.3979	25.1734	23.2648	21.6437	20.2884	19.181	18.3032	17.6323	17.1388	16.7898	16.5535	16.4013	16.3106	16.2663	16.2588	16.2833	16.3376
		WHISPER	28.0364	28.0137	27.9592	27.8502	27.6922	27.519	27.3881	27.3693	27.5355	27.9522	28.675	29.7466	31.1957	33.0284	35.2129	37.6619	40.2192	42.6606	44.7179	46.1228	46.6628	46.2308	44.8519	42.679	39.9573	36.9693	33.9769	31.179	28.6888	26.5401	24.7094	23.1457	21.7959	20.6208	19.5977	18.7135	17.9575	17.3156	16.7713	16.3083	15.918	15.5995	15.36	15.2086	15.1512	15.1856	15.2985
		NORMAL	29.6931	29.7659	29.829	29.9033	30.01	30.1707	30.4056	30.7371	31.1922	31.8085	32.6356	33.7329	35.1571	36.942	39.0703	41.4477	43.8918	46.1425	47.9009	48.8889	48.9133	47.9134	45.977	43.3167	40.2173	36.9727	33.8294	30.9532	28.4214	26.2366	24.3521	22.7008	21.218	19.857	18.5957	17.4346	16.3925	15.4961	14.7689	14.2248	13.863	13.6682	13.6144	13.6709	13.8062	13.9919	14.2043
		LOUD	30.186	30.7692	31.2516	31.6037	31.8125	31.8822	31.8411	31.7404	31.6559	31.6869	31.9503	32.5721	33.6712	35.3336	37.5828	40.349	43.4489	46.5891	49.4013	51.5044	52.5797	52.4364	51.0482	48.5501	45.2021	41.3319	37.2758	33.3297	29.7192	26.5843	23.9829	21.9034	20.2856	19.0441	18.0905	17.3481	16.7608	16.2923	15.9219	15.6379	15.4355	15.3143	15.2777	15.3307	15.4771	15.7146	16.0303
	53	MIME	5.5163	5.40516	5.27424	5.14072	5.01978	4.92215	4.85507	4.82372	4.83629	4.90807	5.06356	5.33763	5.77349	6.41835	7.31565	8.49544	9.96393	11.6943	13.6218	15.6459	17.6395	19.4655	20.995	22.1245	22.7877	22.9609	22.6621	21.9465	20.8973	19.6145	18.2022	16.7548	15.3455	14.0193	12.7925	11.659	10.5999	9.59544	8.63345	7.71374	6.84809	6.05488	5.35392	4.76158	4.28651	3.92824	3.67655
		WHISPER	5.30261	5.12884	4.96219	4.83161	4.76483	4.78328	4.90002	5.11657	5.4269	5.82254	6.29869	6.86332	7.54281	8.38216	9.43565	10.7497	12.341	14.1764	16.1655	18.1684	20.0186	21.556	22.6583	23.2602	23.3568	22.9927	22.2413	21.1856	19.9055	18.4723	16.9511	15.4039	13.8904	12.4663	11.1769	10.0517	9.10088	8.31549	7.67234	7.14112	6.69291	6.30287	5.95384	5.63577	5.34244	5.07049	4.81811
		NORMAL	5.22865	5.28126	5.32117	5.35091	5.37879	5.41636	5.47513	5.5654	5.69708	5.88399	6.14892	6.52768	7.07	7.83364	8.87251	10.2205	11.8738	13.778	15.8252	17.8641	19.7227	21.2389	22.2887	22.8069	22.7928	22.3007	21.4215	20.2598	18.9155	17.4722	15.9941	14.5295	13.1153	11.7814	10.552	9.4454	8.47129	7.62988	6.91259	6.30413	5.78584	5.33935	4.94879	4.60265	4.29351	4.01719	3.77166
		LOUD	5.9257	6.13322	6.27571	6.32664	6.27609	6.13292	5.92196	5.67858	5.44368	5.26102	5.17581	5.23599	5.49278	5.99775	6.79615	7.91565	9.3539	11.0683	12.9723	14.9407	16.8268	18.4846	19.7943	20.6809	21.1213	21.139	20.7898	20.1429	19.2665	18.221	17.0571	15.8195	14.5496	13.2858	12.0617	10.9025	9.82293	8.8278	7.91537	7.08192	6.3259	5.64983	5.05969	4.56284	4.16447	3.86508	3.65927
	54	MIME	0.518317	0.492605	0.479508	0.482223	0.501332	0.534467	0.576447	0.620503	0.660066	0.689958	0.707529	0.71306	0.70958	0.702347	0.697991	0.704112	0.728919	0.780651	0.867132	0.994315	1.1657	1.38114	1.63673	1.92476	2.23468	2.5538	2.86824	3.16332	3.42435	3.63756	3.79108	3.87672	3.89116	3.83666	3.72137	3.55846	3.36456	3.15719	2.95233	2.76184	2.59247	2.44569	2.31965	2.21103	2.11689	2.03597	1.96833
		WHISPER	0.625413	0.616153	0.602392	0.586667	0.571822	0.560895	0.557321	0.564541	0.585702	0.623437	0.678817	0.75142	0.839262	0.93919	1.04781	1.16212	1.28069	1.40424	1.53546	1.67885	1.83875	2.01753	2.21424	2.42406	2.63898	2.85026	3.05063	3.23556	3.40274	3.55022	3.6738	3.76617	3.81753	3.81877	3.76509	3.65883	3.51019	3.33546	3.15323	2.97995	2.82621	2.69489	2.58106	2.47518	2.36659	2.24775	2.11715
		NORMAL	0.720742	0.639752	0.561242	0.491406	0.435617	0.398057	0.381358	0.386675	0.41385	0.461687	0.52836	0.611768	0.710136	0.822252	0.948179	1.08892	1.2471	1.42623	1.6303	1.86277	2.12537	2.41673	2.73069	3.05536	3.37319	3.66242	3.89975	4.06495	4.14489	4.13674	4.04919	3.90053	3.71504	3.51739	3.32753	3.15707	3.00827	2.87583	2.75041	2.62266	2.48602	2.33795	2.1797	2.01511	1.84981	1.69007	1.54255
		LOUD	0.772218	0.772743	0.765362	0.750996	0.731336	0.709125	0.688131	0.672508	0.665917	0.670479	0.686333	0.71167	0.743693	0.780057	0.820076	0.865604	0.920922	0.992169	1.08607	1.20823	1.3624	1.54974	1.76826	2.01299	2.2761	2.54711	2.81307	3.05972	3.27252	3.43841	3.5476	3.59495	3.58078	3.51053	3.3933	3.23993	3.06053	2.86323	2.65339	2.43479	2.21114	1.98796	1.77392	1.58012	1.41867	1.29962	1.22803
	55	MIME	10.0364	9.94297	9.83209	9.70735	9.57055	9.42256	9.26543	9.10431	8.94707	8.80268	8.67782	8.57365	8.4845	8.40077	8.31288	8.21672	8.11716	8.02585	7.95765	7.92354	7.92547	7.95327	7.98719	8.00267	7.97632	7.89168	7.74325	7.53728	7.29013	7.02491	6.76665	6.53806	6.35522	6.22626	6.1498	6.11656	6.11137	6.11615	6.11381	6.09218	6.04575	5.97754	5.89735	5.81933	5.75871	5.72752	5.73194
		WHISPER	8.35739	8.38119	8.3409	8.23671	8.0762	7.87323	7.64548	7.41278	7.1944	7.0074	6.86576	6.77924	6.75301	6.78779	6.87931	7.01881	7.19348	7.38769	7.58347	7.76351	7.91258	8.01978	8.07972	8.09367	8.06824	8.01454	7.94639	7.87891	7.8276	7.8071	7.82985	7.90447	8.03287	8.20778	8.41217	8.62012	8.80066	8.92412	8.968	8.92216	8.79041	8.58889	8.342	8.07681	7.81741	7.58086	7.37534
		NORMAL	8.49417	8.34759	8.17526	7.98393	7.78348	7.58596	7.40343	7.24938	7.13817	7.08477	7.10241	7.20057	7.38231	7.64323	7.97098	8.34621	8.7437	9.1333	9.48146	9.75422	9.92238	9.96708	9.88566	9.69419	9.42532	9.12208	8.8284	8.57934	8.39486	8.27656	8.20997	8.17049	8.13087	8.06929	7.97464	7.84796	7.70018	7.54724	7.40373	7.27933	7.17573	7.0892	7.0128	6.93925	6.86351	6.78351	6.69969
		LOUD	7.40288	7.27355	7.18525	7.1384	7.12806	7.14691	7.18725	7.2434	7.31244	7.39423	7.49116	7.60623	7.74166	7.89759	8.06968	8.24869	8.42011	8.56633	8.6695	8.71543	8.69768	8.61996	8.49599	8.3468	8.19598	8.06385	7.96337	7.89769	7.86121	7.84182	7.82467	7.7958	7.74455	7.66645	7.5637	7.44464	7.32217	7.20877	7.11293	7.03505	6.96567	6.88731	6.77872	6.62105	6.40394	6.12954	5.81245
	56	MIME	1.28805	1.3063	1.31728	1.31744	1.30486	1.2808	1.25001	1.22076	1.20319	1.20801	1.2443	1.31827	1.4324	1.58472	1.76945	1.97806	2.2009	2.429	2.6558	2.87686	3.08877	3.28721	3.46478	3.6109	3.71317	3.76067	3.74769	3.67625	3.55653	3.40488	3.2405	3.08093	2.93909	2.82143	2.7282	2.65474	2.59372	2.53755	2.47929	2.41418	2.33937	2.25409	2.15932	2.05761	1.95281	1.84931	1.75125
		WHISPER	1.81891	1.81239	1.7979	1.77965	1.76243	1.75073	1.7473	1.75315	1.76785	1.78997	1.81861	1.854	1.89785	1.953	2.02311	2.11152	2.22097	2.35299	2.50763	2.68317	2.87588	3.08027	3.28864	3.49119	3.67582	3.82893	3.93651	3.9866	3.97141	3.89001	3.74946	3.56321	3.34915	3.1256	2.90816	2.70706	2.52718	2.36897	2.23021	2.10775	1.99786	1.89647	1.79921	1.70122	1.59818	1.48762	1.36963
		NORMAL	1.60002	1.60835	1.61593	1.61944	1.61558	1.60176	1.57709	1.54239	1.50084	1.45786	1.42082	1.39896	1.40172	1.43747	1.51173	1.62638	1.77926	1.96535	2.17791	2.40971	2.65384	2.90371	3.15271	3.39332	3.61711	3.81473	3.97686	4.09546	4.16488	4.18249	4.14862	4.06586	3.93788	3.76843	3.56137	3.32087	3.05296	2.76674	2.4748	2.19256	1.93639	1.72057	1.55478	1.44261	1.38085	1.36149	1.37355
		LOUD	2.05744	1.98989	1.90859	1.81323	1.70814	1.60159	1.5051	1.43057	1.38782	1.38323	1.41893	1.49337	1.60235	1.74032	1.90171	2.08191	2.27787	2.48855	2.71481	2.95791	3.21803	3.49177	3.7702	4.03809	4.27426	4.45472	4.55669	4.56333	4.46768	4.27452	3.99989	3.6683	3.30851	2.94943	2.616	2.32695	2.09364	1.91989	1.80359	1.7377	1.71261	1.71764	1.74215	1.77622	1.81116	1.8388	1.85177
	57	MIME	19.8914	19.9422	19.9743	19.997	20.0132	20.0173	19.9974	19.9401	19.8367	19.6874	19.5013	19.2926	19.073	18.8445	18.5954	18.3021	17.934	17.4624	16.8683	16.1502	15.3258	14.43	13.5096	12.6144	11.788	11.0608	10.4457	9.93944	9.52698	9.18843	8.90715	8.67378	8.48722	8.35243	8.27498	8.2551	8.28427	8.34515	8.41471	8.47111	8.50078	8.50276	8.4903	8.48714	8.52114	8.61693	8.78924
		WHISPER	19.6783	19.7639	19.8836	20.0185	20.1412	20.2244	20.2483	20.2058	20.1023	19.9521	19.7707	19.5689	19.3471	19.0933	18.7858	18.3993	17.9121	17.315	16.6148	15.8353	15.0132	14.191	13.4089	12.6978	12.0756	11.5476	11.1095	10.7509	10.4591	10.2226	10.032	9.88151	9.76947	9.6974	9.66917	9.68797	9.75315	9.85915	9.99529	10.1484	10.3059	10.4591	10.6049	10.7457	10.887	11.0349	11.1922
		NORMAL	20.1464	20.3672	20.6713	21.048	21.4688	21.892	22.2725	22.5723	22.7686	22.8553	22.8396	22.7322	22.5382	22.2499	21.8474	21.3049	20.6036	19.743	18.7479	17.666	16.5575	15.4811	14.4797	13.5744	12.7638	12.0317	11.3554	10.7154	10.0992	9.50496	8.93947	8.41559	7.9496	7.55719	7.25089	7.03848	6.92158	6.89724	6.95849	7.09548	7.29685	7.55098	7.84759	8.17856	8.53875	8.92397	9.32976
		LOUD	19.6686	19.5205	19.4511	19.4474	19.4865	19.5427	19.595	19.6267	19.6244	19.5744	19.4607	19.2651	18.969	18.5557	18.0136	17.338	16.5321	15.6084	14.589	13.505	12.3949	11.3021	10.2701	9.33882	8.53763	7.88323	7.37606	7.0019	6.73632	6.55046	6.41788	6.31973	6.24575	6.19373	6.16512	6.16026	6.17739	6.21188	6.25888	6.31575	6.38357	6.46682	6.57085	6.69902	6.84988	7.01688	7.18936
	58	MIME	16.8275	16.5146	16.1238	15.6982	15.2919	14.9579	14.7381	14.6568	14.7193	14.9133	15.2148	15.5947	16.0245	16.4801	16.9427	17.3952	17.819	18.1902	18.4793	18.6535	18.6811	18.5362	18.2004	17.6649	16.9311	16.0126	14.9367	13.7464	12.4978	11.255	10.0813	9.02819	8.12904	7.39605	6.82276	6.39011	6.07497	5.85706	5.72309	5.66753	5.68965	5.78914	5.9628	6.20144	6.49049	6.81203	7.14723
		WHISPER	15.5687	16.0143	16.5324	17.0827	17.6216	18.1091	18.5143	18.8204	19.0233	19.1311	19.1603	19.1326	19.0734	19.0086	18.9631	18.9574	19.003	19.0999	19.2324	19.3687	19.4627	19.4619	19.3153	18.9852	18.4545	17.7306	16.8427	15.8344	14.7557	13.6555	12.5779	11.5614	10.6391	9.83894	9.18248	8.68146	8.33596	8.13247	8.04624	8.04481	8.09318	8.1583	8.21281	8.23811	8.22498	8.17317	8.0911
		NORMAL	16.9333	17.1771	17.5274	17.9576	18.4252	18.8802	19.2744	19.5696	19.7449	19.7982	19.7432	19.6041	19.4103	19.1919	18.9769	18.7893	18.6467	18.5587	18.5221	18.5195	18.5166	18.4672	18.3173	18.0162	17.5258	16.8292	15.935	14.876	13.705	12.4851	11.2817	10.1535	9.1448	8.28329	7.57824	7.02412	6.60495	6.30253	6.10104	5.98995	5.96358	6.01746	6.14544	6.33806	6.58209	6.86157	7.15954
		LOUD	17.4173	17.2517	17.078	16.9051	16.7414	16.5921	16.4613	16.3519	16.2683	16.2149	16.1962	16.214	16.2665	16.3484	16.4519	16.5684	16.6892	16.8042	16.9002	16.9606	16.9627	16.88	16.6852	16.3528	15.8654	15.2174	14.4184	13.4937	12.4802	11.4225	10.366	9.35203	8.41514	7.58142	6.86844	6.28543	5.83313	5.50388	5.2835	5.15252	5.09054	5.07824	5.09965	5.14218	5.19643	5.25506	5.31297
	59	MIME	7.94387	7.79259	7.62376	7.45511	7.30449	7.18731	7.1148	7.09385	7.12857	7.2218	7.37784	7.6032	7.90632	8.29379	8.76622	9.31189	9.90339	10.4978	11.0414	11.4792	11.7652	11.8706	11.7855	11.5174	11.0846	10.5107	9.82202	9.04718	8.21861	7.37312	6.54929	5.78252	5.09914	4.51306	4.02517	3.62649	3.30327	3.0426	2.835	2.67577	2.563	2.4957	2.47188	2.48764	2.53798	2.6178	2.72255
		WHISPER	8.23761	8.45887	8.7004	8.93481	9.1363	9.28652	9.37883	9.41954	9.4248	9.41698	9.42103	9.46183	9.56341	9.74665	10.0273	10.4101	10.8843	11.4192	11.9651	12.4584	12.8317	13.0274	13.008	12.7632	12.3105	11.6888	10.9493	10.1451	9.32384	8.52353	7.77186	7.0876	6.48121	5.95633	5.51032	5.1355	4.82153	4.55802	4.33706	4.15453	4.00977	3.90312	3.83362	3.79774	3.78867	3.79758	3.81636
		NORMAL	9.07399	9.16696	9.26254	9.34433	9.39924	9.42141	9.41232	9.38073	9.34125	9.31152	9.30949	9.3515	9.45075	9.61594	9.85044	10.1493	10.4969	10.8661	11.219	11.5124	11.7034	11.7584	11.657	11.3951	10.9832	10.4426	9.80191	9.09337	8.35053	7.60677	6.89362	6.23827	5.66111	5.17337	4.77587	4.45996	4.21014	4.00861	3.83882	3.69001	3.55819	3.44559	3.35918	3.30804	3.30015	3.34063	3.43003
		LOUD	9.15577	9.21291	9.25609	9.27814	9.27147	9.22948	9.15137	9.04435	8.92484	8.81546	8.74254	8.73139	8.80243	8.97014	9.24027	9.60843	10.0584	10.5595	11.0681	11.5302	11.8879	12.0883	12.0929	11.8837	11.4666	10.8693	10.1349	9.31369	8.45372	7.59522	6.76736	5.98935	5.27308	4.62661	4.05621	3.56684	3.16136	2.83904	2.59524	2.42096	2.30496	2.23514	2.20052	2.19178	2.20248	2.22825	2.26585
	60	MIME	3.38939	3.30172	3.21718	3.14659	3.10143	3.09252	3.12902	3.2183	3.36709	3.58233	3.87347	4.25417	4.7423	5.35653	6.1103	7.00205	8.00491	9.06099	10.0824	10.9625	11.5946	11.895	11.8216	11.3832	10.6373	9.67628	8.60804	7.53662	6.54732	5.69882	5.02215	4.52414	4.19388	4.00969	3.94553	3.97525	4.07518	4.22505	4.40671	4.60368	4.79892	4.9761	5.12126	5.22479	5.28349	5.30211	5.29227
		WHISPER	3.94967	4.0152	4.07384	4.1256	4.17219	4.21448	4.25151	4.2808	4.30244	4.32434	4.3668	4.46508	4.66623	5.02119	5.5715	6.3344	7.28956	8.37223	9.47653	10.4703	11.2194	11.6149	11.597	11.167	10.3848	9.35312	8.19313	7.02173	5.93252	4.9883	4.22108	3.63915	3.23522	2.994	2.89619	2.91997	3.04077	3.23075	3.45928	3.69549	3.91303	4.0938	4.23144	4.33233	4.41222	4.49124	4.58734
		NORMAL	3.1822	3.18469	3.17974	3.17132	3.16661	3.17578	3.21054	3.28293	3.40552	3.59151	3.85563	4.21432	4.6842	5.27806	5.99904	6.83277	7.74074	8.65796	9.4964	10.1573	10.5494	10.6086	10.3141	9.69455	8.82296	7.80152	6.74116	5.74256	4.88212	4.20518	3.72579	3.43168	3.2908	3.2601	3.29341	3.34915	3.39621	3.41713	3.40763	3.37376	3.32736	3.28075	3.24398	3.22333	3.22183	3.2409	3.28068
		LOUD	3.60862	3.54614	3.49544	3.46123	3.44603	3.45233	3.48455	3.54934	3.6555	3.81383	4.03716	4.34191	4.74979	5.28663	5.97665	6.83104	7.83449	8.93388	10.036	11.018	11.7493	12.1201	12.067	11.5876	10.7407	9.63225	8.3925	7.15253	6.02421	5.0886	4.39146	3.94464	3.73176	3.71639	3.84988	4.07973	4.35594	4.637	4.89267	5.10584	5.27208	5.39748	5.49394	5.57435	5.64668	5.71018	5.75505
	61	MIME	14.8209	14.9127	15.0369	15.1621	15.2638	15.3281	15.3519	15.3411	15.3094	15.2755	15.2607	15.2864	15.3742	15.5433	15.8097	16.1847	16.6699	17.2502	17.8866	18.5133	19.0405	19.368	19.4041	19.0866	18.3987	17.3746	16.0929	14.6616	13.1958	11.7992	10.5483	9.48635	8.62479	7.95152	7.44141	7.06705	6.80592	6.64287	6.56917	6.57901	6.66755	6.82699	7.04758	7.31864	7.63017	7.97393	8.34364
		WHISPER	12.5266	12.4516	12.4704	12.5947	12.8176	13.1169	13.459	13.8069	14.1277	14.3961	14.6007	14.7447	14.8474	14.9438	15.0801	15.3055	15.6587	16.1536	16.765	17.4248	18.0281	18.4528	18.5847	18.3444	17.7036	16.691	15.3835	13.8894	12.3282	10.8121	9.43279	8.25384	7.30987	6.60842	6.13595	5.86569	5.76419	5.79801	5.93676	6.15572	6.43611	6.76535	7.13707	7.54841	7.99708	8.47729	8.97522
		NORMAL	14.8715	14.7936	14.7311	14.6925	14.6788	14.6846	14.7027	14.7273	14.7564	14.7931	14.8463	14.9308	15.0678	15.2833	15.6026	16.0408	16.5911	17.2143	17.8376	18.3618	18.6804	18.7022	18.3729	17.6877	16.6905	15.4627	14.1041	12.7146	11.3802	10.1646	9.10736	8.22739	7.52646	6.9962	6.62273	6.39198	6.29289	6.31902	6.46877	6.74166	7.13479	7.63887	8.23425	8.89294	9.58144	10.266	10.9189
		LOUD	13.3904	13.4485	13.5589	13.685	13.799	13.8903	13.9688	14.0611	14.2013	14.4203	14.7369	15.1544	15.6627	16.2456	16.8857	17.5668	18.2699	18.9663	19.6113	20.1432	20.4899	20.5814	20.3657	19.8213	18.9635	17.8417	16.5301	15.1141	13.6765	12.2861	10.9918	9.82322	8.79337	7.90553	7.15764	6.54643	6.06859	5.72043	5.49728	5.39274	5.39893	5.50768	5.71133	6.00351	6.38028	6.83935	7.37928
	62	MIME	3.36937	3.56435	3.78954	4.02995	4.26371	4.4655	4.6101	4.67907	4.6649	4.57429	4.42785	4.25609	4.09333	3.97036	3.90872	3.91714	3.99143	4.11624	4.26879	4.42267	4.55199	4.63484	4.65653	4.61099	4.50174	4.34031	4.14415	3.93332	3.72701	3.54088	3.3847	3.26186	3.16904	3.09842	3.03963	2.98237	2.91903	2.84583	2.76367	2.67802	2.59749	2.53286	2.4948	2.49179	2.52863	2.60538	2.71712
		WHISPER	4.10281	4.0357	3.93537	3.81489	3.68969	3.57538	3.4857	3.43002	3.41245	3.43236	3.48689	3.57277	3.68988	3.84103	4.03053	4.26041	4.52587	4.81269	5.09619	5.34368	5.51889	5.58866	5.5298	5.33481	5.01545	4.60217	4.13954	3.67838	3.26581	2.9373	2.71072	2.58539	2.54536	2.56548	2.61865	2.68143	2.73737	2.77781	2.79957	2.80333	2.79166	2.76781	2.73619	2.70308	2.6776	2.67048	2.69415
		NORMAL	4.09273	4.15525	4.1961	4.21401	4.21176	4.19603	4.17584	4.15982	4.15284	4.15466	4.16097	4.16579	4.16564	4.16232	4.16381	4.18124	4.22512	4.29941	4.39828	4.50496	4.59484	4.64042	4.61866	4.5164	4.33417	4.08585	3.79482	3.48885	3.19468	2.93468	2.72455	2.57385	2.4858	2.45824	2.48359	2.54966	2.64144	2.74326	2.84214	2.92934	3.00057	3.05439	3.08958	3.10403	3.09454	3.05869	2.99723
		LOUD	3.4602	3.49061	3.52042	3.5433	3.55619	3.56165	3.56825	3.58849	3.63556	3.71978	3.84607	4.01336	4.21554	4.44355	4.68652	4.93244	5.16733	5.37516	5.53816	5.63881	5.66292	5.60221	5.45593	5.23077	4.93933	4.59782	4.2244	3.83727	3.45382	3.08961	2.75871	2.47301	2.24349	2.0796	1.9883	1.97203	2.02654	2.13923	2.28924	2.45029	2.59561	2.70306	2.7607	2.76854	2.73824	2.68974	2.64606
	63	MIME	5.20485	5.18564	5.16844	5.16059	5.16375	5.17323	5.17991	5.17417	5.1492	5.10279	5.03725	4.95753	4.86992	4.78118	4.69903	4.63286	4.59368	4.59259	4.63819	4.73438	4.87786	5.05769	5.2565	5.45282	5.6249	5.75409	5.82836	5.84401	5.80649	5.72953	5.63266	5.53747	5.46452	5.43019	5.44514	5.51289	5.62997	5.78572	5.96313	6.14053	6.29362	6.39973	6.44222	6.41409	6.31989	6.17448	5.99955
		WHISPER	4.18774	4.18622	4.20722	4.241	4.28156	4.32705	4.37925	4.44198	4.51847	4.61087	4.71902	4.84109	4.97348	5.11067	5.24506	5.36655	5.46308	5.52251	5.53564	5.49945	5.41902	5.30784	5.18418	5.06679	4.96963	4.89786	4.8481	4.80987	4.77088	4.72192	4.66149	4.59783	4.54748	4.53203	4.57205	4.68049	4.8583	5.093	5.36095	5.63271	5.87944	6.07844	6.21471	6.28258	6.28304	6.22241	6.11084
		NORMAL	4.39744	4.26832	4.17586	4.12889	4.12695	4.1605	4.21379	4.26835	4.30705	4.31709	4.2934	4.23972	4.16908	4.10116	4.05912	4.06364	4.1283	4.25584	4.43705	4.65386	4.88428	5.10891	5.31583	5.50316	5.67715	5.84823	6.02598	6.21384	6.40705	6.59226	6.74961	6.85724	6.89575	6.85331	6.72921	6.53419	6.28956	6.02325	5.76552	5.54428	5.38165	5.29129	5.27657	5.32968	5.43223	5.55715	5.67403
		LOUD	5.50268	5.61507	5.67082	5.66839	5.6166	5.53111	5.43008	5.32982	5.24187	5.1727	5.12376	5.09394	5.08072	5.08218	5.09835	5.13102	5.1835	5.25959	5.36195	5.49079	5.64171	5.80569	5.96774	6.10847	6.20532	6.23707	6.18769	6.05145	5.83588	5.56151	5.25958	4.966	4.71426	4.52908	4.42265	4.39357	4.42882	4.50837	4.61039	4.71551	4.80978	4.88496	4.93754	4.96704	4.97426	4.96165	4.93339
	64	MIME	3.56722	3.63772	3.71128	3.78288	3.85217	3.92288	3.99921	4.08468	4.18029	4.28614	4.40267	4.53318	4.68414	4.86351	5.078	5.33067	5.61891	5.9349	6.26672	6.60037	6.92136	7.21593	7.47112	7.67568	7.82027	7.89773	7.9043	7.8398	7.70865	7.51874	7.28022	7.00337	6.69664	6.36538	6.01214	5.63953	5.25275	4.86278	4.48673	4.14742	3.86844	3.6704	3.56579	3.5565	3.63245	3.77359	3.95321
		WHISPER	4.50103	4.51599	4.53323	4.54597	4.54741	4.5316	4.49585	4.44186	4.37666	4.31307	4.26924	4.26751	4.33179	4.48498	4.74428	5.11648	5.59389	6.15301	6.75648	7.35849	7.91364	8.38501	8.74998	9.00103	9.14327	9.18767	9.14611	9.02758	8.83792	8.58186	8.26637	7.90258	7.50597	7.09426	6.68407	6.28738	5.9104	5.55376	5.21558	4.89378	4.58888	4.30398	4.04405	3.81378	3.6159	3.4506	3.31561
		NORMAL	4.54015	4.46263	4.41486	4.39808	4.4095	4.44277	4.48898	4.53758	4.57803	4.6016	4.60279	4.58197	4.54592	4.50776	4.48415	4.4926	4.54666	4.65293	4.80894	5.00334	5.21909	5.43791	5.64476	5.83101	5.9948	6.13824	6.26305	6.36612	6.43767	6.46286	6.42593	6.31615	6.13258	5.88536	5.59359	5.28119	4.97169	4.68454	4.43324	4.22653	4.07045	3.96977	3.92939	3.95339	4.04248	4.19148	4.38698
		LOUD	4.94164	4.78428	4.63151	4.49146	4.37249	4.28264	4.23011	4.22292	4.26853	4.37291	4.53961	4.76859	5.0562	5.39509	5.77532	6.18485	6.61103	7.0402	7.45857	7.8523	8.20856	8.51648	8.76768	8.95555	9.07373	9.11395	9.06558	8.91715	8.66008	8.29368	7.82939	7.29237	6.71871	6.14936	5.62239	5.16545	4.79188	4.50023	4.27792	4.10659	3.96814	3.84917	3.74388	3.65371	3.58534	3.54727	3.54717
6v	65	MIME	1.26795	1.35392	1.41811	1.45069	1.44547	1.40154	1.32372	1.22185	1.10854	0.996648	0.896581	0.814502	0.751739	0.705853	0.67248	0.647334	0.627881	0.613573	0.605265	0.603662	0.608257	0.616734	0.625636	0.631237	0.630988	0.624009	0.611051	0.593576	0.573058	0.550309	0.525844	0.500317	0.475163	0.452848	0.436315	0.428474	0.431207	0.445119	0.469607	0.503694	0.546585	0.598089	0.658551	0.728363	0.80712	0.892998	0.982154
		WHISPER	0.415864	0.430664	0.441363	0.447968	0.45078	0.450286	0.447125	0.442032	0.436027	0.430207	0.425356	0.421788	0.419047	0.416196	0.411965	0.405187	0.394988	0.381074	0.363562	0.343155	0.321043	0.298895	0.278539	0.261679	0.249484	0.242366	0.240191	0.24246	0.248926	0.259926	0.276536	0.300237	0.332105	0.372299	0.419336	0.470119	0.520013	0.563957	0.597294	0.616933	0.622193	0.614979	0.599346	0.580777	0.564776	0.555929	0.556871
		NORMAL	0.213977	0.208742	0.20484	0.202331	0.20068	0.199192	0.197409	0.195361	0.19401	0.194829	0.199325	0.208317	0.221457	0.237473	0.254596	0.271535	0.288004	0.304795	0.32316	0.344002	0.367026	0.390514	0.41178	0.427988	0.437003	0.437971	0.431311	0.418413	0.401078	0.381088	0.359803	0.338217	0.316965	0.296442	0.276908	0.258583	0.241868	0.227347	0.215844	0.208448	0.206461	0.210981	0.22289	0.242634	0.270365	0.305901	0.348649
		LOUD	0.588045	0.556924	0.525223	0.494516	0.465967	0.440669	0.419389	0.402606	0.390035	0.380829	0.374013	0.369101	0.366547	0.368035	0.375742	0.391651	0.416443	0.449117	0.48668	0.524782	0.558441	0.582897	0.594468	0.591036	0.572368	0.540012	0.497054	0.447373	0.395213	0.344586	0.298933	0.261118	0.2335	0.218014	0.216297	0.22937	0.257335	0.298643	0.34984	0.40547	0.458587	0.502014	0.529604	0.5377	0.526008	0.49747	0.457392
	66	MIME	16.2246	16.0232	15.8446	15.6974	15.5904	15.535	15.5427	15.6208	15.7712	15.9869	16.253	16.5517	16.8668	17.1876	17.5085	17.8249	18.1281	18.4004	18.6177	18.7532	18.7854	18.7045	18.5132	18.226	17.8629	17.4458	16.9959	16.5342	16.0812	15.6557	15.2723	14.9368	14.6449	14.3834	14.1361	13.8915	13.6508	13.4312	13.2639	13.1854	13.2262	13.3988	13.6909	14.0654	14.4669	14.8345	15.1145
		WHISPER	18.3393	18.4363	18.5611	18.7219	18.9226	19.1622	19.4351	19.7307	20.0309	20.3103	20.5371	20.6791	20.711	20.6232	20.428	20.1594	19.8652	19.5945	19.3838	19.2479	19.1785	19.1485	19.1226	19.0661	18.9509	18.7594	18.4836	18.1246	17.6903	17.1953	16.6599	16.108	15.5661	15.0594	14.6105	14.2362	13.9462	13.741	13.6123	13.5449	13.5198	13.5186	13.5271	13.5379	13.5502	13.5684	13.5987
		NORMAL	17.9477	17.8408	17.7338	17.6168	17.4762	17.3	17.0846	16.8364	16.5737	16.322	16.1106	15.9646	15.9004	15.9213	16.016	16.1614	16.3281	16.4858	16.6102	16.6858	16.706	16.6695	16.5761	16.4237	16.2075	15.9214	15.5619	15.1335	14.6515	14.1439	13.6494	13.2127	12.8778	12.6812	12.647	12.782	13.0765	13.505	14.0286	14.5985	15.1632	15.6751	16.0997	16.4217	16.6485	16.8055	16.9279
		LOUD	16.6422	16.584	16.5289	16.4694	16.4065	16.3504	16.318	16.3288	16.4009	16.5468	16.7713	17.0702	17.43	17.8294	18.2428	18.6405	18.9917	19.2637	19.4232	19.4402	19.2926	18.9728	18.4924	17.882	17.1859	16.4552	15.7378	15.0744	14.4977	14.035	13.7117	13.552	13.5738	13.7825	14.1631	14.6772	15.2666	15.8626	16.4004	16.8326	17.1384	17.3263	17.4282	17.4882	17.5501	17.644	17.7798
	67	MIME	17.2478	17.0995	16.9588	16.8231	16.6942	16.581	16.4969	16.4556	16.4668	16.5319	16.6438	16.7884	16.9485	17.108	17.2546	17.3799	17.4779	17.5405	17.5566	17.5107	17.3887	17.1827	16.8985	16.5573	16.1938	15.8487	15.5585	15.348	15.224	15.1764	15.1825	15.2134	15.2404	15.2401	15.1966	15.1028	14.9597	14.7768	14.5706	14.3624	14.1757	14.0312	13.9405	13.9027	13.9039	13.9193	13.9214
		WHISPER	13.3865	13.3066	13.1586	12.9593	12.7367	12.5227	12.344	12.2159	12.1426	12.1203	12.144	12.2126	12.3317	12.5132	12.7697	13.1076	13.5212	13.9893	14.4763	14.9398	15.3374	15.6363	15.8189	15.8837	15.8443	15.7235	15.5507	15.3562	15.1689	15.0145	14.9125	14.8748	14.9031	14.9882	15.1119	15.249	15.3748	15.4692	15.5223	15.5365	15.5261	15.5124	15.5177	15.5593	15.6447	15.771	15.9274
		NORMAL	13.6095	13.5862	13.5305	13.4456	13.3417	13.2346	13.1439	13.0894	13.0875	13.1479	13.2718	13.4498	13.6639	13.89	14.1012	14.2742	14.3928	14.4507	14.4508	14.403	14.3206	14.2185	14.1139	14.0267	13.9792	13.9937	14.0888	14.2737	14.5457	14.891	15.2874	15.7107	16.1393	16.5566	16.9536	17.3264	17.6784	18.019	18.3634	18.7329	19.15	19.6337	20.1932	20.8217	21.4949	22.1729	22.8072
		LOUD	15.0161	14.8838	14.732	14.5815	14.4507	14.35	14.2782	14.2232	14.1655	14.0868	13.9757	13.8336	13.6753	13.5252	13.4111	13.3569	13.3763	13.47	13.6261	13.8231	14.0331	14.2272	14.3797	14.4717	14.4962	14.4588	14.3791	14.2881	14.2239	14.2254	14.3246	14.5415	14.8803	15.3285	15.8587	16.4348	17.0169	17.5678	18.0552	18.4546	18.7482	18.9252	18.9807	18.9182	18.7493	18.4953	18.1858
	68	MIME	6.76477	6.81162	6.86281	6.90299	6.91964	6.90716	6.86856	6.81483	6.76195	6.72715	6.72433	6.76089	6.83771	6.94994	7.09002	7.25042	7.42498	7.60903	7.79782	7.98488	8.16035	8.31187	8.42545	8.48849	8.49166	8.43072	8.30506	8.118	7.87508	7.58471	7.25898	6.91438	6.57218	6.25515	5.98526	5.77824	5.6407	5.56898	5.55003	5.56484	5.59269	5.61549	5.6206	5.60301	5.56563	5.51658	5.46712
		WHISPER	6.55734	6.47676	6.39484	6.30914	6.21907	6.12595	6.03601	5.9609	5.91733	5.92557	6.0042	6.16516	6.40895	6.72224	7.0786	7.44255	7.77487	8.03796	8.20089	8.24332	8.15725	7.94798	7.63336	7.24047	6.80226	6.35298	5.9249	5.54588	5.23781	5.01548	4.88478	4.84279	4.87781	4.97257	5.10721	5.2639	5.43001	5.59959	5.77372	5.95662	6.1531	6.36365	6.58098	6.78924	6.96556	7.08433	7.12385
		NORMAL	4.9152	4.89211	4.8502	4.79104	4.71811	4.63645	4.55176	4.47048	4.39935	4.34496	4.31299	4.3071	4.32783	4.37217	4.43357	4.50378	4.57352	4.63494	4.68251	4.71366	4.72844	4.72928	4.72041	4.70737	4.69754	4.69879	4.72003	4.76957	4.85345	4.97461	5.13169	5.31914	5.52807	5.74708	5.96279	6.1609	6.32721	6.45004	6.52346	6.55045	6.54437	6.52803	6.52909	6.574	6.68065	6.85454	7.08773
		LOUD	6.61479	6.69236	6.74072	6.7597	6.75436	6.73182	6.69791	6.65519	6.60216	6.53259	6.43777	6.30893	6.14107	5.93703	5.70935	5.48005	5.27687	5.12818	5.05609	5.07157	5.17237	5.34306	5.55816	5.78676	5.99846	6.16796	6.27981	6.33076	6.33046	6.29934	6.26485	6.2546	6.29045	6.383	6.52942	6.71484	6.91665	7.111	7.279	7.41029	7.50392	7.56629	7.60757	7.63814	7.66622	7.69763	7.73614
	69	MIME	5.28596	5.23477	5.1591	5.05951	4.94148	4.81476	4.69082	4.57993	4.4888	4.41951	4.36977	4.33429	4.30621	4.27982	4.25156	4.22062	4.18936	4.1619	4.14224	4.13266	4.13084	4.12988	4.11901	4.08589	4.02072	3.91964	3.78643	3.63306	3.47744	3.33988	3.23815	3.18465	3.18309	3.22863	3.30982	3.41197	3.52117	3.62781	3.72775	3.82084	3.90764	3.98595	4.0488	4.08592	4.08765	4.04989	3.97769
		WHISPER	5.33695	5.34617	5.34428	5.3381	5.33798	5.35579	5.40157	5.47972	5.58684	5.71168	5.83646	5.94039	6.00439	6.01369	5.96221	5.85357	5.70028	5.52162	5.33931	5.1738	5.04039	4.94658	4.89155	4.86677	4.85777	4.84763	4.82081	4.76629	4.67982	4.56362	4.42444	4.27078	4.10958	3.94541	3.78074	3.61861	3.46373	3.32387	3.20777	3.12306	3.07337	3.057	3.06714	3.09408	3.12849	3.16428	3.20049
		NORMAL	3.99228	3.93989	3.90331	3.88511	3.88855	3.91509	3.96183	4.02067	4.07953	4.12503	4.14611	4.13644	4.09547	4.02739	3.93922	3.83872	3.73289	3.62728	3.52641	3.43449	3.35565	3.29422	3.25422	3.23866	3.24939	3.28712	3.35174	3.4424	3.55718	3.69185	3.83872	3.98605	4.11876	4.22106	4.28018	4.29055	4.25588	4.18908	4.10842	4.03156	3.97018	3.92659	3.8945	3.86337	3.82469	3.77694	3.72742
		LOUD	4.03721	4.00808	4.01408	4.05402	4.12338	4.21456	4.31902	4.42784	4.53339	4.62972	4.71318	4.78193	4.83511	4.87267	4.89555	4.90489	4.90213	4.88826	4.86377	4.82847	4.78266	4.72757	4.66594	4.60179	4.53908	4.4807	4.42778	4.38031	4.33888	4.30616	4.28675	4.28608	4.30704	4.34719	4.39738	4.44261	4.46599	4.45297	4.39578	4.29521	4.16141	4.01147	3.86652	3.74796	3.674	3.65599	3.69602
	70	MIME	7.73003	7.53248	7.28319	7.0076	6.73443	6.48997	6.29293	6.15136	6.0622	6.01376	5.99116	5.98163	5.9798	5.98961	6.02304	6.09647	6.22408	6.41251	6.65699	6.9407	7.23776	7.51777	7.75171	7.91658	7.99848	7.99394	7.9092	7.75843	7.56087	7.3371	7.10536	6.87976	6.66899	6.47837	6.31175	6.17463	6.0746	6.02076	6.01997	6.07312	6.17176	6.29797	6.42653	6.53073	6.58894	6.59087	6.54039
		WHISPER	7.82986	8.03194	8.19887	8.32097	8.40052	8.45098	8.49206	8.54363	8.61906	8.72093	8.84053	8.95903	9.05288	9.09991	9.08617	9.01097	8.88742	8.73949	8.59325	8.469	8.37471	8.30475	8.2438	8.17401	8.08161	7.96059	7.81231	7.64114	7.45056	7.24139	7.01249	6.76401	6.50056	6.2332	5.97697	5.74943	5.5667	5.4404	5.37611	5.37309	5.42394	5.51615	5.63298	5.75595	5.86898	5.96172	6.03157
		NORMAL	6.34016	6.31223	6.3474	6.45374	6.62689	6.84949	7.0939	7.32653	7.51428	7.63021	7.65945	7.60165	7.47145	7.29441	7.10196	6.92457	6.78601	6.69886	6.66351	6.66993	6.70114	6.7392	6.76956	6.78513	6.78612	6.77934	6.77514	6.78476	6.81772	6.88024	6.97396	7.09533	7.2351	7.37924	7.51076	7.61253	7.67108	7.6788	7.63536	7.54641	7.42248	7.27591	7.11954	6.96401	6.81704	6.6827	6.5621
		LOUD	6.5099	6.54191	6.63241	6.76609	6.92256	7.07962	7.21839	7.32571	7.3963	7.43189	7.4389	7.42616	7.40318	7.37989	7.36787	7.38	7.42903	7.52341	7.66323	7.83639	8.0192	8.18002	8.28651	8.31326	8.24708	8.08986	7.85652	7.57034	7.2587	6.94799	6.66	6.40992	6.20508	6.04457	5.92149	5.82536	5.74553	5.67407	5.60759	5.54589	5.49151	5.44664	5.41251	5.38879	5.37486	5.37148	5.38095
	71	MIME	11.7742	11.7532	11.676	11.5554	11.4067	11.2459	11.0871	10.9384	10.8013	10.6703	10.5366	10.3918	10.2332	10.0668	9.90723	9.77395	9.68653	9.65808	9.69302	9.78587	9.92458	10.0944	10.282	10.4776	10.6756	10.8733	11.0706	11.2696	11.4739	11.6879	11.9147	12.1523	12.3923	12.6186	12.8107	12.948	13.0166	13.0117	12.938	12.8069	12.6318	12.4248	12.196	11.9547	11.7111	11.4765	11.262
		WHISPER	12.5918	12.4589	12.3635	12.3135	12.31	12.3468	12.4093	12.4774	12.5292	12.5477	12.524	12.4611	12.3717	12.2743	12.1881	12.1281	12.1035	12.1171	12.1666	12.2464	12.3488	12.4651	12.5861	12.7047	12.817	12.9245	13.0346	13.1578	13.3063	13.4891	13.7112	13.9728	14.2718	14.6074	14.9828	15.4072	15.894	16.4571	17.1057	17.8398	18.6473	19.503	20.3717	21.2119	21.9805	22.6379	23.153
		NORMAL	11.2489	11.4139	11.5668	11.6973	11.7995	11.8735	11.9244	11.96	11.9889	12.0163	12.0416	12.0583	12.0557	12.0234	11.9554	11.8526	11.7251	11.5891	11.4646	11.3701	11.3194	11.3189	11.3683	11.4632	11.5982	11.771	11.984	12.2428	12.5524	12.9126	13.3141	13.7387	14.1626	14.5634	14.9281	15.2568	15.5631	15.8698	16.1997	16.5687	16.9793	17.4188	17.8616	18.2746	18.6223	18.873	19.0033
		LOUD	11.0786	11.1942	11.3249	11.4589	11.587	11.7039	11.8072	11.8959	11.9685	12.0199	12.0426	12.0288	11.9739	11.8815	11.7639	11.6399	11.5285	11.4432	11.3872	11.3559	11.342	11.3437	11.3707	11.4451	11.597	11.8573	12.2494	12.7821	13.4479	14.2222	15.0669	15.9347	16.7775	17.5527	18.2305	18.7961	19.2497	19.601	19.8634	20.0458	20.1486	20.1636	20.0768	19.8748	19.551	19.1109	18.5738
	72	MIME	0.277325	0.283638	0.297847	0.317551	0.339215	0.358825	0.372891	0.379029	0.376348	0.365282	0.347239	0.323901	0.297063	0.268532	0.240336	0.215	0.195369	0.184219	0.183396	0.193067	0.211209	0.233794	0.255599	0.271531	0.278026	0.273869	0.260603	0.241757	0.22176	0.204436	0.192051	0.184921	0.181808	0.180713	0.18	0.179081	0.178655	0.18036	0.186069	0.197194	0.214111	0.236	0.26093	0.28637	0.309898	0.329847	0.345758
		WHISPER	0.140006	0.152298	0.162712	0.17138	0.17847	0.183914	0.187573	0.18927	0.188798	0.186257	0.182161	0.177539	0.174043	0.173748	0.178802	0.190797	0.210263	0.236273	0.266373	0.296961	0.324068	0.344128	0.354782	0.355182	0.346149	0.329843	0.309293	0.287698	0.268079	0.252841	0.243854	0.242411	0.249414	0.265316	0.289899	0.321929	0.358804	0.396477	0.429929	0.453967	0.464368	0.459148	0.439087	0.407934	0.371637	0.337032	0.310273
		NORMAL	0.0756101	0.0849549	0.100679	0.120565	0.142613	0.164976	0.185907	0.203543	0.215923	0.221244	0.218228	0.206558	0.187227	0.162514	0.135606	0.109952	0.0885445	0.0733455	0.0649487	0.0626106	0.0646002	0.068685	0.0727896	0.0754854	0.0764138	0.0763352	0.0768193	0.079674	0.0862841	0.0970385	0.111002	0.1262	0.140109	0.150543	0.156349	0.157793	0.156446	0.154562	0.154275	0.15698	0.162832	0.171037	0.180179	0.188914	0.196493	0.203078	0.209684
		LOUD	0.202919	0.198828	0.191622	0.180128	0.164488	0.146014	0.126796	0.109531	0.0971777	0.0926223	0.0981809	0.115175	0.143427	0.180741	0.222983	0.264468	0.298936	0.320858	0.326765	0.316145	0.291377	0.257302	0.219856	0.184709	0.156127	0.136573	0.126828	0.126528	0.134909	0.151188	0.174596	0.203993	0.237439	0.272017	0.304098	0.329975	0.346813	0.353277	0.350096	0.339744	0.326008	0.3131	0.304976	0.304701	0.31403	0.333139	0.36073
	73	MIME	6.99671	6.9266	6.8723	6.83365	6.80773	6.79197	6.78564	6.78949	6.8044	6.82964	6.86224	6.89705	6.92909	6.95494	6.97317	6.98277	6.98138	6.96418	6.92425	6.85489	6.7535	6.62412	6.47813	6.33304	6.20885	6.12353	6.08881	6.10662	6.16679	6.2474	6.31776	6.34421	6.29866	6.16561	5.94791	5.66629	5.35436	5.04994	4.78526	4.58024	4.4395	4.35367	4.30485	4.27306	4.24302	4.20792	4.17077
		WHISPER	6.0626	6.05819	6.09366	6.16957	6.28018	6.41478	6.55886	6.69696	6.81614	6.90835	6.97146	7.00802	7.02217	7.01644	6.98972	6.93797	6.85592	6.74195	6.5999	6.44119	6.28332	6.14673	6.05056	6.00966	6.03122	6.11662	6.26195	6.46209	6.71315	7.01482	7.37018	7.78386	8.25885	8.79271	9.37542	9.98727	10.6013	11.1866	11.7143	12.1639	12.5274	12.8109	13.0332	13.2218	13.4079	13.6216	13.8882
		NORMAL	7.31882	7.36345	7.3885	7.39083	7.36607	7.31028	7.22221	7.10486	6.96603	6.81766	6.67193	6.53819	6.41868	6.30725	6.19098	6.05547	5.89146	5.70062	5.4978	5.30884	5.16383	5.08841	5.09606	5.18496	5.33921	5.53483	5.74755	5.9596	6.16415	6.36605	6.57893	6.8199	7.10402	7.43899	7.82208	8.23985	8.66941	9.08217	9.44958	9.74818	9.96421	10.0974	10.1607	10.1789	10.1825	10.2017	10.258
		LOUD	6.49223	6.50788	6.5412	6.58778	6.6412	6.69346	6.73684	6.7658	6.77802	6.77299	6.75038	6.70765	6.63961	6.54059	6.40731	6.2426	6.05726	5.8697	5.7035	5.58238	5.52647	5.54829	5.65153	5.82998	6.06901	6.34655	6.63564	6.90673	7.13174	7.28795	7.36142	7.34939	7.25939	7.10712	6.91259	6.69611	6.47529	6.26275	6.06519	5.88288	5.71052	5.5385	5.35652	5.15677	4.93787	4.70674	4.4779
	74	MIME	20.8209	21.1986	21.5094	21.7315	21.8586	21.9018	21.8862	21.8458	21.8167	21.8322	21.9177	22.089	22.3516	22.7	23.1182	23.58	24.0493	24.4835	24.8372	25.0686	25.1476	25.062	24.822	24.4589	24.0183	23.5497	23.0963	22.6876	22.3362	22.0423	21.7969	21.588	21.4037	21.2334	21.0672	20.8951	20.7091	20.505	20.2847	20.0571	19.8377	19.6443	19.4935	19.3978	19.3637	19.3925	19.4841
		WHISPER	22.9241	22.3192	21.796	21.3938	21.129	20.9953	20.969	21.0162	21.1013	21.1921	21.2643	21.3019	21.2983	21.2549	21.1804	21.0895	20.9988	20.9234	20.8734	20.8518	20.8529	20.8662	20.8818	20.8967	20.9196	20.9747	21.0983	21.336	21.7319	22.3211	23.1215	24.1291	25.3168	26.6391	28.0398	29.4614	30.8542	32.1824	33.4249	34.5731	35.6267	36.5889	37.4655	38.2656	39.0062	39.7133	40.4233
		NORMAL	21.0743	20.9129	20.6814	20.394	20.0741	19.7517	19.4552	19.2062	19.0147	18.8786	18.7872	18.7274	18.69	18.6722	18.6782	18.7155	18.7915	18.9092	19.0669	19.2594	19.4799	19.7224	19.9815	20.2537	20.5352	20.8221	21.1121	21.4063	21.7113	22.0383	22.4	22.8073	23.2646	23.7686	24.3114	24.8849	25.4859	26.1193	26.7985	27.5418	28.3685	29.2934	30.3211	31.4434	32.636	33.8593	35.0613
		LOUD	20.3421	20.4014	20.5387	20.7369	20.9681	21.1989	21.3971	21.5368	21.6019	21.5866	21.4985	21.3571	21.1941	21.0502	20.9684	20.9867	21.1281	21.3936	21.7585	22.1759	22.5839	22.9182	23.1261	23.1787	23.0776	22.8552	22.5684	22.2873	22.0816	22.0072	22.0972	22.3565	22.7609	23.2613	23.79	24.2733	24.6429	24.847	24.8608	24.6887	24.3643	23.9417	23.4864	23.064	22.7321	22.533	22.4909
	75	MIME	7.16294	7.35229	7.48533	7.55152	7.54882	7.48379	7.36995	7.2251	7.06893	6.92036	6.79589	6.70863	6.66708	6.67481	6.72946	6.82149	6.9341	7.04502	7.13093	7.17208	7.15825	7.09141	6.98517	6.86102	6.74156	6.64383	6.57485	6.53028	6.49621	6.45424	6.38705	6.28248	6.13644	5.95233	5.73889	5.50746	5.2699	5.0377	4.82137	4.63095	4.47527	4.36002	4.28667	4.25113	4.2446	4.25589	4.27365
		WHISPER	7.23457	7.08001	6.98016	6.94859	6.98663	7.08259	7.21417	7.35423	7.47784	7.56793	7.61785	7.63054	7.61475	7.58059	7.53663	7.48814	7.43802	7.38746	7.33607	7.28154	7.21923	7.14215	7.04183	6.91208	6.75103	6.56442	6.36529	6.17231	6.0063	5.88542	5.82242	5.82265	5.88356	5.99659	6.14844	6.32231	6.49865	6.65699	6.77725	6.84401	6.84941	6.79577	6.69557	6.56805	6.43519	6.31619	6.22498
		NORMAL	5.44678	5.65619	5.84032	5.98947	6.09642	6.15773	6.17549	6.1577	6.11806	6.07257	6.03558	6.01473	6.00934	6.01049	6.00382	5.97369	5.90795	5.80002	5.65123	5.47059	5.27394	5.08266	4.92099	4.81328	4.77928	4.83037	4.96606	5.17198	5.42167	5.68073	5.91369	6.09086	6.19385	6.21809	6.17285	6.07743	5.95708	5.83753	5.74058	5.68105	5.6646	5.6879	5.74056	5.80776	5.8748	5.9302	5.96784
		LOUD	6.65029	6.57687	6.53466	6.53638	6.5883	6.68866	6.82914	6.99586	7.17153	7.33684	7.4735	7.56614	7.60523	7.58863	7.52142	7.41408	7.27798	7.12208	6.95067	6.76513	6.5673	6.36322	6.16535	5.99049	5.85555	5.77252	5.74339	5.75962	5.80303	5.85025	5.87828	5.86945	5.81612	5.72238	5.60328	5.48147	5.38109	5.32188	5.31483	5.35842	5.43988	5.53758	5.62568	5.67927	5.68008	5.61933	5.49997
	76	MIME	11.2648	11.2545	11.2325	11.2135	11.2044	11.2029	11.1992	11.1808	11.1398	11.0761	10.9996	10.9271	10.8759	10.8587	10.8782	10.9265	10.9881	11.0458	11.0884	11.1149	11.1359	11.1704	11.2368	11.3448	11.4893	11.6477	11.7851	11.8622	11.845	11.7132	11.4647	11.1148	10.6926	10.2347	9.77831	9.35788	9.0011	8.72901	8.55669	8.49395	8.54637	8.71324	8.98703	9.35027	9.77554	10.2266	10.6619
		WHISPER	13.0619	12.9499	12.8454	12.7555	12.6881	12.6495	12.6385	12.6448	12.6491	12.6283	12.5613	12.4364	12.2549	12.0305	11.7855	11.5448	11.3309	11.16	11.0391	10.9667	10.9324	10.9182	10.9023	10.8634	10.7853	10.6612	10.4954	10.3008	10.0958	9.89857	9.72318	9.57827	9.46804	9.39524	9.36469	9.38387	9.46099	9.60139	9.80191	10.0501	10.325	10.6025	10.8635	11.1007	11.3191	11.5334	11.7587
		NORMAL	9.70334	9.63764	9.59295	9.57764	9.59799	9.65528	9.74604	9.86193	9.99239	10.1267	10.2547	10.367	10.4548	10.5086	10.5188	10.4772	10.3793	10.2255	10.0239	9.78887	9.53824	9.29113	9.06408	8.87047	8.72016	8.62071	8.57662	8.58771	8.64666	8.7374	8.83709	8.92025	8.96625	8.96438	8.91684	8.83783	8.74947	8.67786	8.64933	8.6884	8.81665	9.05133	9.40296	9.87448	10.4585	11.1384	11.8883
		LOUD	13.1216	12.9615	12.7672	12.5808	12.4355	12.3483	12.3177	12.3282	12.3574	12.3839	12.3924	12.3763	12.3361	12.2786	12.2129	12.1481	12.0898	12.038	11.9843	11.9147	11.8123	11.663	11.4612	11.2109	10.9238	10.615	10.2956	9.97058	9.63732	9.29012	8.92527	8.54583	8.16273	7.79335	7.45728	7.17152	6.94788	6.79208	6.70552	6.68778	6.73829	6.85739	7.04428	7.29498	7.59926	7.93928	8.2898
	77	MIME	9.54765	9.46776	9.32308	9.13675	8.93778	8.75766	8.6243	8.55732	8.56471	8.6426	8.77584	8.94187	9.11413	9.26673	9.37825	9.43367	9.42633	9.35765	9.23556	9.07337	8.88797	8.6977	8.52153	8.37684	8.27764	8.2328	8.24446	8.30685	8.40723	8.52765	8.64784	8.74973	8.81901	8.84904	8.83941	8.79556	8.72451	8.63336	8.5261	8.40455	8.26934	8.12311	7.97225	7.82845	7.7067	7.62272	7.58776
		WHISPER	10.8889	11.118	11.3073	11.4462	11.5289	11.5501	11.5031	11.3805	11.1789	10.9025	10.568	10.204	9.84774	9.53835	9.30857	9.17807	9.14901	9.20701	9.3244	9.46736	9.60268	9.70341	9.75144	9.73795	9.66263	9.53266	9.36217	9.17216	8.99121	8.85316	8.79454	8.84912	9.04209	9.38408	9.86767	10.4682	11.1465	11.8568	12.555	13.2066	13.793	14.3144	14.7868	15.2383	15.7012	16.205	16.7698
		NORMAL	8.54208	8.51759	8.50478	8.51951	8.57943	8.69785	8.87755	9.10791	9.36455	9.614	9.82035	9.95265	9.99354	9.94313	9.81953	9.65532	9.48855	9.35319	9.27117	9.24818	9.27424	9.32957	9.39188	9.44374	9.4773	9.49352	9.50062	9.50915	9.52787	9.5615	9.6102	9.67007	9.73459	9.79753	9.85332	9.89775	9.92785	9.94135	9.93641	9.91125	9.86664	9.80716	9.74247	9.68779	9.66203	9.68397	9.768
		LOUD	8.58664	8.45714	8.31439	8.18378	8.09404	8.07156	8.13469	8.2884	8.52252	8.8113	9.11687	9.39679	9.61333	9.74187	9.777	9.73228	9.63508	9.51727	9.40406	9.30841	9.22842	9.1516	9.06234	8.94888	8.80767	8.64314	8.46499	8.28383	8.10881	7.94642	7.80155	7.67907	7.58457	7.52412	7.50326	7.52481	7.58707	7.68257	7.79843	7.91836	8.02559	8.10587	8.15123	8.16211	8.14673	8.1197	8.09742
	78	MIME	4.39816	4.36717	4.35423	4.35899	4.38024	4.41772	4.4717	4.54366	4.63472	4.74423	4.86793	4.99797	5.12435	5.23765	5.33206	5.40685	5.4657	5.51356	5.55407	5.58753	5.61114	5.62157	5.61782	5.60218	5.57969	5.5549	5.52949	5.50102	5.46421	5.41468	5.35304	5.28708	5.23117	5.2019	5.21254	5.26766	5.3599	5.47136	5.57749	5.65417	5.6837	5.65914	5.58542	5.47656	5.35032	5.22349	5.10751
		WHISPER	4.89456	4.89903	4.95184	5.04337	5.15583	5.26657	5.35286	5.39699	5.38996	5.33417	5.24233	5.1336	5.02876	4.94433	4.88979	4.86666	4.87035	4.89381	4.93079	4.97804	5.03553	5.10532	5.1891	5.28607	5.39137	5.4967	5.59119	5.66468	5.71007	5.72524	5.71423	5.68578	5.65122	5.62135	5.6033	5.59838	5.60204	5.60546	5.59941	5.57819	5.54287	5.50235	5.47028	5.46078	5.48277	5.53626	5.6116
		NORMAL	5.74994	5.56802	5.36497	5.15431	4.94976	4.76464	4.61107	4.49869	4.43335	4.41624	4.44282	4.5033	4.5833	4.66572	4.73296	4.77149	4.77446	4.74517	4.69729	4.65265	4.63606	4.668	4.75785	4.90088	5.07867	5.26439	5.43173	5.56271	5.65351	5.71559	5.77188	5.84972	5.97295	6.15621	6.40013	6.69244	7.0099	7.32441	7.60931	7.84546	8.02547	8.15443	8.24679	8.32045	8.38909	8.45765	8.52066
		LOUD	4.53445	4.49336	4.41954	4.32175	4.21394	4.11247	4.03308	3.98798	3.98218	4.01283	4.06961	4.13675	4.19702	4.23548	4.24244	4.21563	4.16018	4.08824	4.01503	3.9566	3.92499	3.92592	3.95764	4.01198	4.07761	4.14397	4.20501	4.26094	4.3182	4.38676	4.47662	4.59437	4.74021	4.90763	5.08382	5.25236	5.39588	5.49959	5.55454	5.55963	5.52142	5.45382	5.37464	5.30313	5.25745	5.25327	5.30363
	79	MIME	2.73918	2.65539	2.59591	2.56175	2.55201	2.56514	2.59961	2.65269	2.72017	2.79543	2.86981	2.93404	2.98015	3.0034	3.0036	2.985	2.95453	2.91933	2.88465	2.85222	2.81999	2.78344	2.73761	2.67892	2.60699	2.52466	2.43769	2.35329	2.27853	2.21864	2.17659	2.1527	2.14478	2.14874	2.15904	2.16926	2.17267	2.16316	2.13619	2.08922	2.02228	1.93733	1.8381	1.72959	1.6178	1.5096	1.41233
		WHISPER	2.46846	2.49541	2.54655	2.61833	2.70375	2.79363	2.87806	2.94894	3.00221	3.03877	3.06412	3.08643	3.11332	3.14973	3.19592	3.24769	3.29784	3.3379	3.36015	3.35913	3.33203	3.27893	3.2025	3.10718	2.99904	2.88437	2.76991	2.66194	2.56669	2.49025	2.43886	2.41792	2.43147	2.48037	2.56159	2.66757	2.78694	2.90583	3.0095	3.0845	3.12089	3.11389	3.06509	2.9833	2.88309	2.78292	2.70157
		NORMAL	2.13651	2.14083	2.16978	2.20876	2.24529	2.27034	2.27882	2.26878	2.24081	2.19713	2.14109	2.07707	2.01007	1.94539	1.88805	1.8417	1.80852	1.78887	1.78205	1.78742	1.80543	1.83801	1.88801	1.95812	2.04979	2.16221	2.29214	2.43427	2.58228	2.72975	2.87092	3.0018	3.12055	3.2271	3.32253	3.40769	3.48205	3.54306	3.58725	3.61126	3.61395	3.59746	3.56731	3.53157	3.49905	3.47723	3.47036
		LOUD	2.00017	1.98301	1.9546	1.90909	1.84495	1.76591	1.68122	1.60329	1.54476	1.51561	1.52054	1.55913	1.62657	1.71495	1.8155	1.91925	2.01784	2.10411	2.17267	2.22067	2.24835	2.25863	2.25633	2.24644	2.23266	2.21691	2.19938	2.17956	2.15686	2.13196	2.10694	2.08529	2.07171	2.07116	2.08776	2.12335	2.17564	2.23741	2.29708	2.34056	2.355	2.33209	2.27083	2.17841	2.06812	1.9563	1.85787
	80	MIME	1.33631	1.31787	1.30919	1.30837	1.31212	1.31681	1.31919	1.31688	1.30862	1.29409	1.27417	1.25087	1.22732	1.20751	1.19537	1.19368	1.20302	1.22132	1.24417	1.26625	1.28337	1.29416	1.30072	1.30879	1.32605	1.3599	1.41556	1.49455	1.59423	1.70826	1.82799	1.94368	2.04658	2.12992	2.18949	2.22373	2.23333	2.22048	2.18838	2.141	2.083	2.01965	1.95672	1.89987	1.8536	1.82092	1.80252
		WHISPER	1.39555	1.45293	1.50295	1.53891	1.5582	1.5626	1.55712	1.54817	1.54153	1.54073	1.54662	1.55739	1.56951	1.57839	1.57933	1.56834	1.5427	1.50193	1.448	1.38512	1.31939	1.25779	1.20699	1.17265	1.15875	1.16709	1.19728	1.24664	1.3104	1.38212	1.45442	1.52073	1.57639	1.62036	1.65519	1.68595	1.71801	1.75433	1.79338	1.82927	1.85399	1.86078	1.84756	1.81827	1.78193	1.74913	1.72854
		NORMAL	1.04085	1.06758	1.10115	1.14042	1.18452	1.23251	1.28274	1.33239	1.3779	1.4154	1.44143	1.45369	1.45084	1.43245	1.39888	1.35121	1.29189	1.2248	1.15566	1.09129	1.03871	1.0037	0.989457	0.995843	1.01934	1.05401	1.09318	1.13194	1.16853	1.20601	1.25173	1.31526	1.40556	1.5275	1.67964	1.85376	2.03612	2.21101	2.36455	2.48842	2.58215	2.65284	2.71297	2.77651	2.85399	2.94928	3.0574
		LOUD	1.16471	1.12309	1.08739	1.05609	1.02872	1.00602	0.98898	0.978015	0.972215	0.969429	0.966812	0.961826	0.952592	0.938434	0.919558	0.896866	0.871659	0.845607	0.820748	0.799693	0.785572	0.781214	0.788858	0.809417	0.842451	0.886403	0.9396	1.00108	1.071	1.15062	1.24164	1.345	1.45996	1.58322	1.7086	1.82724	1.92846	2.00139	2.0368	2.02929	1.97871	1.8906	1.77547	1.64678	1.51828	1.40172	1.305
	81	MIME	11.6645	11.6019	11.4587	11.2501	11.0002	10.7372	10.4881	10.2741	10.1083	9.99436	9.92862	9.90275	9.90624	9.92995	9.96598	10.0078	10.0491	10.0829	10.1025	10.1023	10.0815	10.0456	10.0075	9.98626	10.0022	10.0709	10.1985	10.3772	10.586	10.7951	10.9723	11.0912	11.1378	11.1142	11.0371	10.9349	10.8396	10.778	10.7663	10.8072	10.8916	11.0049	11.1332	11.2688	11.41	11.559	11.7162
		WHISPER	11.0671	10.8544	10.6812	10.5572	10.4895	10.4848	10.5491	10.6862	10.895	11.1669	11.4832	11.8172	12.1361	12.4058	12.596	12.6848	12.6628	12.5346	12.3189	12.0459	11.7522	11.4748	11.2438	11.0782	10.9845	10.958	10.9888	11.0667	11.1869	11.3501	11.5614	11.8246	12.1373	12.4864	12.8488	13.1941	13.4926	13.7206	13.8658	13.9279	13.9159	13.8455	13.7361	13.6101	13.4916	13.4068	13.3813
		NORMAL	8.60649	8.58777	8.5869	8.62551	8.71857	8.86814	9.06336	9.28325	9.50331	9.70181	9.86397	9.98328	10.0592	10.0951	10.095	10.0627	10.0012	9.91405	9.80634	9.68736	9.56991	9.47141	9.41205	9.41193	9.4896	9.65834	9.92578	10.2925	10.7539	11.3023	11.9301	12.6315	13.4031	14.2421	15.1426	16.0921	17.0685	18.0415	18.9776	19.8458	20.6254	21.3099	21.9071	22.4354	22.9189	23.3805	23.8384
		LOUD	8.97382	9.01685	9.14429	9.34111	9.58198	9.83665	10.0767	10.2805	10.4365	10.545	10.6155	10.6647	10.7103	10.7665	10.8396	10.9278	11.022	11.1103	11.1821	11.2302	11.2514	11.2456	11.2142	11.1605	11.0914	11.0181	10.9575	10.9291	10.9508	11.0338	11.1792	11.3775	11.6121	11.8644	12.1177	12.3599	12.5825	12.7771	12.9339	13.0415	13.0884	13.0683	12.9821	12.8398	12.6579	12.4552	12.2487
	82	MIME	22.3392	22.2834	22.2724	22.2933	22.3281	22.3581	22.3646	22.3325	22.2493	22.1056	21.8994	21.6368	21.3344	21.0195	20.7255	20.4845	20.3193	20.2358	20.2197	20.2394	20.2535	20.2226	20.1209	19.9433	19.7079	19.4532	19.228	19.0813	19.0496	19.1492	19.3697	19.6765	20.0179	20.3355	20.5788	20.7162	20.7405	20.6681	20.5312	20.3687	20.2159	20.0995	20.0365	20.034	20.093	20.2087	20.3696
		WHISPER	18.6149	18.509	18.4393	18.427	18.4893	18.6347	18.8581	19.1411	19.4569	19.7769	20.0765	20.3397	20.5587	20.7313	20.8578	20.9374	20.9688	20.9489	20.8764	20.7526	20.583	20.3791	20.157	19.9378	19.7458	19.6092	19.5588	19.6294	19.8558	20.2701	20.8926	21.7258	22.7483	23.9138	25.1568	26.403	27.581	28.633	29.5209	30.2287	30.7581	31.1218	31.3372	31.4228	31.3975	31.2831	31.1099
		NORMAL	19.04	19.1106	19.1912	19.2744	19.3567	19.4362	19.5094	19.5728	19.6231	19.6592	19.6837	19.7019	19.7229	19.758	19.819	19.9155	20.0519	20.2234	20.415	20.6007	20.7481	20.8239	20.8027	20.6749	20.4512	20.164	19.863	19.6069	19.4526	19.4438	19.6033	19.9283	20.3923	20.9518	21.5546	22.1505	22.6988	23.1749	23.571	23.8956	24.1692	24.419	24.6733	24.9562	25.2824	25.654	26.0587
		LOUD	20.7068	20.7246	20.6297	20.4069	20.0643	19.635	19.1701	18.7278	18.3602	18.1024	17.9674	17.9471	18.0175	18.1465	18.3005	18.4503	18.5749	18.6619	18.7084	18.7207	18.7139	18.71	18.7357	18.8169	18.974	19.2145	19.5301	19.8957	20.2777	20.6433	20.9719	21.2638	21.54	21.8343	22.1782	22.5871	23.0491	23.5233	23.948	24.2556	24.3881	24.31	24.014	23.5191	22.8636	22.098	21.2761
	83	MIME	25.1662	24.9706	24.8549	24.819	24.8459	24.9077	24.9726	25.0117	25.0037	24.9382	24.82	24.6685	24.5192	24.4181	24.4125	24.538	24.8051	25.1933	25.6499	26.1024	26.476	26.7143	26.7968	26.7463	26.6237	26.514	26.5028	26.6565	27.0055	27.5404	28.2165	28.9677	29.7231	30.4207	31.0168	31.4883	31.8286	32.0414	32.1348	32.1187	32.0031	31.8007	31.5297	31.2141	30.8848	30.575	30.3173
		WHISPER	26.3387	25.9428	25.7033	25.6513	25.7932	26.1091	26.5554	27.0732	27.5958	28.0601	28.4169	28.6376	28.7171	28.6726	28.5365	28.3472	28.1403	27.9442	27.7772	27.6514	27.5795	27.5827	27.697	27.973	28.4691	29.237	30.3046	31.6617	33.2539	34.9855	36.7344	38.371	39.781	40.8828	41.6413	42.0708	42.2312	42.2139	42.1214	42.045	42.0424	42.1278	42.2711	42.4097	42.4706	42.3921	42.1411
		NORMAL	25.896	25.7148	25.482	25.2258	24.9713	24.7388	24.541	24.385	24.2735	24.2069	24.1849	24.2085	24.2819	24.4135	24.6128	24.8866	25.2332	25.638	26.0717	26.4957	26.8727	27.1801	27.423	27.641	27.9039	28.2967	28.9008	29.7716	30.9241	32.3316	33.9333	35.6541	37.4207	39.1762	40.8833	42.5194	44.0689	45.5182	46.8568	48.0876	49.2354	50.3527	51.5124	52.7906	54.2414	55.8746	57.644
		LOUD	25.2234	25.3248	25.4511	25.589	25.7316	25.8781	26.0313	26.191	26.3518	26.5013	26.6212	26.6914	26.6968	26.6307	26.4983	26.3165	26.1107	25.9103	25.7457	25.6432	25.6224	25.6948	25.8615	26.114	26.4363	26.8093	27.2156	27.6464	28.1038	28.6008	29.1573	29.7917	30.5142	31.3181	32.1756	33.0393	33.8467	34.5312	35.036	35.3262	35.3987	35.2826	35.0334	34.7226	34.4218	34.189	34.0582
	84	MIME	30.1516	30.0553	29.9959	29.9642	29.9473	29.9309	29.9023	29.8524	29.7774	29.6806	29.5717	29.4671	29.3877	29.3542	29.3801	29.4684	29.6066	29.7702	29.9302	30.0628	30.1591	30.2321	30.3154	30.4584	30.7163	31.1387	31.7593	32.5884	33.6099	34.7832	36.0492	37.3412	38.5968	39.7655	40.8146	41.7291	42.5058	43.1475	43.6577	44.0377	44.2871	44.4062	44.3977	44.2686	44.0293	43.692	43.2705
		WHISPER	35.9204	35.9368	35.8538	35.6796	35.4325	35.1372	34.8193	34.5039	34.2162	33.9806	33.818	33.7401	33.7425	33.8046	33.8906	33.9587	33.9687	33.89	33.7065	33.4146	33.0247	32.5603	32.0559	31.5592	31.1281	30.8255	30.7136	30.843	31.2442	31.9209	32.8479	33.9729	35.2226	36.5118	37.7516	38.8591	39.7639	40.4156	40.7884	40.8832	40.7261	40.3636	39.8539	39.2581	38.6306	38.0138	37.4334
		NORMAL	29.6608	29.278	28.887	28.5304	28.2485	28.0701	28.0055	28.0439	28.1551	28.2961	28.4216	28.4936	28.4893	28.4039	28.2481	28.0433	27.8158	27.5942	27.4072	27.2865	27.2674	27.3852	27.6707	28.141	28.7945	29.6108	30.5555	31.5906	32.6857	33.8259	35.0152	36.2734	37.6276	39.0994	40.6972	42.4043	44.1794	45.9619	47.6841	49.2853	50.7265	51.9966	53.1086	54.0879	54.9575	55.7248	56.3764
		LOUD	27.665	27.832	28.0119	28.1723	28.2903	28.3543	28.3641	28.3278	28.2579	28.1676	28.0675	27.964	27.8578	27.7465	27.6251	27.49	27.3407	27.1833	27.0296	26.8975	26.8085	26.7846	26.8435	26.9967	27.2461	27.584	27.9948	28.4586	28.9568	29.4759	30.0095	30.5571	31.12	31.6946	32.267	32.8105	33.2892	33.6641	33.903	33.9883	33.9213	33.7198	33.4119	33.027	32.5891	32.1124	31.6021
	85	MIME	34.9244	34.8558	34.8438	34.87	34.9148	34.9595	34.9876	34.9885	34.9565	34.8926	34.8012	34.6868	34.5524	34.3997	34.2292	34.042	33.8411	33.6302	33.4116	33.1856	32.951	32.708	32.4607	32.2183	31.9946	31.8037	31.655	31.5482	31.4736	31.4144	31.3523	31.2753	31.182	31.0822	30.9937	30.9353	30.9177	30.9381	30.9786	31.0105	31.0011	30.9266	30.7798	30.5761	30.3503	30.1479	30.0105
		WHISPER	39.1154	38.9001	38.6498	38.3994	38.1752	37.9858	37.8199	37.6496	37.4422	37.1732	36.8372	36.4554	36.071	35.7385	35.5082	35.4093	35.4388	35.561	35.7161	35.8337	35.8509	35.727	35.4498	35.0387	34.5377	34.006	33.5079	33.1027	32.8348	32.7273	32.7799	32.9667	33.2384	33.5299	33.7682	33.8856	33.8327	33.5908	33.1768	32.6413	32.058	31.5068	31.057	30.755	30.6173	30.6347	30.7793
		NORMAL	35.8239	36.0594	36.2457	36.3431	36.3181	36.1495	35.8331	35.382	34.822	34.1879	33.5182	32.8532	32.2336	31.6981	31.2793	30.9993	30.8646	30.8641	30.9687	31.1368	31.3207	31.4762	31.5716	31.5925	31.5435	31.4456	31.3273	31.217	31.1339	31.0847	31.0653	31.065	31.074	31.087	31.1057	31.1365	31.1868	31.2609	31.3594	31.4793	31.6175	31.7762	31.9662	32.2074	32.5257	32.9449	33.4789
		LOUD	37.0671	37.0299	36.865	36.5825	36.2084	35.7798	35.335	34.908	34.5212	34.1846	33.8965	33.6477	33.4265	33.2228	33.0293	32.8415	32.6557	32.466	32.2652	32.045	31.8013	31.5371	31.2637	30.9987	30.7613	30.5665	30.4188	30.3108	30.2257	30.1399	30.0283	29.8688	29.644	29.3443	28.9684	28.524	28.0276	27.5042	26.9821	26.4921	26.0608	25.7108	25.4576	25.3117	25.2797	25.3665	25.5732
	86	MIME	4.5467	4.44139	4.35483	4.29604	4.26802	4.26857	4.29263	4.33432	4.38773	4.44801	4.51101	4.57367	4.63315	4.68741	4.73492	4.77512	4.80813	4.83513	4.85774	4.87739	4.89451	4.9086	4.9179	4.92007	4.91194	4.88912	4.8459	4.77526	4.67015	4.52575	4.34161	4.12351	3.88357	3.63801	3.40493	3.20087	3.03839	2.92464	2.86078	2.84285	2.86284	2.91177	2.98136	3.06676	3.16731	3.287	3.43225
		WHISPER	5.53377	5.52239	5.49598	5.46824	5.45113	5.45223	5.47328	5.50987	5.55293	5.59043	5.60964	5.59954	5.55301	5.46764	5.34715	5.20052	5.04084	4.88258	4.73885	4.61861	4.52532	4.45714	4.4074	4.36692	4.32588	4.27549	4.2094	4.12508	4.02377	3.91154	3.79878	3.69842	3.62451	3.58876	3.59858	3.65435	3.74957	3.87119	4.00221	4.12508	4.22476	4.29124	4.32121	4.31742	4.28819	4.24561	4.20396
		NORMAL	4.14308	4.16506	4.19285	4.22756	4.26902	4.31643	4.36862	4.42448	4.48318	4.54388	4.60497	4.66435	4.71802	4.76099	4.78813	4.79624	4.78497	4.75859	4.7245	4.69148	4.66646	4.65209	4.64537	4.63898	4.62397	4.59391	4.54753	4.49029	4.43234	4.38469	4.35418	4.34	4.3326	4.31605	4.27408	4.19647	4.08449	3.95267	3.8251	3.72868	3.68488	3.70352	3.78073	3.90125	4.04385	4.18832	4.31933
		LOUD	5.28279	5.04563	4.78056	4.51098	4.26101	4.0512	3.89399	3.79136	3.73602	3.71449	3.71264	3.72032	3.73534	3.76356	3.81593	3.90463	4.037	4.21278	4.4223	4.64851	4.86982	5.06506	5.21693	5.31423	5.35288	5.33452	5.26531	5.154	5.01108	4.84875	4.68094	4.52305	4.3906	4.29649	4.24757	4.24199	4.26872	4.30988	4.34589	4.36146	4.35084	4.31953	4.28303	4.26172	4.27428	4.33158	4.4334
	87	MIME	15.1386	15.3256	15.5284	15.7356	15.9317	16.0954	16.2036	16.2364	16.1862	16.0608	15.8833	15.6853	15.4991	15.3475	15.2424	15.1851	15.1721	15.1996	15.2655	15.3673	15.499	15.6483	15.7977	15.9298	16.0333	16.1066	16.1586	16.2028	16.2491	16.2969	16.3327	16.3339	16.2784	16.1553	15.9729	15.758	15.5495	15.3862	15.2945	15.2798	15.3261	15.3993	15.4584	15.4647	15.3911	15.226	14.9752
		WHISPER	16.326	16.4543	16.4882	16.428	16.2923	16.1135	15.93	15.7748	15.6696	15.62	15.619	15.6507	15.6985	15.7525	15.8114	15.8849	15.9888	16.1399	16.3495	16.618	16.9322	17.2678	17.5946	17.8849	18.1198	18.293	18.4101	18.4858	18.5366	18.5774	18.6185	18.6642	18.7151	18.7691	18.8235	18.8749	18.9225	18.9675	19.0158	19.0781	19.1698	19.3089	19.5123	19.7932	20.1566	20.5973	21.098
		NORMAL	13.0891	13.071	13.1286	13.2492	13.4034	13.5509	13.6503	13.6695	13.5934	13.4287	13.2023	12.954	12.726	12.554	12.461	12.4559	12.5357	12.6894	12.9023	13.1582	13.4396	13.7279	14.0022	14.2403	14.4211	14.5273	14.5479	14.483	14.3444	14.1559	13.9502	13.7635	13.6259	13.5547	13.5493	13.5908	13.6489	13.6915	13.6953	13.6525	13.5712	13.4705	13.3711	13.2879	13.2267	13.185	13.1554
		LOUD	15.4357	15.5951	15.7486	15.8449	15.8433	15.7228	15.4858	15.1582	14.7833	14.4142	14.1035	13.892	13.803	13.8376	13.977	14.1875	14.4287	14.6612	14.8538	14.9867	15.0515	15.0496	14.9892	14.883	14.7474	14.6026	14.4722	14.3824	14.3588	14.422	14.5837	14.8419	15.1806	15.5705	15.9736	16.3473	16.6504	16.8479	16.9151	16.8401	16.6253	16.2875	15.8567	15.374	14.8864	14.4408	14.0765
	88	MIME	2.44914	2.35101	2.281	2.24611	2.24966	2.29235	2.37377	2.4929	2.64657	2.82813	3.02583	3.22322	3.40239	3.54885	3.6562	3.72843	3.77929	3.82794	3.89175	3.98011	4.08995	4.20513	4.29984	4.34605	4.32117	4.21584	4.03725	3.80928	3.56761	3.35205	3.19877	3.13185	3.1603	3.27743	3.46392	3.69315	3.93761	4.17461	4.38947	4.57737	4.74198	4.89344	5.04398	5.205	5.38331	5.57993	5.78956
		WHISPER	3.36469	3.33742	3.30578	3.27179	3.24105	3.2216	3.22115	3.24439	3.2905	3.35248	3.41819	3.47376	3.50685	3.51028	3.48277	3.42848	3.35478	3.26974	3.18119	3.09643	3.02259	2.96738	2.93847	2.94257	2.98413	3.06501	3.18371	3.33518	3.51117	3.69878	3.88174	4.04154	4.16071	4.22724	4.23774	4.1988	4.12463	4.03277	3.93898	3.85299	3.77743	3.70903	3.64199	3.57164	3.49693	3.42189	3.35497
		NORMAL	2.5906	2.52385	2.47544	2.44103	2.41493	2.39128	2.36591	2.33704	2.30493	2.27112	2.23717	2.20431	2.17318	2.14498	2.12244	2.1105	2.11533	2.14263	2.19567	2.27329	2.37086	2.48148	2.59845	2.718	2.84021	2.96939	3.11184	3.27288	3.45324	3.64585	3.83444	3.99505	4.10022	4.125	4.05406	3.88686	3.63931	3.34178	3.03356	2.75469	2.53883	2.40805	2.3707	2.42196	2.54735	2.72652	2.9366
		LOUD	2.30794	2.34725	2.41167	2.48874	2.56258	2.61685	2.63781	2.61755	2.5554	2.4578	2.33668	2.20628	2.07984	1.96761	1.87524	1.80443	1.75414	1.72263	1.70923	1.71564	1.74618	1.8066	1.90229	2.03606	2.206	2.40521	2.62297	2.84716	3.06731	3.27723	3.47539	3.66412	3.84701	4.02613	4.19951	4.36039	4.49803	4.59973	4.65437	4.65542	4.6032	4.50606	4.37923	4.24269	4.11716	4.02059	3.96448
	89	MIME	0.343816	0.352415	0.353134	0.345215	0.32925	0.307206	0.282208	0.257852	0.237418	0.223239	0.216251	0.21609	0.221575	0.231237	0.243741	0.257947	0.272796	0.287024	0.299239	0.308073	0.312665	0.312747	0.308722	0.301484	0.292016	0.281338	0.270352	0.260097	0.251758	0.246528	0.245461	0.249115	0.257357	0.269386	0.28385	0.299044	0.313117	0.324163	0.330354	0.330052	0.322046	0.305805	0.281612	0.250692	0.215107	0.177437	0.140352
		WHISPER	0.204393	0.200992	0.200653	0.201659	0.202861	0.2043	0.207244	0.213359	0.223596	0.237282	0.251898	0.263792	0.26927	0.266076	0.254069	0.235238	0.212997	0.191055	0.172501	0.159366	0.152674	0.152784	0.15959	0.172385	0.189809	0.209373	0.227863	0.241835	0.248636	0.247295	0.239288	0.228209	0.219096	0.217095	0.225917	0.246769	0.277837	0.31466	0.351331	0.381872	0.40184	0.409149	0.404222	0.389312	0.36762	0.34229	0.315916
		NORMAL	0.221226	0.214245	0.20847	0.204485	0.202486	0.202267	0.203155	0.204281	0.204864	0.204404	0.202983	0.201261	0.200343	0.201494	0.205644	0.213212	0.223821	0.236476	0.250108	0.263874	0.277838	0.292914	0.310687	0.332799	0.360264	0.392804	0.428618	0.464551	0.496515	0.520221	0.531888	0.528729	0.509445	0.474388	0.425693	0.367122	0.303561	0.240386	0.182547	0.13402	0.097203	0.0730131	0.0611214	0.0603249	0.0689317	0.085117	0.106974
		LOUD	0.00393363	0.00546704	0.0091315	0.0155888	0.0256369	0.0399769	0.0588902	0.0819568	0.107775	0.134032	0.157777	0.175962	0.186094	0.18681	0.17815	0.161526	0.139421	0.114849	0.090835	0.0700129	0.0543936	0.0452955	0.0433521	0.0485139	0.0599965	0.0762099	0.0947683	0.112696	0.12687	0.134677	0.134587	0.126546	0.111914	0.0931507	0.0730818	0.0542744	0.0386591	0.0273684	0.0208744	0.0192391	0.0223343	0.0299296	0.0416283	0.0567057	0.0739547	0.0916701	0.107731
	90	MIME	11.4404	11.5558	11.6563	11.7331	11.7831	11.8057	11.8022	11.7765	11.7359	11.6905	11.6509	11.6244	11.6114	11.605	11.5941	11.5689	11.5256	11.4672	11.4018	11.3378	11.2805	11.2309	11.1879	11.1524	11.1306	11.1317	11.1649	11.2336	11.3306	11.4371	11.5268	11.5718	11.5523	11.4604	11.3053	11.11	10.9062	10.726	10.5939	10.5206	10.5009	10.5158	10.5392	10.5472	10.5254	10.4743	10.4086
		WHISPER	10.535	10.389	10.2318	10.104	10.0484	10.0976	10.2648	10.5384	10.8853	11.2586	11.6089	11.8925	12.0788	12.15	12.1003	11.9356	11.6722	11.3379	10.9705	10.6136	10.3094	10.0885	9.96334	9.92634	9.95231	10.0079	10.0612	10.0895	10.0838	10.0488	9.99922	9.95528	9.93772	9.96328	10.0416	10.1735	10.3524	10.5659	10.7999	11.0402	11.2742	11.4888	11.6693	11.7978	11.8558	11.8267	11.7025
		NORMAL	11.5746	11.8435	12.0561	12.206	12.2971	12.3389	12.3418	12.3121	12.2529	12.1649	12.0491	11.9093	11.7509	11.578	11.3914	11.1871	10.9581	10.6991	10.4099	10.0995	9.78522	9.49055	9.24119	9.05957	8.96273	8.95981	9.05239	9.23499	9.49601	9.81975	10.1876	10.58	10.9787	11.3693	11.7444	12.1037	12.4533	12.803	13.1618	13.5346	13.9188	14.3039	14.6711	14.9971	15.2579	15.4349	15.5196
		LOUD	10.7874	10.9154	11.022	11.0673	11.0224	10.876	10.636	10.3251	9.97392	9.61383	9.27059	8.961	8.69195	8.46226	8.26563	8.09596	7.95108	7.83505	7.75803	7.73332	7.77235	7.88041	8.05348	8.27781	8.53155	8.78775	9.01892	9.20176	9.32076	9.37231	9.36491	9.31861	9.26193	9.22728	9.24487	9.33732	9.51482	9.77223	10.0894	10.4352	10.7745	11.0757	11.3184	11.4962	11.6163	11.6949	11.7519
	91	MIME	13.7416	13.6204	13.5375	13.5096	13.5437	13.6324	13.753	13.8723	13.9541	13.9669	13.8912	13.7219	13.4698	13.1602	12.8284	12.5136	12.2517	12.0686	11.9755	11.9679	12.0297	12.1381	12.2716	12.4133	12.5534	12.6869	12.81	12.9158	12.9917	13.0209	12.9861	12.8778	12.7016	12.4826	12.2623	12.0907	12.0119	12.0505	12.2049	12.4466	12.7294	13.0034	13.2273	13.3769	13.4453	13.4407	13.3798
		WHISPER	12.5636	12.4983	12.4195	12.3624	12.3578	12.4221	12.5543	12.7396	12.9556	13.1828	13.4093	13.6325	13.8553	14.082	14.312	14.5391	14.7505	14.9294	15.0585	15.1225	15.1108	15.0201	14.8556	14.6289	14.3566	14.0541	13.7315	13.393	13.0378	12.6655	12.2816	11.8999	11.5405	11.2259	10.9734	10.7913	10.6764	10.615	10.5877	10.5735	10.5538	10.5194	10.4709	10.4196	10.3845	10.385	10.4327
		NORMAL	13.7893	13.96	14.1483	14.3369	14.5034	14.6206	14.6601	14.5972	14.418	14.1253	13.7417	13.306	12.8657	12.4668	12.1445	11.9185	11.7928	11.7605	11.8087	11.9228	12.0872	12.2853	12.4992	12.7109	12.9035	13.065	13.19	13.28	13.3418	13.3851	13.4208	13.4589	13.5093	13.5822	13.689	13.8409	14.0474	14.3125	14.6311	14.9869	15.3532	15.6973	15.9859	16.1931	16.305	16.3225	16.2585
		LOUD	11.5833	11.542	11.5368	11.5879	11.7086	11.9029	12.1631	12.469	12.7911	13.0949	13.3495	13.5328	13.6374	13.6714	13.6553	13.6154	13.5773	13.5609	13.5757	13.6204	13.6848	13.7552	13.8175	13.8633	13.8913	13.9079	13.9233	13.947	13.9837	14.0305	14.0769	14.1067	14.1038	14.056	13.9594	13.8191	13.6495	13.4706	13.3031	13.1637	13.062	12.9995	12.9721	12.9727	12.9952	13.0372	13.1002
	92	MIME	31.6736	31.8199	32.0198	32.2278	32.3927	32.4727	32.4469	32.3189	32.1158	31.878	31.6481	31.4596	31.3322	31.2692	31.2611	31.2922	31.3453	31.4058	31.4623	31.5046	31.5222	31.5033	31.4381	31.3219	31.1602	30.9696	30.7746	30.6004	30.4616	30.356	30.2615	30.1417	29.9561	29.6733	29.2818	28.7935	28.2443	27.6882	27.1885	26.8115	26.6169	26.6511	26.9393	27.4815	28.2486	29.183	30.2064
		WHISPER	32.1847	32.1854	32.0318	31.7376	31.3297	30.8499	30.3523	29.8967	29.5377	29.3129	29.2327	29.2792	29.413	29.5833	29.7455	29.8694	29.9451	29.9782	29.982	29.967	29.9342	29.8746	29.7723	29.6116	29.3844	29.0941	28.7567	28.4015	28.0663	27.7922	27.6164	27.5651	27.6439	27.8356	28.102	28.3893	28.6408	28.8096	28.8697	28.8222	28.699	28.5583	28.4753	28.5284	28.7815	29.2679	29.9785
		NORMAL	31.5718	31.1326	30.7466	30.4305	30.1799	29.9777	29.806	29.6526	29.518	29.4141	29.3581	29.3648	29.439	29.5727	29.7458	29.9317	30.1053	30.2475	30.3486	30.404	30.4108	30.3603	30.2376	30.0235	29.7021	29.271	28.7455	28.16	27.5639	27.0101	26.5443	26.1971	25.9781	25.8763	25.8651	25.9087	25.9713	26.028	26.072	26.1208	26.217	26.4219	26.8009	27.4086	28.2688	29.3624	30.6217
		LOUD	31.7325	31.2934	30.9195	30.6263	30.4188	30.2892	30.2159	30.1683	30.1122	30.0172	29.8623	29.6393	29.3554	29.0323	28.7022	28.4042	28.1767	28.0512	28.046	28.1629	28.384	28.6745	28.9867	29.2671	29.464	29.5379	29.4675	29.2545	28.9237	28.5162	28.0826	27.6693	27.3088	27.0126	26.7697	26.554	26.3342	26.0894	25.8213	25.5598	25.3625	25.3044	25.4637	25.9057	26.6664	27.7411	29.077
	93	MIME	58.0363	58.0312	57.955	57.8202	57.646	57.452	57.2537	57.0625	56.8873	56.737	56.6217	56.5512	56.5288	56.549	56.5945	56.6406	56.6625	56.641	56.5674	56.4415	56.2665	56.0423	55.7645	55.4245	55.0175	54.5459	54.0239	53.4733	52.9206	52.3887	51.8956	51.4554	51.0817	50.7921	50.6082	50.5527	50.6431	50.8858	51.2732	51.7831	52.3817	53.0284	53.6809	54.2984	54.8438	55.2885	55.6113
		WHISPER	54.6274	54.6446	54.6977	54.7949	54.937	55.1172	55.3226	55.5349	55.7334	55.8994	56.0179	56.0823	56.0934	56.0553	55.9723	55.843	55.659	55.4077	55.077	54.6606	54.1622	53.5966	52.9889	52.3726	51.7842	51.2633	50.8448	50.5532	50.3977	50.368	50.4361	50.5608	50.698	50.812	50.8828	50.9107	50.9092	50.9	50.9007	50.9188	50.9512	50.9889	51.0249	51.0621	51.1143	51.2049	51.359
		NORMAL	53.75	53.8218	53.9987	54.2346	54.4886	54.7303	54.944	55.123	55.264	55.3625	55.4097	55.3973	55.321	55.1843	55.0002	54.7854	54.5554	54.3204	54.081	53.8324	53.5668	53.2798	52.9718	52.649	52.3198	51.9929	51.675	51.3711	51.0858	50.8251	50.5981	50.415	50.2864	50.2218	50.2261	50.2988	50.4326	50.6112	50.8111	51.0023	51.1549	51.2441	51.2562	51.1932	51.0723	50.9214	50.7725
		LOUD	53.9591	53.9575	53.9225	53.8463	53.7347	53.6016	53.4633	53.3343	53.2242	53.1367	53.0705	53.021	52.9799	52.9383	52.8871	52.82	52.7349	52.6322	52.5114	52.3646	52.1751	51.9201	51.5783	51.1434	50.6316	50.083	49.5545	49.1054	48.7841	48.6161	48.603	48.7247	48.9473	49.2301	49.5305	49.8087	50.0283	50.16	50.1847	50.0961	49.9059	49.6427	49.3548	49.1003	48.9405	48.9275	49.0935
	94	MIME	14.7699	14.622	14.4422	14.228	13.981	13.7097	13.4313	13.1711	12.9581	12.8184	12.767	12.8031	12.9079	13.0479	13.1834	13.2782	13.3107	13.2798	13.2066	13.128	13.0858	13.1167	13.2398	13.453	13.734	14.0464	14.3486	14.6027	14.7806	14.8658	14.8537	14.7505	14.5716	14.3399	14.0835	13.8318	13.6107	13.4366	13.313	13.2297	13.1677	13.1059	13.0298	12.9349	12.8266	12.7163	12.6151
		WHISPER	13.6636	13.6066	13.5561	13.5261	13.5248	13.5506	13.591	13.6258	13.6327	13.5921	13.4923	13.3319	13.1207	12.8789	12.6319	12.4065	12.2237	12.0955	12.0217	11.994	12.0004	12.0321	12.0879	12.1746	12.3046	12.4903	12.7376	13.0432	13.3913	13.7565	14.1043	14.3966	14.5968	14.6777	14.6282	14.4574	14.1948	13.8828	13.5661	13.2798	13.0414	12.8501	12.6948	12.5629	12.4502	12.3634	12.3157
		NORMAL	12.675	12.746	12.8328	12.928	13.0258	13.1216	13.2108	13.2882	13.3474	13.3817	13.3854	13.3549	13.2889	13.1878	13.0538	12.8906	12.7043	12.5071	12.3179	12.1625	12.0705	12.0701	12.1819	12.4138	12.758	13.1914	13.6793	14.1809	14.6553	15.0677	15.3933	15.6192	15.7428	15.7697	15.7095	15.5731	15.3712	15.1147	14.8158	14.489	14.1511	13.8185	13.5038	13.2137	12.948	12.7021	12.4704
		LOUD	15.6543	15.4667	15.2809	15.1234	15.0177	14.9775	15.0022	15.0785	15.184	15.293	15.3834	15.4383	15.4479	15.4072	15.3137	15.1662	14.9659	14.7185	14.4358	14.1348	13.8366	13.5617	13.3256	13.138	13.0032	12.9229	12.9005	12.9411	13.0509	13.2326	13.4805	13.7765	14.0902	14.3821	14.6113	14.745	14.7662	14.6786	14.5053	14.2815	14.0449	13.825	13.6373	13.482	13.3489	13.2268	13.1103
	95	MIME	1.15522	1.15721	1.15245	1.13467	1.10041	1.04974	0.986312	0.916099	0.846171	0.78291	0.730811	0.691873	0.665198	0.647815	0.635752	0.625331	0.614435	0.602975	0.592917	0.587227	0.589184	0.601048	0.623722	0.656514	0.697346	0.742606	0.78764	0.82705	0.855448	0.868436	0.863707	0.841665	0.805467	0.760282	0.71223	0.666817	0.62818	0.598216	0.576696	0.561813	0.551046	0.542216	0.534325	0.527786	0.523952	0.524513	0.530698
		WHISPER	0.622238	0.620409	0.639076	0.680279	0.74396	0.827951	0.92806	1.03785	1.14866	1.25034	1.33216	1.3845	1.40041	1.37697	1.31584	1.22314	1.1084	0.983075	0.858652	0.745069	0.649437	0.575278	0.522569	0.488479	0.468355	0.457239	0.451087	0.447104	0.444004	0.441495	0.439878	0.439413	0.440611	0.444748	0.453961	0.47143	0.500481	0.543365	0.599938	0.666677	0.736764	0.801164	0.850375	0.876501	0.874903	0.845032	0.790117
		NORMAL	0.93069	0.939426	0.955159	0.976079	0.999279	1.02066	1.03534	1.03841	1.02599	0.996365	0.950288	0.890771	0.822553	0.750594	0.67959	0.613257	0.55403	0.503229	0.46147	0.429128	0.406617	0.394789	0.394862	0.407873	0.434237	0.473207	0.522682	0.579264	0.63889	0.697287	0.75065	0.796059	0.83162	0.856214	0.869294	0.870425	0.859032	0.83457	0.797083	0.748129	0.691471	0.633408	0.581915	0.545419	0.531202	0.543921	0.585012
		LOUD	0.802675	0.740717	0.674633	0.611818	0.557582	0.513812	0.478792	0.448591	0.419056	0.388172	0.357055	0.329845	0.312481	0.310757	0.328614	0.367301	0.4252	0.498448	0.581756	0.669471	0.756066	0.836659	0.907078	0.964026	1.00511	1.02884	1.03471	1.02304	0.995291	0.954113	0.903295	0.847565	0.792196	0.742479	0.702911	0.676674	0.664691	0.665587	0.675469	0.688678	0.698854	0.700409	0.689735	0.666028	0.631267	0.589215	0.54431
	96	MIME	0.285213	0.302031	0.311379	0.31074	0.299502	0.279253	0.253578	0.227199	0.204655	0.189324	0.182694	0.184236	0.191849	0.202408	0.212662	0.219729	0.221641	0.217446	0.207337	0.192557	0.17517	0.157827	0.143132	0.133333	0.129697	0.13231	0.140013	0.150837	0.162558	0.173326	0.182114	0.188708	0.193493	0.196962	0.199278	0.200191	0.199132	0.195588	0.189529	0.181543	0.173041	0.165968	0.162504	0.164506	0.172968	0.187605	0.206719
		WHISPER	0.188321	0.222502	0.255037	0.282474	0.302297	0.313541	0.317009	0.315009	0.310594	0.306447	0.303743	0.301777	0.298375	0.290961	0.277923	0.259646	0.238587	0.218688	0.204108	0.197985	0.201461	0.213709	0.232389	0.25449	0.27746	0.299605	0.320367	0.339923	0.358567	0.376136	0.391748	0.403862	0.410716	0.410767	0.403119	0.387628	0.365073	0.337155	0.30648	0.276334	0.250262	0.231166	0.220648	0.218442	0.222387	0.229029	0.234589
		NORMAL	0.13596	0.14551	0.16259	0.186133	0.213877	0.242603	0.268339	0.286927	0.294736	0.289529	0.270997	0.241092	0.203616	0.163372	0.125148	0.0929137	0.0693754	0.0557914	0.0522964	0.0580672	0.071514	0.0904706	0.112295	0.134223	0.153941	0.170067	0.182402	0.19198	0.200457	0.209636	0.220872	0.234823	0.251501	0.2704	0.29086	0.312131	0.33348	0.35431	0.374322	0.393755	0.413447	0.434725	0.459048	0.487384	0.519581	0.553868	0.586826
		LOUD	0.230717	0.230089	0.230328	0.232399	0.236022	0.240094	0.243464	0.245577	0.24686	0.248561	0.252238	0.25911	0.269584	0.283214	0.299058	0.316056	0.333312	0.350206	0.366089	0.380085	0.39094	0.397114	0.397103	0.389709	0.374354	0.351187	0.320998	0.285249	0.245908	0.205363	0.166304	0.13148	0.103377	0.0839852	0.0746982	0.0761686	0.0883485	0.11068	0.142059	0.180932	0.225321	0.272731	0.320179	0.36422	0.401327	0.428232	0.442665
	97	MIME	6.28601	6.40319	6.47773	6.49606	6.45472	6.35951	6.22355	6.06339	5.89449	5.72739	5.56706	5.4133	5.26431	5.12029	4.98605	4.87261	4.79458	4.7674	4.80367	4.90905	5.08109	5.30874	5.5738	5.85314	6.12108	6.35275	6.52683	6.628	6.64905	6.59202	6.46799	6.295	6.09484	5.88876	5.69368	5.52033	5.3732	5.25275	5.15901	5.09413	5.06346	5.07371	5.12979	5.23033	5.36521	5.51594	5.6595
		WHISPER	5.04029	4.99379	4.91138	4.79167	4.64059	4.47115	4.30015	4.14536	4.02151	3.93819	3.89891	3.9033	3.94928	4.03501	4.16023	4.32511	4.52841	4.76628	5.0323	5.31851	5.61667	5.91987	6.22149	6.51394	6.7869	7.02625	7.21478	7.33515	7.37375	7.32508	7.19452	6.99769	6.75749	6.49959	6.24595	6.01135	5.80163	5.61604	5.44993	5.29899	5.16061	5.03465	4.92227	4.82476	4.74194	4.67233	4.61287
		NORMAL	5.03671	5.13401	5.23074	5.31318	5.36966	5.39387	5.38588	5.35187	5.30131	5.2445	5.18927	5.14024	5.09822	5.06249	5.03223	5.00871	4.99562	4.99927	5.028	5.09044	5.1941	5.34326	5.53656	5.76575	6.01528	6.26344	6.48562	6.65798	6.76171	6.78657	6.7324	6.60944	6.43633	6.23709	6.03609	5.85417	5.70466	5.59177	5.51109	5.45326	5.40765	5.3666	5.32671	5.28963	5.25929	5.23948	5.23131
		LOUD	5.30579	5.40043	5.48944	5.56413	5.61437	5.63312	5.6199	5.58191	5.53139	5.48211	5.4442	5.42155	5.4118	5.40877	5.4055	5.39721	5.38162	5.35925	5.33161	5.30074	5.26901	5.23959	5.21598	5.20232	5.2011	5.21218	5.23213	5.25433	5.27171	5.27935	5.27684	5.26951	5.26643	5.27658	5.30417	5.34522	5.38673	5.40961	5.39402	5.3255	5.20018	5.02619	4.82151	4.60988	4.41525	4.25718	4.14863
	98	MIME	19.9972	20.2493	20.4049	20.4665	20.4419	20.3409	20.1726	19.943	19.6585	19.3288	18.9702	18.6068	18.2661	17.973	17.74	17.5658	17.4342	17.3225	17.2099	17.0832	16.9394	16.7833	16.623	16.465	16.3143	16.1754	16.0535	15.9554	15.8856	15.8432	15.8179	15.7915	15.7411	15.6469	15.4987	15.2986	15.0592	14.7999	14.5394	14.2919	14.0674	13.8733	13.7191	13.6167	13.5792	13.6145	13.7191
		WHISPER	17.8395	17.5382	17.1933	16.86	16.5896	16.4185	16.3606	16.4044	16.5181	16.6593	16.7874	16.8767	16.9214	16.9358	16.9473	16.9855	17.0701	17.2064	17.3827	17.5776	17.7661	17.9285	18.0522	18.1328	18.1683	18.1574	18.0972	17.9855	17.8238	17.6171	17.3726	17.0945	16.7822	16.4293	16.0281	15.5764	15.0828	14.568	14.0624	13.5996	13.21	12.9142	12.7214	12.6294	12.6261	12.6941	12.814
		NORMAL	17.9129	17.6131	17.3364	17.1163	16.98	16.9414	16.9983	17.1348	17.3235	17.5329	17.7326	17.8998	18.0231	18.1041	18.1553	18.1968	18.2479	18.3207	18.4145	18.5131	18.5881	18.6071	18.5427	18.3811	18.1274	17.8037	17.4438	17.0833	16.7523	16.4692	16.2399	16.0597	15.916	15.7935	15.6773	15.5566	15.4287	15.3007	15.1908	15.1251	15.1306	15.2271	15.4199	15.6961	16.0269	16.3763	16.7125
		LOUD	18.1824	18.1968	18.1657	18.0809	17.9469	17.7796	17.6006	17.4296	17.279	17.1497	17.0313	16.9053	16.7524	16.5598	16.3291	16.0779	15.8387	15.6521	15.557	15.5796	15.7266	15.9827	16.3137	16.6743	17.0178	17.3042	17.5062	17.6099	17.6129	17.5199	17.3384	17.0762	16.7414	16.3448	15.9035	15.4411	14.987	14.5725	14.2235	13.9561	13.7728	13.6627	13.6049	13.5743	13.5464	13.5026	13.4336
	99	MIME	12.4923	12.6366	12.7668	12.8661	12.924	12.9371	12.9101	12.8548	12.7865	12.7187	12.6585	12.6045	12.5483	12.4789	12.3891	12.2802	12.163	12.0559	11.9785	11.9445	11.9564	12.003	12.0615	12.1044	12.1071	12.0556	11.9498	11.8043	11.6428	11.492	11.3736	11.2982	11.2622	11.2493	11.2357	11.1978	11.1216	11.0079	10.8745	10.7529	10.6792	10.6852	10.7893	10.9912	11.2724	11.5999	11.9345
		WHISPER	12.1989	11.9955	11.7764	11.5408	11.2957	11.0559	10.8412	10.6702	10.5544	10.4951	10.4833	10.5018	10.5309	10.5537	10.5586	10.541	10.5013	10.4431	10.37	10.2854	10.1929	10.098	10.0097	9.9402	9.90252	9.90792	9.96072	10.0565	10.1806	10.3113	10.4239	10.4981	10.5242	10.507	10.4666	10.4337	10.4421	10.5201	10.6823	10.9267	11.2351	11.579	11.9269	12.2517	12.5361	12.7729	12.9615
		NORMAL	12.144	12.1642	12.1625	12.1348	12.0825	12.0131	11.9389	11.8721	11.821	11.7868	11.7628	11.7365	11.6933	11.6214	11.5146	11.3747	11.2111	11.0374	10.8695	10.7205	10.5976	10.5009	10.4238	10.3563	10.2871	10.2087	10.1173	10.0134	9.901	9.78542	9.6721	9.56589	9.46973	9.38417	9.30733	9.23636	9.16917	9.10791	9.06068	9.04084	9.06554	9.1507	9.30782	9.54118	9.84714	10.2153	10.6291
		LOUD	13.5865	13.4582	13.2943	13.0932	12.8604	12.6085	12.357	12.1315	11.9594	11.8643	11.8612	11.951	12.1185	12.3364	12.5701	12.7848	12.9522	13.0529	13.0762	13.0186	12.8809	12.6682	12.3898	12.0622	11.7082	11.3568	11.0383	10.7795	10.5989	10.5031	10.4858	10.5294	10.6086	10.6951	10.7632	10.7948	10.7837	10.7371	10.6751	10.6251	10.6145	10.6642	10.7796	10.9503	11.1515	11.3515	11.5195
	100	MIME	23.4098	23.346	23.2238	23.0508	22.8415	22.6146	22.3911	22.1906	22.0296	21.9174	21.8552	21.8326	21.8288	21.8135	21.7539	21.6211	21.3979	21.0834	20.6926	20.251	19.7873	19.325	18.8765	18.4406	18.0047	17.5491	17.0544	16.5072	15.9055	15.2603	14.5941	13.9368	13.3187	12.7653	12.2934	11.9089	11.6089	11.3822	11.2116	11.0759	10.9507	10.8101	10.6313	10.3978	10.1045	9.76043	9.38856
		WHISPER	20.9839	21.0907	21.2753	21.5179	21.7915	22.0681	22.3209	22.5272	22.6697	22.7383	22.7308	22.6542	22.5237	22.3606	22.1857	22.0146	21.8521	21.6907	21.513	21.2967	21.0211	20.6743	20.2585	19.792	19.3099	18.856	18.4761	18.2069	18.0677	18.0556	18.1469	18.302	18.4738	18.6163	18.6889	18.662	18.5187	18.2568	17.8894	17.4439	16.9588	16.4762	16.0331	15.6535	15.3444	15.0979	14.8968
		NORMAL	21.3203	21.3801	21.3893	21.3502	21.2704	21.1605	21.0317	20.8943	20.7581	20.6314	20.5205	20.4295	20.3587	20.3043	20.2608	20.2205	20.1766	20.1241	20.0602	19.9837	19.8952	19.7965	19.6902	19.582	19.4805	19.3983	19.3496	19.3475	19.401	19.5113	19.6711	19.8676	20.0869	20.3189	20.5618	20.8217	21.1097	21.4362	21.8053	22.2102	22.6328	23.0475	23.4261	23.7455	23.9934	24.1715	24.2935
		LOUD	21.7044	21.7774	21.8775	21.9835	22.0749	22.136	22.1583	22.1417	22.0919	22.0173	21.9259	21.8216	21.703	21.5627	21.3893	21.1706	20.8977	20.5674	20.1856	19.7661	19.3299	18.9	18.4978	18.1371	17.8224	17.5479	17.2985	17.0538	16.7936	16.5016	16.1716	15.8075	15.4243	15.0424	14.683	14.3613	14.0827	13.8419	13.6241	13.4093	13.1785	12.9175	12.622	12.2977	11.9595	11.6284	11.3278
	101	MIME	18.8766	18.6591	18.3165	17.8936	17.4513	17.0526	16.7498	16.5757	16.539	16.6279	16.8151	17.0662	17.3461	17.623	17.8698	18.0645	18.1886	18.228	18.1742	18.0245	17.7847	17.4674	17.0907	16.6754	16.2409	15.8028	15.3705	14.9488	14.5386	14.1428	13.7683	13.4285	13.1423	12.9297	12.8084	12.788	12.8702	13.0478	13.3073	13.6316	14.0008	14.3934	14.7849	15.1493	15.4594	15.6925	15.8349
		WHISPER	20.4928	20.3254	20.0821	19.7692	19.3987	18.99	18.5696	18.1694	17.8223	17.5574	17.3936	17.3372	17.3807	17.5054	17.6863	17.8971	18.1125	18.3107	18.4712	18.5747	18.6044	18.5466	18.3964	18.1601	17.857	17.5188	17.1849	16.8955	16.6834	16.5675	16.5497	16.617	16.7459	16.911	17.0904	17.2696	17.441	17.6028	17.7545	17.8956	18.0247	18.1398	18.2393	18.3229	18.3908	18.4416	18.4701
		NORMAL	19.789	19.7673	19.685	19.5692	19.448	19.344	19.2678	19.2176	19.1804	19.1391	19.0802	18.9992	18.9021	18.802	18.7128	18.6413	18.5838	18.5253	18.4461	18.3285	18.1648	17.9604	17.7314	17.498	17.2769	17.0761	16.8929	16.7184	16.5424	16.36	16.1748	15.9983	15.8466	15.7348	15.6714	15.6554	15.677	15.7191	15.7615	15.7869	15.7822	15.7421	15.6669	15.5618	15.4344	15.2921	15.1424
		LOUD	19.9824	19.94	19.8903	19.8418	19.808	19.8014	19.828	19.8828	19.9493	20.0032	20.0204	19.9845	19.8942	19.7627	19.6135	19.4707	19.3496	19.2506	19.1581	19.0466	18.8888	18.6658	18.3728	18.0202	17.6277	17.22	16.8185	16.4387	16.0889	15.7714	15.4833	15.2198	14.9743	14.7431	14.5277	14.3363	14.1842	14.0912	14.0761	14.1508	14.3165	14.5614	14.861	15.1802	15.4771	15.7062	15.8248
	102	MIME	16.621	17.006	17.4122	17.8093	18.1688	18.4687	18.6949	18.8415	18.9103	18.9094	18.8505	18.7453	18.6038	18.4324	18.2351	18.0149	17.7768	17.5272	17.2732	17.0191	16.7644	16.5014	16.2179	15.9005	15.5404	15.1394	14.7126	14.2887	13.9062	13.604	13.4123	13.3427	13.3832	13.4989	13.6387	13.7463	13.7744	13.6961	13.5132	13.2562	12.9778	12.7391	12.5943	12.575	12.6822	12.8866	13.1375
		WHISPER	18.6417	18.744	18.932	19.2011	19.5383	19.9225	20.3241	20.7073	21.0316	21.2572	21.3518	21.2976	21.0967	20.7729	20.3693	19.9393	19.5339	19.189	18.9154	18.6953	18.4876	18.2396	17.9029	17.4479	16.874	16.2099	15.5077	14.8283	14.2278	13.7466	13.4034	13.1978	13.1163	13.14	13.2496	13.4262	13.6497	13.8974	14.1448	14.3698	14.5575	14.7061	14.8265	14.9383	15.0605	15.2018	15.3531
		NORMAL	19.9191	19.7705	19.5423	19.2555	18.9291	18.5788	18.2179	17.8585	17.514	17.1986	16.9268	16.7108	16.5571	16.4657	16.428	16.4274	16.4425	16.4506	16.4326	16.3768	16.2811	16.152	16.0021	15.8451	15.6928	15.5523	15.4263	15.3151	15.2172	15.1314	15.0566	14.9911	14.9323	14.8763	14.8178	14.751	14.6698	14.5702	14.4523	14.3233	14.1978	14.0966	14.0433	14.0576	14.1496	14.3182	14.5503
		LOUD	17.5826	17.3043	17.0288	16.7717	16.543	16.3469	16.1826	16.0452	15.9298	15.8333	15.7563	15.7005	15.6654	15.6432	15.6182	15.5696	15.4767	15.3275	15.1228	14.8776	14.6168	14.3673	14.1517	13.9817	13.8578	13.7687	13.6952	13.614	13.5034	13.3499	13.1525	12.9268	12.7031	12.5211	12.4199	12.4255	12.5411	12.7434	12.986	13.2113	13.366	13.4164	13.3576	13.2148	13.0357	12.876	12.7854
	103	MIME	2.42588	2.37593	2.34186	2.32062	2.30519	2.28571	2.25162	2.19452	2.11112	2.00491	1.88543	1.76668	1.66325	1.5874	1.54685	1.54438	1.57836	1.6436	1.73291	1.83728	1.94627	2.04856	2.13275	2.18925	2.21198	2.19929	2.1543	2.08344	1.99443	1.89409	1.78741	1.67751	1.56688	1.459	1.35929	1.27494	1.21343	1.18041	1.17728	1.20034	1.24082	1.28681	1.32604	1.34938	1.35328	1.34143	1.32368
		WHISPER	1.53496	1.54992	1.54623	1.53057	1.51003	1.4899	1.47299	1.46004	1.45109	1.44614	1.44585	1.45071	1.46058	1.47458	1.49125	1.51049	1.53478	1.57007	1.62473	1.70727	1.82272	1.96909	2.13575	2.30402	2.45128	2.55653	2.60624	2.59819	2.5421	2.45644	2.3634	2.28256	2.227	2.20133	2.20263	2.2236	2.256	2.29335	2.33225	2.37169	2.41132	2.4496	2.48213	2.50143	2.49809	2.46236	2.38644
		NORMAL	2.12119	2.1544	2.16677	2.16425	2.15451	2.14407	2.13635	2.13052	2.12221	2.10521	2.073	2.02137	1.94965	1.86127	1.76329	1.66474	1.57466	1.50004	1.44423	1.40685	1.38429	1.37114	1.36183	1.35198	1.33937	1.32385	1.30742	1.29295	1.28292	1.27889	1.28048	1.28597	1.29301	1.29996	1.30692	1.31576	1.32946	1.35129	1.38391	1.42913	1.48869	1.56493	1.66071	1.77879	1.92045	2.08423	2.26527
		LOUD	2.34423	2.44593	2.52435	2.57198	2.58379	2.55735	2.49274	2.39202	2.25912	2.09995	1.92263	1.73776	1.55802	1.39712	1.26792	1.18077	1.14165	1.15153	1.20606	1.29637	1.40979	1.53178	1.6471	1.74227	1.80728	1.83734	1.83332	1.80154	1.75187	1.69574	1.64309	1.60082	1.57167	1.55485	1.54752	1.54713	1.55326	1.56814	1.59583	1.6399	1.70088	1.77421	1.85032	1.91634	1.95979	1.97173	1.94889
	104	MIME	0.282922	0.29733	0.314206	0.332318	0.35184	0.373516	0.397436	0.422326	0.445565	0.46388	0.474431	0.475904	0.469052	0.456744	0.443075	0.432297	0.427604	0.430197	0.438892	0.450474	0.460503	0.464696	0.460236	0.446516	0.425287	0.399683	0.373073	0.347851	0.3251	0.304844	0.28681	0.271189	0.258791	0.25043	0.246281	0.245086	0.244393	0.241368	0.233988	0.222287	0.208996	0.199167	0.199183	0.215238	0.251852	0.310534	0.389273
		WHISPER	0.29645	0.328406	0.372701	0.424086	0.477444	0.528387	0.57338	0.609544	0.634599	0.647108	0.646736	0.634706	0.613339	0.585816	0.55533	0.524358	0.49413	0.464906	0.436351	0.408277	0.38128	0.35693	0.337724	0.326384	0.325369	0.336194	0.359118	0.393335	0.437142	0.488452	0.544969	0.604207	0.663212	0.718327	0.765249	0.799393	0.816657	0.814654	0.79352	0.756406	0.709259	0.659614	0.615094	0.581626	0.562231	0.556481	0.560818
		NORMAL	0.370161	0.352912	0.339063	0.331569	0.3324	0.342135	0.360001	0.383946	0.410963	0.437314	0.458893	0.471729	0.472943	0.461376	0.438255	0.407199	0.37353	0.343133	0.321089	0.310864	0.313964	0.33019	0.358212	0.396042	0.441344	0.491407	0.543093	0.592718	0.6363	0.669924	0.689914	0.693663	0.679855	0.648866	0.603091	0.547067	0.486997	0.430051	0.38324	0.352175	0.340003	0.346825	0.369688	0.403004	0.439828	0.473052	0.496956
		LOUD	0.77381	0.736455	0.692395	0.645238	0.598942	0.556971	0.52158	0.493395	0.47132	0.453098	0.435913	0.417268	0.395561	0.370526	0.343344	0.316242	0.292311	0.274715	0.266192	0.268777	0.283634	0.310861	0.349963	0.399872	0.458909	0.524758	0.594109	0.662611	0.725079	0.776519	0.813089	0.833171	0.838197	0.832507	0.822572	0.815789	0.818928	0.836815	0.871289	0.920628	0.979423	1.03905	1.0889	1.11823	1.11849	1.08533	1.01989
	105	MIME	19.0303	19.1647	19.2127	19.1638	19.0281	18.8328	18.6152	18.412	18.2508	18.1441	18.0898	18.0762	18.0883	18.114	18.1448	18.1743	18.194	18.1918	18.1519	18.06	17.9075	17.695	17.4325	17.1366	16.8255	16.5137	16.2101	15.9169	15.6316	15.35	15.0676	14.7814	14.4892	14.1903	13.8863	13.5839	13.2965	13.0455	12.8585	12.7631	12.7796	12.9138	13.1523	13.4636	13.804	14.1266	14.3926
		WHISPER	17.7464	18.0395	18.2914	18.4855	18.6167	18.6886	18.7104	18.6927	18.6464	18.5804	18.5005	18.4078	18.2958	18.1538	17.97	17.7383	17.4625	17.1593	16.854	16.5735	16.3377	16.1521	16.0068	15.8789	15.7416	15.5715	15.3571	15.1032	14.8305	14.5724	14.3694	14.2591	14.2705	14.4174	14.6961	15.0887	15.5666	16.0985	16.6544	17.2105	17.75	18.2603	18.7311	19.1505	19.5028	19.77	19.9325
		NORMAL	17.3267	17.4349	17.5245	17.5843	17.6155	17.629	17.6397	17.6579	17.6838	17.7079	17.7161	17.698	17.6541	17.5988	17.5563	17.5535	17.6096	17.729	17.8976	18.0853	18.2515	18.3541	18.3568	18.2357	17.9823	17.6056	17.1307	16.5957	16.0467	15.5301	15.085	14.7352	14.4853	14.3227	14.2229	14.1608	14.1208	14.103	14.1222	14.1992	14.3505	14.5765	14.8567	15.1531	15.4195	15.6134	15.7075
		LOUD	20.1099	19.8809	19.5759	19.2058	18.7884	18.3495	17.9229	17.5429	17.2375	17.0217	16.8945	16.8402	16.8346	16.8512	16.8668	16.8652	16.8367	16.7768	16.6829	16.553	16.3837	16.1724	15.9192	15.6304	15.3194	15.0084	14.7222	14.4843	14.3092	14.1988	14.143	14.1222	14.1147	14.104	14.0838	14.0603	14.0496	14.0732	14.1501	14.2902	14.4913	14.7388	15.01	15.2812	15.5333	15.7563	15.9497
	106	MIME	13.0905	13.203	13.3145	13.4151	13.5062	13.5988	13.7092	13.8557	14.0533	14.3101	14.6237	14.9802	15.3521	15.7038	15.9946	16.1871	16.254	16.1843	15.9855	15.6833	15.3169	14.932	14.5706	14.264	14.0267	13.8545	13.7289	13.6232	13.512	13.3792	13.2222	13.0532	12.8939	12.7676	12.6934	12.6796	12.7237	12.8146	12.9371	13.0771	13.2229	13.3672	13.5063	13.6414	13.7789	13.9304	14.1098
		WHISPER	11.3866	11.4632	11.6144	11.8257	12.0775	12.3488	12.6227	12.8907	13.1545	13.4223	13.7043	14.0061	14.3238	14.6427	14.9396	15.1883	15.3668	15.461	15.4693	15.4028	15.2814	15.1305	14.9739	14.8273	14.6943	14.5671	14.43	14.2663	14.0661	13.8299	13.5691	13.3015	13.0455	12.8152	12.6203	12.4673	12.3624	12.314	12.3294	12.4129	12.5611	12.7613	12.9931	13.2323	13.457	13.6521	13.8115
		NORMAL	15.4498	15.3696	15.2408	15.0614	14.8398	14.5933	14.3464	14.1232	13.944	13.8208	13.7578	13.7525	13.7977	13.8842	14.0004	14.1332	14.2676	14.3867	14.4737	14.5139	14.4964	14.4177	14.2821	14.1024	13.8996	13.6983	13.5228	13.3932	13.3206	13.3057	13.339	13.4044	13.4825	13.5546	13.6063	13.6289	13.622	13.5933	13.5588	13.5385	13.5532	13.6163	13.7298	13.8811	14.0471	14.2013	14.3241
		LOUD	14.9584	14.9782	14.965	14.9464	14.9489	14.9907	15.0793	15.2084	15.361	15.5127	15.637	15.7093	15.71	15.6272	15.4571	15.2051	14.8835	14.5115	14.1116	13.707	13.3176	12.9592	12.6417	12.369	12.1403	11.9501	11.7901	11.651	11.5249	11.4079	11.3009	11.2084	11.1355	11.0862	11.0608	11.0556	11.066	11.0877	11.1184	11.1589	11.212	11.2818	11.3722	11.4865	11.6269	11.7956	11.9943
	107	MIME	22.9024	22.8387	22.7894	22.7322	22.6514	22.5418	22.4106	22.2743	22.1527	22.0617	22.0082	21.9872	21.9841	21.9789	21.9513	21.8854	21.773	21.6142	21.4157	21.1881	20.9437	20.6946	20.4525	20.2276	20.0276	19.8566	19.7137	19.5937	19.49	19.3973	19.3142	19.2421	19.1845	19.1419	19.1108	19.0835	19.049	18.9972	18.9222	18.8235	18.7062	18.5774	18.444	18.3072	18.1607	17.99	17.7759
		WHISPER	22.2609	22.1428	22.0395	21.9311	21.8012	21.6395	21.4437	21.2204	20.9841	20.7565	20.5644	20.4334	20.3833	20.4228	20.5477	20.7423	20.9836	21.2461	21.504	21.7318	21.9045	21.9984	21.9938	21.8804	21.6617	21.3565	20.9954	20.6163	20.2577	19.9527	19.725	19.5869	19.5387	19.5693	19.6611	19.7934	19.9486	20.116	20.2926	20.4783	20.6696	20.8542	21.006	21.0891	21.0665	20.9111	20.6162
		NORMAL	21.8172	21.7405	21.6549	21.5638	21.4718	21.3872	21.3221	21.2898	21.3011	21.3627	21.473	21.6224	21.7947	21.971	22.1318	22.2611	22.3484	22.3876	22.3764	22.3129	22.1957	22.0217	21.7883	21.4943	21.1423	20.7398	20.2993	19.84	19.3858	18.9647	18.6073	18.3441	18.2021	18.2005	18.3454	18.6247	19.0066	19.4394	19.8577	20.1921	20.381	20.3833	20.1855	19.8056	19.2876	18.6907	18.0754
		LOUD	24.964	24.8914	24.7283	24.5098	24.2778	24.0712	23.9201	23.8419	23.8415	23.9146	24.0487	24.2232	24.4097	24.5721	24.6716	24.6734	24.5551	24.3142	23.9699	23.561	23.1376	22.7496	22.4348	22.2114	22.0743	21.9979	21.9452	21.8791	21.7739	21.6244	21.445	21.264	21.1134	21.0151	20.9749	20.9803	21.006	21.0204	20.9953	20.9096	20.7529	20.5249	20.2334	19.8926	19.5203	19.1348	18.7538
	108	MIME	29.5017	29.55	29.5538	29.5245	29.4823	29.4506	29.4478	29.4809	29.5419	29.6066	29.6408	29.6069	29.4732	29.2223	28.8558	28.3941	27.8714	27.3276	26.7976	26.303	25.8469	25.4166	24.9874	24.5336	24.0358	23.4883	22.9004	22.2963	21.709	21.1751	20.7278	20.3911	20.1762	20.0812	20.0916	20.185	20.337	20.5267	20.7402	20.9738	21.2313	21.521	21.8532	22.2358	22.6734	23.1645	23.7003
		WHISPER	29.1187	29.114	29.0572	28.9634	28.85	28.728	28.598	28.4525	28.2824	28.0835	27.8631	27.6374	27.4284	27.2544	27.1248	27.0345	26.9672	26.9009	26.8144	26.6928	26.5306	26.3327	26.1117	25.8849	25.6721	25.4899	25.3474	25.244	25.1669	25.0926	24.9922	24.8391	24.6183	24.3347	24.017	23.7149	23.4916	23.407	23.5061	23.8068	24.2963	24.936	25.672	26.4473	27.2132	27.9333	28.5838
		NORMAL	26.7081	26.5892	26.4854	26.403	26.3559	26.3626	26.4385	26.5912	26.8141	27.0875	27.3803	27.655	27.8752	28.01	28.0388	27.9531	27.7558	27.4611	27.0912	26.6738	26.2407	25.8234	25.4485	25.1341	24.8844	24.6877	24.5182	24.3407	24.1204	23.8314	23.4637	23.0262	22.5452	22.0585	21.6075	21.2322	20.9661	20.8327	20.8459	21.0097	21.3202	21.7668	22.335	23.0065	23.7595	24.5646	25.3836
		LOUD	30.5394	30.2769	30.0879	29.994	29.998	30.0857	30.2321	30.4085	30.5867	30.744	30.8612	30.923	30.9185	30.8425	30.6982	30.4965	30.2514	29.9733	29.6611	29.2985	28.8546	28.2927	27.582	26.7106	25.6956	24.586	23.4585	22.407	21.5273	20.901	20.5805	20.5784	20.8662	21.3801	22.0331	22.735	23.409	24.0039	24.501	24.9087	25.2542	25.5713	25.8901	26.2298	26.5964	26.9825	27.369
	109	MIME	20.6385	20.8825	21.1168	21.3316	21.5213	21.6829	21.8136	21.9102	21.9693	21.9873	21.9628	21.8958	21.7888	21.6471	21.4789	21.2947	21.1076	20.9286	20.7642	20.6121	20.4598	20.2837	20.0556	19.7481	19.344	18.8437	18.2683	17.6595	17.0729	16.5659	16.1856	15.9565	15.8742	15.9051	15.9939	16.0761	16.094	16.0117	15.8246	15.5619	15.2801	15.0477	14.9279	14.96	15.1494	15.4664	15.855
		WHISPER	21.8027	21.9666	22.2126	22.5297	22.9017	23.307	23.717	24.0967	24.4056	24.6023	24.6524	24.5368	24.2587	23.8461	23.3495	22.8316	22.3526	21.9562	21.6573	21.4384	21.2539	21.0415	20.7392	20.3006	19.7085	18.9781	18.1567	17.3109	16.513	15.8265	15.2957	14.9419	14.7657	14.7535	14.8843	15.1325	15.4701	15.866	16.2892	16.711	17.1097	17.476	17.8107	18.1217	18.4141	18.6832	18.9093
		NORMAL	23.4363	23.2441	22.9797	22.6757	22.3605	22.0544	21.7673	21.5007	21.2517	21.0176	20.799	20.6011	20.4322	20.3021	20.2172	20.1779	20.1766	20.1985	20.223	20.2276	20.1919	20.1011	19.9477	19.7326	19.4647	19.1588	18.8339	18.5109	18.2083	17.9396	17.7111	17.521	17.3609	17.2197	17.0873	16.9582	16.8322	16.7152	16.6169	16.5495	16.5266	16.5614	16.6656	16.8459	17.1018	17.4245	17.7952
		LOUD	20.1956	19.918	19.6643	19.4464	19.2681	19.1256	19.0091	18.9057	18.8054	18.7035	18.6041	18.5172	18.4551	18.425	18.4253	18.4444	18.4621	18.455	18.4025	18.291	18.116	17.8813	17.5975	17.2788	16.94	16.5933	16.2473	15.9048	15.5653	15.2295	14.9016	14.5943	14.328	14.1279	14.0175	14.0105	14.1035	14.2741	14.4844	14.6898	14.8507	14.944	14.9696	14.9493	14.9207	14.9242	14.9919
	110	MIME	2.47561	2.52962	2.63056	2.77259	2.94076	3.11521	3.27632	3.40956	3.50894	3.57754	3.62515	3.66431	3.70593	3.75605	3.81458	3.8757	3.92968	3.96513	3.97151	3.94123	3.87086	3.76234	3.62279	3.46374	3.29969	3.14579	3.01596	2.92091	2.86723	2.85653	2.88557	2.94613	3.02595	3.10916	3.17799	3.21509	3.20619	3.14309	3.02587	2.86319	2.67068	2.46726	2.27089	2.09479	1.94545	1.8231	1.72392
		WHISPER	4.69661	4.78196	4.85615	4.91025	4.94111	4.95202	4.95069	4.94632	4.94495	4.94574	4.93996	4.91192	4.84357	4.71985	4.53384	4.28946	4.00099	3.68991	3.38017	3.09298	2.84366	2.6401	2.48331	2.36898	2.28942	2.23551	2.19766	2.16664	2.13437	2.09552	2.04906	1.999	1.95425	1.92685	1.92756	1.96234	2.02967	2.12007	2.21906	2.31118	2.38391	2.43078	2.4515	2.45	2.43174	2.40112	2.35962
		NORMAL	3.54619	3.49122	3.40848	3.30738	3.19847	3.09285	3.00222	2.93791	2.90969	2.92392	2.98159	3.07717	3.19876	3.32983	3.45226	3.54919	3.60748	3.6193	3.5827	3.50136	3.38453	3.24498	3.09723	2.95418	2.82485	2.71223	2.61405	2.52534	2.44195	2.36395	2.298	2.25659	2.25521	2.30768	2.42089	2.59096	2.80186	3.02818	3.24074	3.41416	3.53349	3.5969	3.61392	3.59987	3.56852	3.52727	3.47604
		LOUD	2.70825	2.61846	2.55512	2.52971	2.54691	2.60352	2.68889	2.7862	2.87512	2.93499	2.94871	2.9058	2.80414	2.65034	2.45841	2.2474	2.03791	1.84905	1.69553	1.58617	1.52362	1.50487	1.52347	1.57111	1.63927	1.72048	1.80797	1.89556	1.97737	2.04844	2.10567	2.14942	2.1834	2.21426	2.24938	2.29368	2.34712	2.40375	2.45267	2.48061	2.47585	2.43116	2.34572	2.22529	2.0808	1.92637	1.77673
	111	MIME	13.0441	13.1287	13.2297	13.3417	13.4608	13.5866	13.7202	13.8627	14.013	14.1648	14.3064	14.4202	14.4868	14.4901	14.4225	14.288	14.103	13.8904	13.6721	13.4618	13.2606	13.0567	12.8326	12.5729	12.2719	11.9389	11.5959	11.273	11.0001	10.7988	10.6779	10.6315	10.6414	10.6814	10.7225	10.7379	10.7072	10.62	10.4783	10.2985	10.1084	9.94264	9.8343	9.80523	9.85879	9.97786	10.129
		WHISPER	14.6421	14.7422	14.9315	15.1948	15.5062	15.8337	16.1411	16.3932	16.5572	16.608	16.5325	16.334	16.0346	15.6741	15.3037	14.9758	14.7306	14.5851	14.5271	14.5161	14.4937	14.398	14.1812	13.8223	13.3324	12.7513	12.1381	11.556	11.0604	10.6905	10.4659	10.3885	10.4468	10.6198	10.8798	11.193	11.5201	11.8192	12.0524	12.1913	12.2233	12.1553	12.0101	11.8211	11.6221	11.4381	11.2794
		NORMAL	15.3075	15.2094	15.0381	14.8102	14.5425	14.2502	13.9457	13.6391	13.3412	13.0646	12.8234	12.6321	12.5015	12.4366	12.4328	12.4752	12.5403	12.5997	12.6256	12.5972	12.5064	12.3594	12.176	11.9835	11.8103	11.6774	11.5948	11.5602	11.562	11.5837	11.6102	11.6304	11.6386	11.6341	11.618	11.5915	11.5547	11.5078	11.4528	11.397	11.3538	11.3405	11.3745	11.4667	11.6164	11.8114	12.0302
		LOUD	14.0456	13.8347	13.6524	13.4982	13.3642	13.2361	13.0962	12.9275	12.7188	12.4684	12.1873	11.8949	11.6143	11.3649	11.1562	10.987	10.846	10.7179	10.5886	10.4507	10.3053	10.1611	10.0328	9.93628	9.88477	9.88403	9.92996	10.0075	10.0936	10.1638	10.1987	10.1909	10.1471	10.0869	10.0358	10.0165	10.0395	10.0991	10.1737	10.2335	10.2499	10.2064	10.1052	9.96763	9.83007	9.73314	9.71192
	112	MIME	0.28193	0.267387	0.261937	0.263906	0.270994	0.28083	0.291168	0.300198	0.306518	0.309109	0.30747	0.301784	0.292764	0.281947	0.271458	0.263784	0.261314	0.265878	0.278187	0.297537	0.321926	0.348352	0.373552	0.394736	0.410218	0.419681	0.424033	0.42511	0.425122	0.426373	0.430836	0.439831	0.453558	0.471013	0.489816	0.506862	0.519123	0.524749	0.523956	0.519422	0.515712	0.518299	0.532246	0.561127	0.606292	0.666618	0.73846
		WHISPER	0.247977	0.275945	0.303628	0.327396	0.344368	0.352969	0.353081	0.345807	0.332949	0.316387	0.297603	0.277352	0.255768	0.232561	0.207556	0.181056	0.154029	0.128229	0.105869	0.089403	0.0809683	0.0821298	0.0933884	0.114094	0.142393	0.175385	0.209591	0.241575	0.26847	0.288501	0.301155	0.30693	0.306946	0.302408	0.294084	0.28215	0.266235	0.245972	0.221481	0.193908	0.165501	0.139522	0.119736	0.109712	0.112147	0.128339	0.157808
		NORMAL	0.146196	0.146077	0.151139	0.162822	0.180798	0.203243	0.227329	0.249944	0.268343	0.28056	0.285588	0.283561	0.275725	0.264331	0.252263	0.242545	0.237408	0.237778	0.242889	0.250551	0.257762	0.261749	0.260877	0.255148	0.246344	0.237461	0.231817	0.232069	0.23937	0.252868	0.26986	0.286494	0.298664	0.303173	0.298368	0.284498	0.263494	0.238505	0.21319	0.191098	0.175113	0.166943	0.166864	0.173676	0.184867	0.197228	0.2075
		LOUD	0.416187	0.475067	0.523761	0.557491	0.573256	0.570611	0.551853	0.521594	0.485475	0.448831	0.415499	0.387188	0.363697	0.343586	0.325154	0.307188	0.289522	0.272817	0.258233	0.246767	0.238859	0.234197	0.231979	0.231308	0.231571	0.232599	0.234534	0.237442	0.240819	0.243491	0.243775	0.240089	0.231665	0.219241	0.205353	0.193979	0.189649	0.196164	0.215363	0.246289	0.285022	0.325551	0.361194	0.386251	0.39756	0.394993	0.381043
	113	MIME	7.73687	7.77547	7.78832	7.76923	7.71656	7.63372	7.52866	7.41389	7.30452	7.21528	7.15601	7.1289	7.12655	7.13518	7.14048	7.13392	7.11776	7.10424	7.10991	7.1472	7.21616	7.30204	7.37722	7.40895	7.36937	7.2428	7.03006	6.7476	6.42303	6.089	5.7769	5.51296	5.31541	5.19403	5.15074	5.18055	5.27238	5.40996	5.57246	5.7369	5.87988	5.9815	6.02847	6.01718	5.95418	5.85477	5.73932
		WHISPER	7.27187	7.35289	7.44967	7.54853	7.63408	7.69309	7.71668	7.70056	7.64452	7.55019	7.42189	7.26651	7.0946	6.92047	6.76098	6.63369	6.55331	6.52961	6.56467	6.65275	6.78019	6.92732	7.07183	7.1918	7.2688	7.29096	7.25462	7.16532	7.03802	6.89505	6.7634	6.66983	6.63525	6.66947	6.76843	6.91473	7.08216	7.24156	7.36881	7.44966	7.4823	7.47501	7.44199	7.3963	7.34608	7.29221	7.22999
		NORMAL	7.01346	7.09469	7.18447	7.28041	7.37472	7.45498	7.50789	7.52314	7.49638	7.43102	7.33833	7.23543	7.14227	7.07885	7.06086	7.09668	7.18523	7.31487	7.465	7.6105	7.72718	7.79735	7.81368	7.78011	7.7087	7.61539	7.51514	7.41854	7.32961	7.24734	7.1669	7.08324	6.99312	6.89613	6.79505	6.69416	6.59817	6.5114	6.43798	6.38115	6.34291	6.32237	6.31462	6.3096	6.29411	6.25468	6.18162
		LOUD	8.54246	8.20796	7.89052	7.61254	7.38774	7.21974	7.10277	7.02462	6.97011	6.9243	6.8749	6.81321	6.73432	6.63723	6.52353	6.39762	6.26665	6.13976	6.02785	5.94293	5.89601	5.89489	5.94211	6.03293	6.15518	6.29008	6.41562	6.50967	6.55428	6.53813	6.45901	6.32362	6.14681	5.94906	5.75427	5.58556	5.46229	5.39764	5.39769	5.4613	5.58165	5.74821	5.94901	6.17172	6.40522	6.6393	6.86531
	114	MIME	14.2888	14.3227	14.3534	14.3648	14.3491	14.3095	14.2564	14.2022	14.1557	14.1195	14.0902	14.0616	14.0276	13.9842	13.9312	13.8723	13.8157	13.772	13.7531	13.7681	13.8213	13.9105	14.0255	14.1516	14.2713	14.3682	14.4307	14.4539	14.4398	14.3969	14.3365	14.2703	14.2078	14.154	14.1102	14.0725	14.0347	13.9893	13.9287	13.8492	13.7507	13.6394	13.5264	13.4252	13.3484	13.3053	13.2994
		WHISPER	13.1412	13.1171	13.0582	12.981	12.8993	12.8193	12.7409	12.6598	12.5733	12.4824	12.3946	12.3199	12.2669	12.2383	12.2275	12.2213	12.2038	12.1636	12.0985	12.0201	11.95	11.9153	11.9422	12.0483	12.2405	12.515	12.8597	13.2582	13.6914	14.1387	14.5772	14.983	15.332	15.603	15.7818	15.8643	15.8579	15.7812	15.6606	15.5247	15.398	15.2958	15.2217	15.1678	15.1198	15.0625	14.9841
		NORMAL	13.5069	13.3721	13.2341	13.0909	12.9458	12.8101	12.7017	12.6395	12.6367	12.6956	12.8044	12.9396	13.0711	13.168	13.2062	13.1727	13.069	12.9117	12.7302	12.5614	12.4439	12.4097	12.4796	12.6588	12.9355	13.2836	13.6657	14.0387	14.3589	14.5885	14.701	14.6863	14.5533	14.3304	14.0599	13.7909	13.5672	13.4183	13.3524	13.3573	13.4057	13.4646	13.5054	13.5105	13.476	13.4098	13.328
		LOUD	14.4061	14.3183	14.1984	14.0376	13.8349	13.5974	13.3379	13.0723	12.8166	12.5866	12.3965	12.2593	12.1847	12.1778	12.2368	12.3516	12.5057	12.68	12.8569	13.0238	13.1754	13.3131	13.4416	13.5663	13.6893	13.8086	13.9168	14.0032	14.0567	14.068	14.0325	13.9521	13.8356	13.6998	13.5688	13.4722	13.4408	13.5006	13.6655	13.9314	14.2741	14.6531	15.0198	15.3304	15.556	15.6898	15.7464
	115	MIME	19.665	19.8558	20.0271	20.1595	20.245	20.2881	20.2992	20.2889	20.2618	20.2131	20.1319	20.0064	19.8329	19.6217	19.3995	19.2035	19.0734	19.0388	19.1099	19.2718	19.4856	19.6955	19.8384	19.8565	19.7073	19.3706	18.8516	18.1799	17.405	16.5891	15.7976	15.091	14.5162	14.1009	13.8511	13.7507	13.7671	13.8567	13.9726	14.0738	14.1296	14.1231	14.052	13.9243	13.7554	13.5628	13.363
		WHISPER	22.0747	22.1027	22.0825	22.02	21.9238	21.7987	21.6441	21.4564	21.2368	20.9958	20.7538	20.5362	20.3652	20.252	20.194	20.1756	20.1747	20.1684	20.1382	20.0688	19.9479	19.7617	19.4967	19.141	18.6887	18.1454	17.5299	16.8723	16.2091	15.5751	14.9979	14.4949	14.0743	13.7387	13.4897	13.3276	13.2502	13.2482	13.3031	13.3879	13.4719	13.5264	13.5302	13.4727	13.3531	13.1779	12.9585
		NORMAL	18.9798	18.974	18.985	18.9939	18.9865	18.9573	18.909	18.853	18.8069	18.7896	18.8165	18.895	19.0225	19.1871	19.3707	19.5538	19.7182	19.8486	19.9318	19.9548	19.9044	19.7672	19.5331	19.1971	18.7621	18.2384	17.6435	17.0013	16.3387	15.6857	15.073	14.5304	14.0831	13.7485	13.5325	13.4275	13.4124	13.4549	13.5158	13.5551	13.5379	13.4395	13.2492	12.9704	12.6192	12.2198	11.8009
		LOUD	21.2448	21.0758	20.9856	20.9822	21.0568	21.1858	21.3368	21.4793	21.5902	21.6604	21.6921	21.6949	21.6772	21.6404	21.5763	21.4706	21.3096	21.0884	20.8165	20.5167	20.2173	19.9399	19.6896	19.4504	19.1891	18.8676	18.4563	17.9462	17.3533	16.7135	16.0735	15.4773	14.9565	14.5234	14.1718	13.882	13.628	13.3852	13.1349	12.8671	12.5791	12.2732	11.9547	11.6305	11.3089	11.0002	10.7155
	116	MIME	34.6756	34.7253	34.7456	34.7367	34.7032	34.6537	34.6032	34.5688	34.5676	34.6114	34.7042	34.8407	35.0057	35.1752	35.3172	35.3952	35.3718	35.2172	34.9174	34.4816	33.9444	33.3601	32.7921	32.2966	31.9083	31.6306	31.4362	31.2788	31.1098	30.8961	30.6314	30.3381	30.0555	29.8261	29.6798	29.6245	29.6484	29.728	29.838	29.9613	30.0923	30.2344	30.3952	30.5792	30.7804	30.9812	31.1522
		WHISPER	32.9538	33.0816	33.189	33.2468	33.2496	33.2161	33.1852	33.2029	33.3093	33.5264	33.8497	34.2477	34.6675	35.044	35.312	35.4152	35.314	34.9904	34.4501	33.7226	32.8598	31.9298	31.011	30.1796	29.5002	29.0178	28.754	28.7044	28.8412	29.1151	29.462	29.81	30.0918	30.2541	30.2688	30.1374	29.8902	29.5785	29.2617	28.9963	28.8238	28.7619	28.8035	28.9173	29.0561	29.1688	29.2127
		NORMAL	33.1175	33.0499	33.0669	33.1791	33.3756	33.6301	33.908	34.1762	34.4089	34.5929	34.7256	34.8107	34.8508	34.8406	34.7642	34.5988	34.3224	33.9244	33.4127	32.8177	32.1858	31.5716	31.0267	30.5907	30.2881	30.1255	30.0947	30.1722	30.3215	30.4965	30.6481	30.7333	30.7251	30.6199	30.4374	30.2165	29.9992	29.8201	29.6935	29.6142	29.5619	29.5126	29.4494	29.3686	29.2788	29.1938	29.1256
		LOUD	35.0142	34.7831	34.54	34.2986	34.085	33.9326	33.8729	33.927	34.0971	34.3637	34.6878	35.0177	35.299	35.4836	35.5397	35.4546	35.2364	34.9077	34.4992	34.043	33.5653	33.0857	32.6192	32.1781	31.7753	31.4238	31.1342	30.9092	30.7389	30.6007	30.4662	30.3101	30.1219	29.913	29.7155	29.5744	29.5326	29.6144	29.8161	30.1015	30.4088	30.666	30.8098	30.8015	30.637	30.3433	29.9683
	117	MIME	13.8442	14.2285	14.5791	14.8571	15.0398	15.1233	15.1203	15.0523	14.9441	14.8159	14.6801	14.5407	14.3946	14.2339	14.048	13.826	13.5584	13.2387	12.8648	12.4392	11.9688	11.4644	10.9396	10.4102	9.89316	9.40544	8.96206	8.57418	8.24819	7.98437	7.77903	7.62495	7.51424	7.44021	7.39801	7.3835	7.39251	7.41927	7.45547	7.49188	7.52135	7.54136	7.5572	7.5807	7.62838	7.71527	7.84952
		WHISPER	14.4276	14.6536	14.837	14.9688	15.0423	15.0533	15.0014	14.8899	14.7252	14.5149	14.2662	13.9867	13.6847	13.3722	13.0644	12.7795	12.533	12.3339	12.1808	12.0628	11.9616	11.8578	11.7351	11.5843	11.4051	11.203	10.9878	10.7682	10.5498	10.3334	10.1155	9.89245	9.66407	9.43579	9.21857	9.02586	8.86892	8.75215	8.67221	8.61952	8.58348	8.5569	8.53967	8.53857	8.56389	8.62407	8.72003
		NORMAL	13.4827	13.5133	13.5183	13.4868	13.4193	13.3279	13.2339	13.162	13.1335	13.1625	13.251	13.3888	13.5546	13.7187	13.8462	13.9018	13.856	13.6904	13.404	13.0135	12.5512	12.0569	11.5671	11.1066	10.6821	10.2841	9.89348	9.49053	9.06348	8.61406	8.15814	7.72227	7.33738	7.03185	6.82474	6.72277	6.71954	6.7976	6.9335	7.10166	7.27841	7.44436	7.58532	7.69323	7.76613	7.80789	7.82661
		LOUD	15.6828	15.5414	15.4026	15.2794	15.1791	15.0987	15.0258	14.9415	14.8297	14.6831	14.5067	14.3152	14.1241	13.9433	13.771	13.5959	13.402	13.1757	12.9103	12.6066	12.2691	11.9015	11.5036	11.0705	10.5973	10.0827	9.53307	8.96366	8.39659	7.85802	7.37292	6.96112	6.63432	6.39429	6.23242	6.13247	6.07422	6.03953	6.01828	6.01254	6.03698	6.11519	6.27159	6.52257	6.86838	7.29036	7.75154
	118	MIME	5.70722	5.53861	5.36573	5.19515	5.03221	4.88271	4.75403	4.65499	4.59296	4.57158	4.58876	4.63678	4.70356	4.77521	4.83829	4.88176	4.89743	4.88079	4.83179	4.75587	4.66457	4.57468	4.50583	4.47675	4.50033	4.58055	4.71115	4.878	5.06314	5.24943	5.42517	5.58517	5.73097	5.86727	5.99825	6.12367	6.23757	6.32898	6.38691	6.40455	6.38381	6.33565	6.2775	6.22732	6.1974	6.19062	6.19969
		WHISPER	5.50063	5.62838	5.81538	6.02966	6.2331	6.3891	6.47047	6.46363	6.37075	6.20679	5.9941	5.75749	5.51929	5.29735	5.10442	4.94898	4.83487	4.76124	4.72279	4.71116	4.71709	4.73391	4.75924	4.79528	4.84601	4.91423	4.99736	5.08584	5.16425	5.21468	5.22103	5.17391	5.07333	4.92991	4.76336	4.59905	4.46416	4.38372	4.37703	4.45544	4.62049	4.86252	5.16052	5.4838	5.79577	6.06053	6.25016
		NORMAL	6.17705	6.23275	6.2426	6.21551	6.16945	6.12468	6.09728	6.09455	6.11352	6.14373	6.17191	6.18709	6.18471	6.16742	6.14265	6.11823	6.09783	6.07755	6.046	5.98771	5.88993	5.7477	5.56869	5.37196	5.18348	5.02838	4.92346	4.87291	4.86794	4.89025	4.91775	4.93086	4.91592	4.86795	4.78941	4.68904	4.57869	4.47056	4.37491	4.29846	4.24369	4.2096	4.19239	4.18598	4.18341	4.1772	4.16165
		LOUD	6.07767	6.05014	6.02098	5.98527	5.93836	5.87706	5.80019	5.71015	5.61193	5.51328	5.4233	5.35086	5.30233	5.28126	5.28762	5.31844	5.36851	5.43037	5.49453	5.54995	5.58506	5.58989	5.55902	5.49309	5.40013	5.2936	5.18881	5.09919	5.03229	4.98841	4.96105	4.94037	4.91723	4.88575	4.84564	4.80175	4.76265	4.73892	4.74168	4.78148	4.86729	5.00538	5.19725	5.43819	5.71664	6.01469	6.30873
	119	MIME	15.0365	15.051	15.0032	14.9116	14.8018	14.6961	14.6092	14.545	14.4995	14.4669	14.445	14.4359	14.4451	14.4749	14.5191	14.5601	14.5711	14.5212	14.3853	14.1518	13.8275	13.4378	13.0225	12.6287	12.301	12.0726	11.9592	11.9551	12.0353	12.1616	12.292	12.3923	12.4424	12.44	12.3962	12.3271	12.247	12.1619	12.0701	11.9658	11.8452	11.7099	11.5698	11.4403	11.341	11.292	11.3119
		WHISPER	15.1361	15.3419	15.484	15.5356	15.4874	15.3501	15.1532	14.9385	14.7506	14.6245	14.5776	14.6047	14.6805	14.7672	14.8255	14.8252	14.7528	14.6136	14.4271	14.2199	14.0187	13.8427	13.7035	13.6051	13.5483	13.5333	13.5612	13.6341	13.7504	13.9023	14.0711	14.2285	14.3369	14.3567	14.2541	14.0098	13.6265	13.1285	12.561	11.98	11.4437	11.002	10.6918	10.5337	10.5338	10.685	10.968
		NORMAL	15.1371	15.1266	15.1427	15.1591	15.1463	15.0802	14.9487	14.7546	14.515	14.2555	14.0033	13.7798	13.5963	13.4542	13.3461	13.2617	13.1908	13.1268	13.0673	13.0129	12.9655	12.9275	12.9014	12.889	12.8912	12.9058	12.9256	12.9369	12.922	12.8616	12.74	12.55	12.2949	11.988	11.649	11.2996	10.9586	10.6388	10.348	10.0919	9.87853	9.72074	9.63739	9.64911	9.77289	10.0163	10.3719
		LOUD	14.1682	14.2743	14.3967	14.5162	14.6153	14.6786	14.6946	14.6543	14.5532	14.3921	14.1779	13.9256	13.6574	13.4001	13.1804	13.0188	12.9237	12.8884	12.8908	12.9001	12.883	12.8124	12.6719	12.458	12.1792	11.8516	11.496	11.1335	10.7833	10.4608	10.1767	9.93766	9.7479	9.61032	9.52704	9.49892	9.52392	9.59571	9.70205	9.82657	9.95007	10.0531	10.1196	10.1394	10.111	10.0426	9.95183
	120	MIME	6.54067	6.60541	6.70123	6.81056	6.91624	7.00359	7.063	7.09118	7.09115	7.0719	7.04548	7.02462	7.01973	7.03703	7.07861	7.14388	7.23131	7.33975	7.46797	7.61319	7.76863	7.9216	8.0538	8.1431	8.1667	8.10585	7.95019	7.70127	7.37387	6.99425	6.59561	6.21137	5.8679	5.57939	5.34594	5.15504	4.98669	4.81982	4.63815	4.43419	4.2103	3.97683	3.74839	3.53982	3.36205	3.2203	3.11335
		WHISPER	6.92395	6.96353	6.95668	6.9107	6.83592	6.7437	6.64514	6.54989	6.46574	6.39892	6.35357	6.3318	6.3337	6.35804	6.40328	6.46817	6.55253	6.65643	6.77914	6.91764	7.06623	7.21547	7.3524	7.46116	7.52369	7.52143	7.43824	7.26359	6.99597	6.64444	6.22881	5.77607	5.31693	4.87972	4.48686	4.15287	3.88394	3.67934	3.53339	3.43821	3.38489	3.36482	3.3697	3.39183	3.42357	3.45796	3.48881
		NORMAL	6.99663	6.9937	6.97414	6.93624	6.88263	6.81903	6.7522	6.6874	6.62657	6.56905	6.51472	6.46623	6.43148	6.42203	6.45071	6.52623	6.6508	6.81702	7.00937	7.2064	7.38398	7.52027	7.59779	7.60573	7.54096	7.40684	7.21261	6.97168	6.69983	6.41364	6.12881	5.85916	5.61533	5.40405	5.22804	5.08545	4.97028	4.87279	4.7809	4.68163	4.56331	4.41781	4.24263	4.04138	3.82374	3.60314	3.39466
		LOUD	6.84365	6.91976	7.01934	7.13623	7.26018	7.37773	7.4745	7.53876	7.56444	7.5532	7.51348	7.45878	7.40496	7.36675	7.35612	7.38194	7.4492	7.55913	7.70877	7.88991	8.08768	8.28024	8.43925	8.53368	8.53444	8.42056	8.18434	7.83387	7.3922	6.89232	6.37088	5.86062	5.38613	4.96157	4.59192	4.27567	4.00725	3.77924	3.58286	3.40839	3.24591	3.08762	2.92982	2.77518	2.63216	2.51306	2.43011
	121	MIME	2.38389	2.40619	2.39921	2.36203	2.29743	2.21107	2.11041	2.00325	1.89672	1.79627	1.70537	1.62565	1.55818	1.50428	1.46653	1.44864	1.45475	1.48755	1.54668	1.62737	1.7206	1.8147	1.8977	1.96017	1.9972	2.00871	1.99843	1.97197	1.93417	1.88791	1.83334	1.76895	1.69291	1.60493	1.50729	1.40499	1.30492	1.21438	1.13922	1.08314	1.0474	1.03137	1.0341	1.05479	1.09315	1.14848	1.21824
		WHISPER	2.02191	2.01663	2.0044	1.97995	1.9406	1.88769	1.82578	1.76209	1.70495	1.66264	1.64211	1.64752	1.67896	1.73232	1.79936	1.86942	1.93128	1.97573	1.99761	1.99713	1.9799	1.95491	1.9319	1.91801	1.91504	1.91858	1.91901	1.9045	1.8648	1.79435	1.69405	1.57052	1.43411	1.29591	1.16503	1.04749	0.945909	0.860557	0.79032	0.73401	0.690756	0.660451	0.643159	0.638851	0.647067	0.666203	0.693487
		NORMAL	1.77747	1.72189	1.67518	1.6464	1.64324	1.66986	1.72525	1.80176	1.88607	1.96139	2.01123	2.02346	1.99325	1.92432	1.82801	1.72027	1.61824	1.5366	1.48488	1.46598	1.47655	1.5082	1.54968	1.58938	1.61748	1.62769	1.61815	1.59114	1.55196	1.50744	1.4638	1.4254	1.39403	1.36855	1.34588	1.32194	1.29263	1.25491	1.20737	1.15026	1.0856	1.01664	0.947708	0.883872	0.830511	0.792888	0.775301
		LOUD	2.01032	2.04528	2.08422	2.11412	2.12274	2.10072	2.04366	1.95327	1.83754	1.70986	1.58649	1.48333	1.41233	1.37895	1.38181	1.41389	1.46561	1.52802	1.59498	1.66369	1.73331	1.80316	1.8709	1.93195	1.98021	2.0096	2.0157	1.99727	1.95654	1.89907	1.83241	1.76434	1.70111	1.64568	1.59748	1.55215	1.50331	1.44439	1.37121	1.28363	1.18621	1.08716	0.996141	0.921446	0.868068	0.836294	0.822354
	122	MIME	2.30851	2.19035	2.08771	2.00787	1.9563	1.93535	1.94408	1.97808	2.03023	2.09162	2.1533	2.20723	2.24673	2.26684	2.26447	2.23824	2.18936	2.12212	2.04405	1.96514	1.89659	1.84832	1.82724	1.83561	1.8705	1.92448	1.98682	2.04561	2.08974	2.11098	2.10482	2.07106	2.01361	1.93927	1.85644	1.77359	1.6978	1.63369	1.5829	1.54446	1.51583	1.49494	1.48183	1.47918	1.49209	1.526	1.5839
		WHISPER	1.46453	1.48704	1.50719	1.52294	1.53384	1.54063	1.54522	1.54949	1.5543	1.55944	1.56397	1.56725	1.57045	1.57727	1.59342	1.6253	1.67791	1.75226	1.84426	1.94514	2.04343	2.12821	2.19236	2.2344	2.25845	2.27184	2.28193	2.29292	2.30393	2.30942	2.30091	2.26995	2.21105	2.12366	2.01253	1.88713	1.75932	1.64107	1.54225	1.46885	1.42327	1.40482	1.41093	1.43814	1.48273	1.54076	1.60804
		NORMAL	1.40201	1.41753	1.43205	1.44501	1.45259	1.44849	1.42615	1.38138	1.31452	1.23111	1.14095	1.05562	0.98528	0.936194	0.910095	0.905024	0.917164	0.94322	0.981658	1.03286	1.09839	1.1795	1.2761	1.38591	1.50455	1.62586	1.743	1.84913	1.93835	2.00621	2.04976	2.06765	2.06021	2.02951	1.97998	1.91872	1.85477	1.79767	1.75519	1.73067	1.72132	1.71844	1.70991	1.68406	1.63396	1.5604	1.47246
		LOUD	1.94284	1.82926	1.70163	1.56935	1.44187	1.32763	1.23373	1.16529	1.12523	1.11432	1.13136	1.17347	1.23646	1.31488	1.40203	1.4903	1.5719	1.63999	1.69021	1.72236	1.74071	1.75339	1.77017	1.79959	1.84599	1.90784	1.97741	2.04279	2.09096	2.11105	2.09706	2.04932	1.97401	1.88163	1.7846	1.69476	1.62065	1.56619	1.53016	1.50661	1.48715	1.46321	1.42854	1.38108	1.32367	1.2629	1.2073
	123	MIME	26.6054	26.6251	26.6014	26.4841	26.2444	25.8814	25.4203	24.9035	24.3827	23.9093	23.5257	23.2598	23.1219	23.1022	23.1756	23.309	23.4688	23.6302	23.7817	23.9246	24.07	24.2326	24.4245	24.6516	24.9097	25.1856	25.459	25.7066	25.9073	26.0473	26.1229	26.1427	26.1247	26.0896	26.0546	26.0251	25.9925	25.9379	25.8387	25.6809	25.4671	25.2195	24.9759	24.7802	24.6696	24.6662	24.772
		WHISPER	22.8875	22.7292	22.6902	22.7388	22.8177	22.8597	22.8055	22.6189	22.2956	21.8636	21.3753	20.8934	20.4761	20.1639	19.9734	19.8981	19.9178	20.009	20.1554	20.3542	20.6125	20.9418	21.3488	21.8274	22.3571	22.9069	23.4421	23.9319	24.3558	24.7043	24.9787	25.1884	25.3471	25.4677	25.5595	25.6251	25.662	25.6661	25.6383	25.5892	25.5409	25.5226	25.5617	25.6748	25.8607	26.101	26.3633
		NORMAL	22.5068	22.347	22.1493	21.9216	21.6866	21.4799	21.3423	21.3074	21.3884	21.5729	21.8232	22.0851	22.3019	22.4266	22.4332	22.3219	22.1188	21.8692	21.6299	21.4581	21.4038	21.5015	21.7672	22.1964	22.7659	23.4362	24.1559	24.8664	25.5081	26.0274	26.3851	26.564	26.574	26.4521	26.2541	26.0416	25.8654	25.753	25.7024	25.6859	25.659	25.5749	25.3952	25.0991	24.6859	24.1742	23.6001
		LOUD	24.417	24.155	23.9182	23.7073	23.5206	23.354	23.2028	23.0638	22.9361	22.8241	22.7349	22.6775	22.6549	22.6613	22.6797	22.6851	22.6538	22.5745	22.4567	22.3343	22.259	22.2879	22.4661	22.8145	23.3204	23.9409	24.6127	25.2648	25.8341	26.2748	26.5631	26.6971	26.6913	26.5734	26.3791	26.1491	25.9276	25.7564	25.6696	25.6867	25.8071	26.0088	26.2526	26.4927	26.6886	26.8173	26.8792
	124	MIME	7.36074	7.37328	7.37698	7.36642	7.34143	7.30764	7.2737	7.24835	7.237	7.23923	7.24755	7.25011	7.2336	7.18704	7.10462	6.98729	6.84262	6.68262	6.52174	6.37416	6.25191	6.16318	6.11229	6.10005	6.1248	6.18349	6.27368	6.39233	6.53593	6.70016	6.87952	7.06911	7.26615	7.47129	7.68908	7.92411	8.17799	8.44616	8.71678	8.97566	9.21169	9.42322	9.61998	9.82163	10.0492	10.3177	10.6296
		WHISPER	6.78369	6.81744	6.89622	7.01134	7.14657	7.28014	7.38874	7.45253	7.4597	7.40956	7.31137	7.18106	7.03593	6.88901	6.74654	6.60744	6.46574	6.31437	6.14925	5.97076	5.78493	5.60117	5.43131	5.28608	5.17332	5.09728	5.05655	5.04664	5.06039	5.08981	5.1287	5.17376	5.22539	5.28736	5.36609	5.46936	5.60618	5.78522	6.01437	6.2989	6.63935	7.02882	7.45292	7.89137	8.32151	8.72397	9.08637
		NORMAL	7.47388	7.44312	7.44804	7.48165	7.53174	7.5839	7.62458	7.64471	7.64143	7.61652	7.57496	7.52024	7.45193	7.36554	7.25445	7.11413	6.94543	6.75728	6.5666	6.3953	6.26542	6.19362	6.18646	6.23722	6.32735	6.43146	6.52509	6.59182	6.62958	6.65132	6.68211	6.75182	6.8857	7.09793	7.38693	7.73525	8.11381	8.48806	8.82622	9.10478	9.31226	9.45022	9.53097	9.57354	9.59981	9.63015	9.67962
		LOUD	7.50282	7.55982	7.60341	7.64071	7.67757	7.7155	7.75081	7.77653	7.78646	7.77821	7.75541	7.72579	7.69725	7.6721	7.64373	7.59699	7.51303	7.37648	7.18238	6.93921	6.66697	6.39152	6.13737	5.92107	5.74936	5.62027	5.5268	5.46104	5.41755	5.39393	5.39077	5.41004	5.45419	5.52555	5.6277	5.76753	5.95515	6.20477	6.53053	6.94213	7.43966	8.01008	8.6288	9.26372	9.88323	10.4634	10.9919
	125	MIME	14.3853	14.3757	14.4676	14.6276	14.8087	14.9599	15.0358	15.0049	14.8549	14.5934	14.2459	13.8505	13.4511	13.0893	12.7972	12.5928	12.4775	12.4389	12.4559	12.5055	12.5705	12.6441	12.7327	12.8527	13.0252	13.268	13.5881	13.9762	14.407	14.8421	15.2391	15.5585	15.7711	15.862	15.8308	15.6911	15.4657	15.1847	14.8812	14.5875	14.3323	14.1363	14.0104	13.9526	13.949	13.9756	14.0032
		WHISPER	16.5266	16.7612	16.989	17.2067	17.4078	17.5855	17.7331	17.8443	17.9118	17.9251	17.8724	17.7428	17.5304	17.2372	16.8736	16.4555	16.0016	15.5299	15.0589	14.6082	14.2015	13.8631	13.6169	13.4793	13.455	13.537	13.7068	13.9402	14.21	14.4868	14.7402	14.9375	15.0475	15.0439	14.915	14.6683	14.333	13.957	13.5954	13.3003	13.1081	13.0349	13.0762	13.2124	13.4161	13.6585	13.9125
		NORMAL	13.1174	13.2494	13.3847	13.5335	13.708	13.9152	14.1522	14.4031	14.642	14.8386	14.9661	15.0074	14.9594	14.8305	14.6368	14.3955	14.1213	13.8266	13.5231	13.2263	12.9581	12.7459	12.6187	12.6002	12.7035	12.9245	13.2413	13.6148	13.9941	14.3246	14.5592	14.667	14.6411	14.4984	14.2746	14.0128	13.7519	13.5161	13.3128	13.1333	12.9631	12.7898	12.6127	12.444	12.3077	12.2301	12.2299
		LOUD	14.6572	15.0055	15.3778	15.7615	16.1354	16.4731	16.7479	16.938	17.0306	17.0236	16.9251	16.7489	16.5076	16.2071	15.844	15.407	14.8858	14.2814	13.6151	12.9322	12.2974	11.7836	11.4578	11.3671	11.5286	11.9284	12.5216	13.2415	14.0084	14.7411	15.3689	15.8381	16.1202	16.2126	16.1361	15.9293	15.6404	15.3182	15.0059	14.7358	14.5277	14.389	14.315	14.2914	14.2963	14.3038	14.287
	126	MIME	21.4552	21.3751	21.325	21.2912	21.2701	21.2663	21.2904	21.3535	21.4641	21.6246	21.8287	22.0616	22.3006	22.5182	22.6895	22.7991	22.8476	22.8531	22.8489	22.8738	22.9618	23.1308	23.3765	23.6734	23.9795	24.2475	24.4348	24.5127	24.471	24.3199	24.0859	23.8061	23.5213	23.2666	23.0658	22.9269	22.8411	22.7862	22.7313	22.6423	22.4865	22.2357	21.8687	21.3759	20.7623	20.0526	19.2899
		WHISPER	22.5223	22.6968	22.8687	23.0313	23.1732	23.2802	23.3416	23.3508	23.3077	23.216	23.0801	22.9066	22.7033	22.4817	22.2599	22.0623	21.9172	21.8525	21.8907	22.0439	22.3127	22.6854	23.1394	23.642	24.1517	24.6193	24.9922	25.2211	25.2676	25.1123	24.7592	24.2346	23.5822	22.8556	22.1109	21.3992	20.7642	20.2371	19.8341	19.5525	19.3696	19.2448	19.1279	18.9701	18.7354	18.4095	18.0007
		NORMAL	21.7338	21.9518	22.1049	22.1891	22.2152	22.2036	22.1768	22.1528	22.139	22.133	22.1253	22.1066	22.0733	22.0312	21.9957	21.9859	22.0202	22.1087	22.2513	22.4396	22.6629	22.9124	23.1869	23.4915	23.833	24.2122	24.6167	25.0163	25.3652	25.6108	25.7054	25.6179	25.3422	24.8985	24.3257	23.671	22.9784	22.28	21.5931	20.9227	20.2664	19.6203	18.9822	18.3542	17.7424	17.1573	16.6112
		LOUD	22.2182	22.2379	22.3268	22.4849	22.6942	22.9237	23.1377	23.3042	23.4007	23.4169	23.3525	23.2142	23.0126	22.7619	22.4802	22.1915	21.9252	21.718	21.6103	21.6419	21.8425	22.2231	22.7677	23.4286	24.1318	24.7871	25.3072	25.6226	25.6946	25.5194	25.123	24.5519	23.8608	23.1043	22.3319	21.5866	20.9044	20.3131	19.8295	19.4535	19.1667	18.9326	18.7029	18.4286	18.0725	17.6189	17.0774
	127	MIME	12.5556	12.5632	12.5631	12.551	12.5196	12.4649	12.3894	12.3028	12.219	12.1509	12.1062	12.0868	12.0906	12.1159	12.166	12.2513	12.3882	12.5933	12.8778	13.2402	13.663	14.1125	14.5435	14.9073	15.1593	15.2665	15.2103	14.9879	14.6103	14.1007	13.4915	12.8202	12.1257	11.4435	10.8018	10.2192	9.70438	9.25836	8.87631	8.5508	8.27326	8.03499	7.82785	7.64463	7.47841	7.32396	7.17692
		WHISPER	13.6388	13.8253	13.9794	14.0855	14.1321	14.1163	14.0441	13.9306	13.7979	13.6703	13.5688	13.5068	13.4863	13.4995	13.5337	13.5774	13.6282	13.6966	13.8035	13.9722	14.2149	14.5201	14.8466	15.1272	15.2811	15.2362	14.9483	14.4134	13.6705	12.7908	11.862	10.9676	10.172	9.50997	8.98633	8.58082	8.25934	7.98533	7.72981	7.47679	7.22422	6.98072	6.76001	6.57585	6.43757	6.34979	6.31112
		NORMAL	14.1066	14.1406	14.1906	14.2603	14.3493	14.4548	14.5723	14.6964	14.8214	14.9411	15.0489	15.1385	15.2044	15.2427	15.2537	15.2437	15.2243	15.2104	15.2156	15.2476	15.3038	15.3705	15.4259	15.4441	15.4025	15.2866	15.0928	14.8279	14.5059	14.1431	13.7545	13.3508	12.9406	12.5307	12.1292	11.7444	11.383	11.0461	10.7265	10.4094	10.0759	9.70946	9.30247	8.85993	8.39958	7.94829	7.53496
		LOUD	12.2879	12.3033	12.3298	12.3801	12.461	12.5733	12.7113	12.8653	13.0238	13.1766	13.3174	13.443	13.5546	13.6543	13.7441	13.8245	13.8945	13.9539	14.0048	14.0538	14.1112	14.1865	14.2849	14.4012	14.5186	14.6106	14.6471	14.6013	14.4573	14.2126	13.8766	13.4665	13.0014	12.4987	11.9726	11.4358	10.9006	10.3807	9.89003	9.44033	9.03923	8.68786	8.38068	8.10726	7.8559	7.61706	7.38673
	128	MIME	50.9439	51.2338	51.4577	51.6018	51.6554	51.6193	51.508	51.3498	51.1839	51.0524	50.9927	51.0329	51.1892	51.4658	51.8594	52.3622	52.9624	53.641	54.3669	55.0915	55.747	56.2508	56.516	56.4675	56.0552	55.2649	54.1193	52.6756	51.0134	49.2255	47.4051	45.6375	43.994	42.5255	41.2644	40.2236	39.399	38.7767	38.3348	38.0476	37.8867	37.8215	37.8186	37.8431	37.8605	37.8412	37.7648
		WHISPER	52.9885	53.3167	53.5509	53.6801	53.7018	53.627	53.4788	53.2887	53.0914	52.9189	52.7936	52.7312	52.74	52.8267	52.9973	53.2574	53.6065	54.0327	54.5074	54.981	55.3828	55.6252	55.6134	55.2605	54.5036	53.323	51.7522	49.8789	47.8341	45.7711	43.84	42.1611	40.8087	39.8056	39.129	38.7258	38.5312	38.4859	38.5441	38.6745	38.8527	39.0522	39.2391	39.3739	39.4196	39.3571	39.1948
		NORMAL	51.1687	51.3934	51.7349	52.1484	52.5745	52.9539	53.238	53.3995	53.4359	53.3681	53.2365	53.0913	52.9834	52.9548	53.0317	53.2224	53.5153	53.8788	54.2632	54.6049	54.8319	54.873	54.6694	54.1822	53.4031	52.3548	51.0907	49.6873	48.2359	46.8291	45.5487	44.4547	43.5813	42.9338	42.4933	42.2209	42.0671	41.9766	41.8954	41.7777	41.5916	41.3243	40.9832	40.5915	40.1829	39.7916	39.4454
		LOUD	49.189	49.5299	49.824	50.0733	50.2809	50.4508	50.5863	50.6896	50.7606	50.7991	50.8072	50.7925	50.7761	50.7915	50.8813	51.0861	51.4308	51.9143	52.504	53.1393	53.7407	54.22	54.4944	54.4937	54.1702	53.5052	52.5155	51.2529	49.8014	48.2648	46.7511	45.3551	44.1467	43.1634	42.4122	41.8743	41.5121	41.2779	41.1176	40.9784	40.8153	40.5986	40.3179	39.9869	39.6408	39.3269	39.094
[truncated: 268 more columns]
