# Supplementary material for: Encoding of speech modes and loudness in ventral precentral gyrus
Source: Nat Commun. 2026 Apr 15;17:5301. doi: 10.1038/s41467-026-71284-4 (PMC13270037; doi:10.1038/s41467-026-71284-4)
Supplement: Supplementary file 12 — Source Data 7 [file 41467_2026_71284_MOESM12_ESM.xlsx]

## Sheet: 4a
electrode	unit_id	array	amplitude	metric	cue_-100ms	cue_-90ms	cue_-80ms	cue_-70ms	cue_-60ms	cue_-50ms	cue_-40ms	cue_-30ms	cue_-20ms	cue_-10ms	cue_+0ms	cue_+10ms	cue_+20ms	cue_+30ms	cue_+40ms	cue_+50ms	cue_+60ms	cue_+70ms	cue_+80ms	cue_+90ms	cue_+100ms	cue_+110ms	cue_+120ms	cue_+130ms	cue_+140ms	cue_+150ms	cue_+160ms	cue_+170ms	cue_+180ms	cue_+190ms	cue_+200ms	cue_+210ms	cue_+220ms	cue_+230ms	cue_+240ms	cue_+250ms	cue_+260ms	cue_+270ms	cue_+280ms	cue_+290ms	cue_+300ms	cue_+310ms	cue_+320ms	cue_+330ms	cue_+340ms
198	324	55b	MIME	avg	10.0847	9.90077	9.71593	9.54895	9.41595	9.3274	9.28696	9.29159	9.33193	9.39788	9.48277	9.58831	9.72631	9.91832	10.1911	10.5706	11.077	11.7187	12.4866	13.3514	14.2614	15.1454	15.9208	16.5066	16.8381	16.8801	16.6332	16.1327	15.4399	14.6291	13.7738	12.9371	12.1641	11.4807	10.8954	10.4045	9.99739	9.66293	9.39336	9.18562	9.0398	8.95764	8.93747	8.97325	9.05432
				sem	0.639493	0.627798	0.61813	0.612872	0.613368	0.619549	0.630154	0.642874	0.655078	0.664747	0.671506	0.676998	0.683964	0.694724	0.710009	0.728833	0.749395	0.770021	0.789725	0.808285	0.825776	0.841749	0.854521	0.861216	0.858637	0.844551	0.818887	0.784247	0.745571	0.708756	0.678674	0.657507	0.644311	0.636055	0.629345	0.621607	0.611454	0.598576	0.583597	0.567997	0.553948	0.543654	0.538374	0.538144	0.542151
			WHISPER	avg	9.71508	9.63499	9.57861	9.5587	9.58068	9.64123	9.72832	9.82527	9.916	9.99096	10.0505	10.1064	10.1792	10.2965	10.4881	10.7815	11.1982	11.7472	12.4195	13.1837	13.986	14.7553	15.4134	15.8882	16.1261	16.1013	15.8187	15.3115	14.6345	13.8541	13.0379	12.2449	11.5183	10.8818	10.3394	9.88108	9.49009	9.15092	8.85478	8.60156	8.39685	8.24613	8.1485	8.0929	8.05778
				sem	0.591408	0.593138	0.59409	0.5961	0.600966	0.609472	0.620716	0.632212	0.640584	0.643076	0.639137	0.630995	0.622893	0.61901	0.621814	0.632061	0.649839	0.675118	0.706797	0.741573	0.773966	0.797834	0.808213	0.802773	0.782435	0.751232	0.715136	0.679898	0.649075	0.623494	0.602747	0.587086	0.577637	0.574831	0.57669	0.57915	0.577909	0.570387	0.556739	0.539798	0.524016	0.513711	0.51143	0.517466	0.530396
			NORMAL	avg	10.7548	10.5759	10.3621	10.1238	9.87499	9.63156	9.409	9.22068	9.07785	8.99072	8.97051	9.03191	9.19284	9.47419	9.89586	10.4724	11.207	12.0854	13.0725	14.1104	15.1209	16.0137	16.7014	17.1132	17.2109	16.9956	16.5062	15.8096	14.9862	14.1144	13.2608	12.4746	11.7858	11.2074	10.7367	10.3586	10.0489	9.77945	9.52399	9.26305	8.98765	8.69962	8.40976	8.13373	7.88776
				sem	0.731125	0.742129	0.749146	0.7503	0.744321	0.731218	0.712249	0.689507	0.665482	0.643073	0.625473	0.615673	0.615437	0.624397	0.639942	0.658435	0.677064	0.6954	0.715548	0.740407	0.770483	0.801871	0.827065	0.837995	0.829233	0.799802	0.753313	0.696923	0.639495	0.589202	0.55118	0.526403	0.512658	0.506805	0.506267	0.509067	0.51315	0.516586	0.518284	0.518572	0.51894	0.520998	0.525494	0.531764	0.538294
			LOUD	avg	9.25601	9.14525	9.02023	8.88308	8.73924	8.59621	8.46378	8.35334	8.27848	8.25477	8.29854	8.42575	8.65002	8.98127	9.42493	9.98056	10.6422	11.3966	12.2217	13.0845	13.9386	14.7264	15.3818	15.8404	16.0497	15.9823	15.6427	15.0705	14.334	13.5181	12.7083	11.9752	11.3648	10.8936	10.5523	10.3124	10.1353	9.98193	9.81974	9.62639	9.3929	9.12207	8.82748	8.53003	8.25367
				sem	0.622267	0.61789	0.611985	0.604546	0.596228	0.587485	0.577949	0.566811	0.55387	0.5403	0.528577	0.521552	0.521652	0.530407	0.548495	0.575695	0.610783	0.651347	0.694028	0.734969	0.770321	0.796731	0.811749	0.814235	0.804416	0.783896	0.755373	0.722407	0.688976	0.658919	0.635112	0.618822	0.609676	0.606234	0.606797	0.609541	0.612281	0.612373	0.607162	0.594846	0.575352	0.550571	0.523906	0.499105	0.478843
149	228	d6v	MIME	avg	19.4019	19.3	19.1468	18.9551	18.7387	18.5122	18.2916	18.0919	17.9238	17.791	17.6885	17.6043	17.5246	17.4388	17.3438	17.2442	17.1497	17.0701	17.0102	16.9677	16.9354	16.9071	16.8836	16.8765	16.9077	17.0029	17.183	17.4556	17.8112	18.2232	18.6545	19.064	19.4139	19.6764	19.8366	19.8944	19.8643	19.7723	19.6516	19.5351	19.449	19.4075	19.4097	19.4418	19.4821
				sem	1.02983	1.02427	1.01689	1.00461	0.985877	0.962335	0.938796	0.921194	0.913472	0.915764	0.924548	0.934503	0.940683	0.939944	0.931811	0.918322	0.903324	0.891161	0.885122	0.886015	0.891597	0.897789	0.901418	0.903024	0.9072	0.91963	0.942285	0.97112	0.998307	1.01719	1.02573	1.02701	1.02673	1.02968	1.03676	1.04417	1.04511	1.03308	1.00491	0.962927	0.914824	0.871554	0.84329	0.835631	0.84796
			WHISPER	avg	17.5735	17.5738	17.5869	17.625	17.6994	17.8149	17.9685	18.1481	18.3364	18.5157	18.6722	18.7979	18.8914	18.9561	18.998	19.0235	19.0384	19.0468	19.0524	19.0588	19.0703	19.0926	19.1325	19.1946	19.2799	19.3837	19.4943	19.5958	19.6702	19.7021	19.681	19.6038	19.4724	19.2954	19.0848	18.857	18.6309	18.4268	18.2643	18.1581	18.1175	18.1451	18.2377	18.3897	18.5926
				sem	0.895411	0.882115	0.874169	0.872604	0.87603	0.881452	0.885834	0.887508	0.886886	0.886019	0.887399	0.892305	0.900082	0.908772	0.916594	0.922996	0.928428	0.933246	0.936645	0.936621	0.930895	0.918393	0.900421	0.880971	0.865572	0.85944	0.865173	0.881634	0.904106	0.925708	0.939526	0.940788	0.928458	0.905391	0.877081	0.849605	0.828169	0.816838	0.81864	0.834717	0.862704	0.896434	0.928036	0.951016	0.962519
			NORMAL	avg	20.3522	20.1354	19.9059	19.6729	19.4496	19.2495	19.0846	18.9629	18.8869	18.8566	18.8699	18.9254	19.021	19.1549	19.3215	19.5121	19.7122	19.9039	20.0663	20.1785	20.2223	20.1855	20.0629	19.8577	19.5814	19.2515	18.8899	18.5201	18.1662	17.8516	17.5978	17.4223	17.3361	17.3415	17.4315	17.5905	17.799	18.0366	18.2869	18.5383	18.7836	19.0183	19.2376	19.436	19.6069
				sem	0.999017	1.02563	1.05076	1.06978	1.08196	1.08949	1.09495	1.09942	1.10179	1.09978	1.09163	1.07723	1.05824	1.03677	1.01425	0.991482	0.970078	0.953843	0.94798	0.955929	0.976049	1.00173	1.02466	1.03836	1.04003	1.03008	1.01108	0.986484	0.960206	0.93601	0.916801	0.903789	0.896692	0.894962	0.899021	0.910158	0.928996	0.954222	0.982565	1.01026	1.03452	1.05428	1.06948	1.07996	1.08459
			LOUD	avg	18.8585	18.6444	18.5025	18.4441	18.4695	18.5682	18.7214	18.9072	19.1053	19.2978	19.4705	19.6113	19.7078	19.7486	19.725	19.6359	19.4897	19.3042	19.1045	18.9162	18.7605	18.6504	18.59	18.577	18.6057	18.6699	18.7625	18.8756	18.9955	19.1034	19.1764	19.1917	19.1347	19.0037	18.8153	18.6014	18.4034	18.2609	18.201	18.2295	18.3274	18.456	18.5665	18.6145	18.5744
				sem	1.03007	0.99679	0.967146	0.945984	0.936101	0.937371	0.947222	0.961764	0.976895	0.989132	0.996046	0.996193	0.988602	0.97282	0.949541	0.921571	0.893853	0.872008	0.859945	0.858098	0.863667	0.872603	0.881821	0.890255	0.898544	0.907804	0.9186	0.930902	0.944507	0.959321	0.974774	0.989414	1.00084	1.00624	1.00313	0.990055	0.967374	0.937862	0.906691	0.880297	0.864158	0.860858	0.869197	0.885173	0.903605
50	97	M1	MIME	avg	18.9083	19.1444	19.3259	19.4424	19.499	19.5124	19.501	19.4785	19.449	19.4077	19.3461	19.2589	19.1481	19.0252	18.906	18.8062	18.7344	18.6887	18.6576	18.6233	18.5672	18.4755	18.3425	18.1717	17.9746	17.7666	17.564	17.3812	17.2313	17.1268	17.0818	17.1122	17.2337	17.4569	17.7813	18.1911	18.6569	19.1402	19.6023	20.013	20.3537	20.6185	20.8098	20.9334	20.9962
				sem	0.957172	0.964723	0.966512	0.961623	0.952135	0.941844	0.933963	0.929411	0.926854	0.924611	0.922579	0.922316	0.925657	0.932666	0.940947	0.946478	0.945464	0.936167	0.919845	0.900571	0.883591	0.873128	0.870512	0.873878	0.879298	0.882313	0.879359	0.868801	0.851118	0.828474	0.803746	0.780079	0.760752	0.749318	0.748824	0.760331	0.782062	0.810068	0.840032	0.868489	0.893263	0.913033	0.927114	0.93525	0.937583
			WHISPER	avg	17.8329	17.547	17.3008	17.1042	16.9573	16.852	16.775	16.712	16.6516	16.5872	16.5197	16.457	16.4107	16.3926	16.4102	16.4633	16.544	16.6384	16.7321	16.8151	16.8862	16.9544	17.0366	17.1547	17.33	17.5797	17.912	18.3262	18.808	19.3301	19.8519	20.3223	20.687	20.8981	20.9249	20.7633	20.438	19.9992	19.5128	19.0475	18.6613	18.3929	18.2585	18.254	18.362
				sem	0.790144	0.779701	0.77299	0.771435	0.775451	0.783884	0.793963	0.80221	0.806016	0.804442	0.79824	0.78908	0.77907	0.770539	0.765846	0.766427	0.771359	0.777149	0.779311	0.774823	0.763862	0.749628	0.736326	0.726616	0.720481	0.716676	0.71526	0.718577	0.729429	0.747679	0.768996	0.786751	0.795668	0.794262	0.784969	0.772175	0.760047	0.751187	0.747016	0.748498	0.756402	0.770639	0.789599	0.810323	0.829311
			NORMAL	avg	19.3892	19.2893	19.1298	18.9359	18.7382	18.5656	18.4411	18.3779	18.3796	18.4388	18.5381	18.6531	18.7561	18.8205	18.826	18.7629	18.6346	18.4587	18.2642	18.0855	17.9576	17.9083	17.9519	18.0863	18.2951	18.552	18.829	19.1027	19.3585	19.59	19.7958	19.9724	20.1102	20.1945	20.2084	20.1413	19.9954	19.7883	19.5508	19.3187	19.1229	18.9821	18.9002	18.8702	18.8807
				sem	0.907717	0.9068	0.90083	0.892825	0.885248	0.878945	0.873182	0.866677	0.858659	0.849092	0.838447	0.827181	0.815767	0.80521	0.797091	0.793224	0.794768	0.801759	0.8128	0.825097	0.835407	0.841557	0.84431	0.847475	0.855797	0.871295	0.890954	0.907836	0.914458	0.906308	0.883683	0.851653	0.81823	0.791093	0.774811	0.769986	0.774843	0.787145	0.804518	0.824089	0.842488	0.856933	0.866353	0.872293	0.878613
			LOUD	avg	18.2777	18.3917	18.5017	18.5712	18.5636	18.455	18.2428	17.9488	17.6137	17.2868	17.0119	16.8171	16.7101	16.6805	16.7048	16.7554	16.8066	16.8415	16.8544	16.8523	16.8523	16.8768	16.9471	17.0766	17.2659	17.5028	17.765	18.0272	18.2685	18.4785	18.6586	18.8196	18.974	19.1295	19.2827	19.42	19.5211	19.5667	19.5454	19.4582	19.3188	19.1505	18.9795	18.8298	18.7199
				sem	0.909233	0.899831	0.896378	0.897979	0.901121	0.902348	0.900368	0.896359	0.892838	0.891847	0.893566	0.896209	0.89723	0.894832	0.888788	0.880329	0.871617	0.864915	0.861818	0.862613	0.865982	0.869278	0.869635	0.865318	0.856699	0.846321	0.837843	0.834395	0.837103	0.844816	0.855235	0.866438	0.877608	0.888727	0.89951	0.908667	0.913993	0.913373	0.906115	0.893358	0.877638	0.861584	0.84719	0.83621	0.831088
85	140	v6v	MIME	avg	20.8397	20.8048	20.6815	20.4718	20.1977	19.8941	19.6015	19.3577	19.1909	19.1168	19.1349	19.2285	19.3656	19.5014	19.5851	19.5673	19.4075	19.0808	18.5802	17.916	17.114	16.2121	15.2571	14.3011	13.3992	12.6029	11.9575	11.4965	11.2391	11.187	11.3237	11.6143	12.0085	12.4454	12.8622	13.2028	13.4287	13.5244	13.4999	13.3847	13.2214	13.0531	12.9156	12.8296	12.8006
				sem	1.49634	1.49034	1.4778	1.46167	1.44468	1.42877	1.41496	1.40322	1.3927	1.38271	1.37361	1.36677	1.36343	1.36263	1.36056	1.352	1.33298	1.30289	1.26484	1.22413	1.18563	1.15185	1.12269	1.09667	1.07299	1.05271	1.03892	1.03538	1.04444	1.06527	1.09396	1.12497	1.15297	1.17407	1.18586	1.18703	1.17717	1.15696	1.12883	1.0971	1.06737	1.04489	1.03229	1.0284	1.02886
			WHISPER	avg	21.528	21.3889	21.2266	21.0383	20.8276	20.6024	20.3715	20.1414	19.9149	19.6897	19.4583	19.208	18.9205	18.5737	18.1441	17.613	16.9707	16.2205	15.3794	14.4745	13.5385	12.6042	11.701	10.8553	10.0911	9.43204	8.90096	8.51849	8.2998	8.25053	8.36389	8.61966	8.98367	9.41217	9.8558	10.2665	10.6048	10.8454	10.9809	11.0221	10.994	10.9306	10.8684	10.84	10.8696
				sem	1.28618	1.3019	1.3136	1.31595	1.30643	1.28574	1.25727	1.22553	1.19463	1.16724	1.14436	1.12569	1.11006	1.09589	1.08163	1.06628	1.0495	1.03157	1.01306	0.994398	0.975461	0.955625	0.934278	0.911736	0.889681	0.870653	0.856643	0.847784	0.842095	0.836601	0.82893	0.818211	0.805257	0.791537	0.778115	0.764757	0.750377	0.73397	0.715756	0.697639	0.682684	0.674482	0.67591	0.688168	0.710102
			NORMAL	avg	21.7999	21.4779	21.1884	20.9576	20.8025	20.7253	20.716	20.754	20.8146	20.8727	20.9054	20.8923	20.8131	20.6467	20.3713	19.9665	19.4165	18.7144	17.8648	16.8874	15.8171	14.7034	13.6074	12.5947	11.7281	11.0577	10.6156	10.409	10.4226	10.6204	10.9527	11.3655	11.8077	12.238	12.6288	12.9658	13.2441	13.4608	13.6105	13.6817	13.6603	13.5361	13.3125	13.013	12.6825
				sem	1.57313	1.56319	1.55281	1.5417	1.52971	1.51774	1.50814	1.50388	1.50713	1.51771	1.53268	1.54683	1.55432	1.55068	1.53437	1.5071	1.47279	1.4357	1.39884	1.36348	1.32974	1.29767	1.26798	1.24197	1.22104	1.20607	1.197	1.19301	1.19324	1.19713	1.20428	1.21331	1.22088	1.22266	1.21567	1.20094	1.18408	1.17308	1.17406	1.18731	1.20688	1.2234	1.22835	1.21709	1.18982
			LOUD	avg	18.5234	18.5078	18.5299	18.5779	18.6431	18.7171	18.7889	18.843	18.86	18.8203	18.7096	18.5224	18.2637	17.946	17.5841	17.1894	16.7646	16.3022	15.7857	15.1949	14.514	13.738	12.8796	11.9685	11.0508	10.1806	9.41292	8.7949	8.36038	8.12717	8.09659	8.25619	8.581	9.03795	9.58772	10.1869	10.791	11.3579	11.8523	12.2501	12.542	12.7342	12.8454	12.9011	12.9272
				sem	1.37097	1.37103	1.36937	1.3676	1.36748	1.36937	1.37163	1.37102	1.36416	1.34905	1.32561	1.29552	1.26111	1.22446	1.1874	1.15177	1.11982	1.09346	1.07326	1.05767	1.0433	1.02638	1.00411	0.97548	0.941194	0.903346	0.864812	0.828668	0.797786	0.774463	0.759978	0.754217	0.755671	0.762239	0.772337	0.785394	0.801225	0.818965	0.83668	0.852163	0.86429	0.874019	0.884235	0.898199	0.917479
[truncated: 270 more columns]

## Sheet: 4b
electrode	unit_id	array	amplitude	metric	cue_-100ms	cue_-90ms	cue_-80ms	cue_-70ms	cue_-60ms	cue_-50ms	cue_-40ms	cue_-30ms	cue_-20ms	cue_-10ms	cue_+0ms	cue_+10ms	cue_+20ms	cue_+30ms	cue_+40ms	cue_+50ms	cue_+60ms	cue_+70ms	cue_+80ms	cue_+90ms	cue_+100ms	cue_+110ms	cue_+120ms	cue_+130ms	cue_+140ms	cue_+150ms	cue_+160ms	cue_+170ms	cue_+180ms	cue_+190ms	cue_+200ms	cue_+210ms	cue_+220ms	cue_+230ms	cue_+240ms	cue_+250ms	cue_+260ms	cue_+270ms	cue_+280ms	cue_+290ms	cue_+300ms	cue_+310ms	cue_+320ms	cue_+330ms	cue_+340ms
58	6	55b/PEF	MIME	avg	8.20206	8.06953	7.8928	7.69843	7.51769	7.38005	7.30603	7.30525	7.37694	7.51389	7.70823	7.95587	8.26076	8.63476	9.09445	9.65402	10.3154	11.0583	11.8363	12.5774	13.196	13.6089	13.7532	13.5993	13.1559	12.465	11.5911	10.6088	9.59034	8.59846	7.68191	6.87463	6.19671	5.65642	5.25281	4.97824	4.81966	4.76043	4.78043	4.85831	4.97338	5.10927	5.25584	5.41041	5.57545
				sem	0.888628	0.881363	0.864576	0.839689	0.810235	0.78136	0.758756	0.747774	0.752465	0.774561	0.812475	0.861255	0.913658	0.962083	1.00028	1.02468	1.03513	1.0344	1.02668	1.01501	0.999856	0.979382	0.951702	0.917084	0.878478	0.839903	0.803884	0.770082	0.736298	0.700806	0.664189	0.629405	0.600389	0.579994	0.568595	0.564163	0.563658	0.56436	0.564596	0.563576	0.561127	0.557865	0.55568	0.55768	0.566991
			WHISPER	avg	7.36758	7.38726	7.43184	7.50298	7.59898	7.7141	7.83837	7.96004	8.06965	8.1625	8.24167	8.31778	8.40768	8.5315	8.70829	8.95179	9.26432	9.63213	10.0222	10.3846	10.6597	10.7902	10.7345	10.4771	10.0312	9.43543	8.74331	8.01233	7.29418	6.62954	6.0469	5.56384	5.18927	4.92426	4.7637	4.69716	4.71055	4.78901	4.91803	5.08536	5.27943	5.48807	5.69654	5.8881	6.04593
				sem	0.774995	0.785895	0.791368	0.794579	0.799197	0.807896	0.821506	0.83914	0.859368	0.880785	0.902147	0.922022	0.938805	0.950996	0.957685	0.959053	0.956408	0.951771	0.946852	0.941813	0.934847	0.922933	0.903454	0.875739	0.841399	0.803595	0.76574	0.730437	0.699191	0.672911	0.652282	0.638017	0.630862	0.631545	0.64024	0.655601	0.673828	0.689357	0.697124	0.695176	0.686056	0.675602	0.669387	0.669102	0.671731
			NORMAL	avg	7.25393	7.19352	7.1915	7.26044	7.40046	7.5987	7.83278	8.0755	8.3026	8.49814	8.65782	8.78843	8.90629	9.03229	9.18664	9.38345	9.62659	9.90683	10.2006	10.4713	10.6737	10.7607	10.692	10.4428	10.0099	9.41374	8.69554	7.90957	7.11407	6.36231	5.69543	5.13965	4.70555	4.38968	4.17889	4.05392	3.99445	3.98413	4.01306	4.0784	4.18215	4.32669	4.51034	4.72502	4.95636
				sem	0.656382	0.663787	0.680956	0.710088	0.748997	0.79156	0.830101	0.858033	0.871633	0.870728	0.858346	0.839284	0.818359	0.799086	0.783532	0.773248	0.770031	0.77541	0.788869	0.806441	0.821448	0.827016	0.818689	0.795674	0.760309	0.716502	0.668287	0.619131	0.57234	0.531339	0.499442	0.478985	0.470628	0.47303	0.483221	0.497447	0.512413	0.526345	0.539302	0.552964	0.569588	0.59083	0.616557	0.644525	0.670929
			LOUD	avg	8.50884	8.4207	8.28595	8.10488	7.88571	7.6431	7.39745	7.171	6.98599	6.86334	6.82119	6.87607	7.04194	7.32819	7.73766	8.26309	8.88338	9.56089	10.2418	10.8602	11.3461	11.6353	11.6813	11.4627	10.9879	10.2929	9.43605	8.48838	7.52347	6.60789	5.79471	5.11934	4.59856	4.23307	4.0106	3.91077	3.90871	3.97865	4.09615	4.23932	4.39091	4.53791	4.6723	4.78999	4.88857
				sem	0.880883	0.86937	0.847538	0.815259	0.776131	0.736692	0.703636	0.680619	0.667051	0.659956	0.6569	0.657678	0.663841	0.67697	0.697236	0.723171	0.752361	0.782304	0.810913	0.836586	0.857867	0.872733	0.878226	0.870904	0.848275	0.810315	0.760033	0.702548	0.643451	0.587601	0.538987	0.500905	0.475369	0.462212	0.459042	0.462757	0.471095	0.483006	0.498048	0.515625	0.534818	0.554447	0.573386	0.590436	0.604311
87	47	6v	MIME	avg	7.25887	7.26377	7.29703	7.35848	7.44425	7.54677	7.65422	7.75105	7.81925	7.84342	7.81321	7.72879	7.60203	7.45542	7.31911	7.22421	7.19824	7.25855	7.40811	7.6342	7.90899	8.19428	8.45029	8.64371	8.75642	8.78923	8.75945	8.69446	8.62223	8.56243	8.52159	8.49412	8.46622	8.42366	8.35802	8.2712	8.17507	8.08889	8.03351	8.02517	8.07007	8.16158	8.2795	8.39312	8.46675
				sem	0.857919	0.855462	0.863888	0.880776	0.902603	0.925751	0.947245	0.964886	0.977436	0.984443	0.985739	0.981307	0.971021	0.955031	0.934208	0.910687	0.888005	0.870748	0.863133	0.866942	0.879865	0.895608	0.906291	0.90548	0.890726	0.864507	0.833402	0.805596	0.787768	0.782607	0.788689	0.80199	0.817584	0.830586	0.83665	0.832912	0.819204	0.798956	0.778985	0.767401	0.77048	0.789905	0.822444	0.86158	0.899728
			WHISPER	avg	8.15487	8.17987	8.16749	8.11927	8.04739	7.97074	7.9094	7.87602	7.87148	7.88514	7.89914	7.89697	7.87125	7.8286	7.78919	7.78201	7.83494	7.96646	8.17831	8.45504	8.76646	9.07568	9.34706	9.55436	9.68468	9.7382	9.72635	9.66729	9.58045	9.48322	9.38787	9.29982	9.21913	9.14154	9.06213	8.97893	8.89439	8.8167	8.75778	8.73125	8.74968	8.82117	8.94703	9.11996	9.32387
				sem	0.800585	0.808869	0.821235	0.833163	0.843221	0.852758	0.864106	0.878392	0.894376	0.908827	0.918008	0.919407	0.912904	0.90117	0.889281	0.883386	0.888358	0.90573	0.932823	0.964122	0.993296	1.0149	1.02519	1.02248	1.00743	0.983024	0.953941	0.925368	0.90197	0.887245	0.883196	0.889454	0.902797	0.917791	0.928714	0.931681	0.925982	0.914082	0.900766	0.89112	0.888585	0.893667	0.904177	0.916735	0.928311
			NORMAL	avg	6.8588	6.73338	6.58735	6.44696	6.32872	6.23741	6.1668	6.10488	6.03837	5.95734	5.85701	5.73829	5.60755	5.47497	5.35468	5.26308	5.21562	5.22421	5.2942	5.42342	5.60315	5.8214	6.06606	6.32766	6.5985	6.87129	7.13642	7.38149	7.59363	7.763	7.88772	7.97652	8.04643	8.11884	8.213	8.33949	8.49835	8.6792	8.86512	9.03789	9.18191	9.2869	9.34738	9.36041	9.32398
				sem	0.732192	0.704343	0.683707	0.673589	0.674371	0.683707	0.697696	0.71207	0.723139	0.728092	0.725199	0.713821	0.694584	0.669402	0.641594	0.615462	0.595299	0.584041	0.582328	0.588444	0.599308	0.611903	0.624571	0.637771	0.653696	0.674559	0.700543	0.728915	0.755339	0.77614	0.790144	0.798914	0.805739	0.814157	0.826706	0.84436	0.866491	0.890941	0.914196	0.931955	0.940174	0.936432	0.921046	0.897323	0.870628
			LOUD	avg	6.34357	6.36641	6.39912	6.43566	6.47042	6.49898	6.52037	6.53851	6.56252	6.6058	6.68389	6.80989	6.99026	7.222	7.49108	7.77522	8.04772	8.2828	8.46066	8.56988	8.60789	8.58011	8.49764	8.37556	8.23088	8.08192	7.94744	7.84477	7.78867	7.78978	7.85353	7.97952	8.16148	8.38776	8.6425	8.90639	9.15765	9.37338	9.53088	9.60945	9.59282	9.47336	9.25334	8.94636	8.57601
				sem	0.815769	0.787567	0.753744	0.722225	0.700531	0.691064	0.689778	0.689753	0.686178	0.679239	0.673594	0.675645	0.689928	0.717018	0.753721	0.794857	0.835159	0.870218	0.896759	0.912633	0.916891	0.909885	0.893373	0.870202	0.843695	0.816943	0.792241	0.770798	0.752747	0.737723	0.725636	0.717498	0.715404	0.72163	0.73736	0.762021	0.79319	0.82707	0.858897	0.883569	0.896719	0.895915	0.88153	0.856763	0.826708
[truncated: 270 more columns]
