# Supplementary material for: Encoding of speech modes and loudness in ventral precentral gyrus
Source: Nat Commun. 2026 Apr 15;17:5301. doi: 10.1038/s41467-026-71284-4 (PMC13270037; doi:10.1038/s41467-026-71284-4)
Supplement: Supplementary file 13 — Source Data 8 [file 41467_2026_71284_MOESM13_ESM.xlsx]

## Sheet: 5a
loudness	word	PC1	PC2	PC3
MIME	be	-4.76425	0.893469	3.99913
WHISPER	be	1.85666	1.48846	-1.03512
NORMAL	be	1.15393	1.29971	-2.0478
LOUD	be	3.94094	-0.707997	-0.938583
MIME	my	-5.65899	0.635481	3.12856
WHISPER	my	1.21422	1.02673	-1.31339
NORMAL	my	0.653846	0.253785	-1.95859
LOUD	my	1.91553	-1.36316	-0.445012
MIME	know	-6.86476	0.735619	3.31385
WHISPER	know	0.23023	0.432167	-2.06744
NORMAL	know	-0.102857	0.104015	-1.23651
LOUD	know	2.03824	-2.24852	0.141548
MIME	do	-4.9892	0.253157	4.91638
WHISPER	do	0.489799	1.11151	-0.795405
NORMAL	do	0.992799	0.650632	-1.09264
LOUD	do	4.45026	-1.56576	-0.516141
MIME	have	-7.55239	0.0583146	3.22727
WHISPER	have	1.07329	1.2534	-1.69778
NORMAL	have	0.930365	0.907297	-2.28718
LOUD	have	3.38023	-1.10876	-1.09974
MIME	going	-5.50379	-0.388668	3.75954
WHISPER	going	2.56157	-0.0207303	-1.28939
NORMAL	going	3.20236	-1.23913	-1.90228
LOUD	going	5.35197	-2.46102	-0.763282

## Sheet: 5b
marginalization	component	word	loudness	t_-0.75s	t_-0.74s	t_-0.73s	t_-0.72s	t_-0.71s	t_-0.70s	t_-0.69s	t_-0.68s	t_-0.67s	t_-0.66s	t_-0.65s	t_-0.64s	t_-0.63s	t_-0.62s	t_-0.61s	t_-0.60s	t_-0.59s	t_-0.58s	t_-0.57s	t_-0.56s	t_-0.55s	t_-0.54s	t_-0.53s	t_-0.52s	t_-0.51s	t_-0.50s	t_-0.49s	t_-0.48s	t_-0.47s	t_-0.46s	t_-0.45s	t_-0.44s	t_-0.43s	t_-0.42s	t_-0.41s	t_-0.40s	t_-0.39s	t_-0.38s	t_-0.37s	t_-0.36s	t_-0.35s	t_-0.34s	t_-0.33s	t_-0.32s	t_-0.31s	t_-0.30s
Condition independent	1	be	MIME	0.388626	0.448344	0.559085	0.576969	0.603667	0.759718	0.819809	0.759057	0.792093	0.71556	0.704188	0.686035	0.738359	0.739136	0.720077	0.71652	0.743376	0.656631	0.704162	0.657936	0.62917	0.595597	0.581599	0.660323	0.640268	0.636637	0.637795	0.582116	0.519724	0.578722	0.609695	0.674252	0.643645	0.672336	0.721708	0.650824	0.61431	0.625843	0.573233	0.611673	0.66545	0.646586	0.714564	0.827955	0.939511	0.975893
			WHISPER	0.353232	0.441209	0.457961	0.518336	0.522786	0.447443	0.475036	0.516693	0.453852	0.445032	0.480952	0.527868	0.537791	0.599003	0.680806	0.762135	0.823199	0.883628	0.865046	0.884653	0.879649	0.869817	0.837492	0.839249	0.984048	1.05734	1.13749	1.20411	1.16722	1.18413	1.23436	1.21095	1.29856	1.20416	1.31499	1.37824	1.45531	1.42824	1.56396	1.57329	1.67092	1.68092	1.88551	2.00785	2.11707	2.27815
			NORMAL	-0.718418	-0.65669	-0.649529	-0.566793	-0.524038	-0.549528	-0.497093	-0.451177	-0.449184	-0.474585	-0.498737	-0.545358	-0.539952	-0.520352	-0.491083	-0.440249	-0.365551	-0.287516	-0.246985	-0.165764	-0.160046	-0.107841	-0.0887779	-0.140864	-0.186306	-0.183083	-0.164996	-0.193494	-0.210371	-0.210271	-0.166981	-0.118006	-0.134975	-0.0465404	0.0664259	0.150354	0.0812364	0.148623	0.227487	0.245763	0.248318	0.369686	0.341671	0.400615	0.533503	0.658035
			LOUD	1.16817	1.21134	1.21176	1.20699	1.20095	1.1421	1.1614	1.19277	1.22076	1.20696	1.18475	1.2117	1.23474	1.2359	1.274	1.21581	1.22442	1.25404	1.23505	1.27024	1.27749	1.22259	1.24559	1.26628	1.19503	1.17391	1.13456	1.14431	1.13861	1.11878	1.19137	1.29314	1.30711	1.30312	1.29372	1.29717	1.25163	1.22567	1.21946	1.27211	1.25137	1.26161	1.30854	1.29107	1.33611	1.37124
		my	MIME	0.141089	0.114548	0.203866	0.115647	0.260593	0.250671	0.327763	0.33134	0.346241	0.351845	0.296253	0.370328	0.343065	0.390771	0.459004	0.525214	0.541718	0.605947	0.578703	0.472651	0.442813	0.520568	0.547963	0.517246	0.57674	0.558088	0.505058	0.595412	0.633895	0.801034	0.908285	1.0083	1.12263	1.24978	1.30316	1.35765	1.38586	1.28931	1.27758	1.16794	1.06601	1.11822	1.1377	1.05412	1.04314	1.11099
			WHISPER	-0.398766	-0.343851	-0.353858	-0.371242	-0.34541	-0.351769	-0.342334	-0.217031	-0.168993	-0.16046	-0.108677	-0.11754	-0.0040452	-0.0273272	-0.0125096	-0.0601457	-0.0998927	0.0153863	-0.0296382	-0.0247453	0.0569593	0.0825901	0.0563448	0.0732027	0.0326125	0.0840919	0.0882221	0.058882	-0.0259087	-0.0601779	-0.0483976	-0.00159967	0.0380958	0.100933	0.117058	0.154411	0.224172	0.222079	0.28273	0.324418	0.395682	0.499167	0.662122	0.682608	0.786399	0.907529
			NORMAL	-1.15523	-1.15768	-1.14672	-1.0983	-1.06686	-1.0272	-0.990923	-0.916331	-0.878096	-0.815575	-0.852283	-0.84466	-0.909588	-0.871591	-0.884536	-0.851685	-0.797401	-0.742734	-0.793344	-0.708313	-0.656376	-0.584948	-0.550221	-0.522946	-0.519612	-0.488366	-0.376664	-0.409635	-0.366127	-0.307877	-0.27972	-0.22864	-0.174646	-0.156408	-0.156705	-0.0504256	-0.00208745	-0.0214475	0.0582774	0.0662172	0.101733	0.256935	0.284189	0.398222	0.43817	0.515715
			LOUD	0.235787	0.299126	0.326602	0.37149	0.442241	0.470165	0.531396	0.555426	0.562435	0.559858	0.640198	0.645146	0.647902	0.630962	0.592943	0.578026	0.552466	0.548549	0.527139	0.533511	0.546843	0.605551	0.540806	0.528447	0.512361	0.524793	0.474272	0.550018	0.516672	0.495984	0.542404	0.565659	0.553559	0.473042	0.404681	0.347336	0.255572	0.330549	0.375582	0.395013	0.43027	0.490146	0.560701	0.543853	0.566028	0.630438
		know	MIME	-0.36158	-0.427518	-0.360102	-0.316434	-0.2679	-0.289728	-0.280861	-0.213845	-0.1664	-0.092975	-0.154929	-0.245809	-0.194682	-0.237827	-0.322064	-0.369219	-0.334786	-0.343894	-0.299475	-0.221129	-0.158108	-0.204169	-0.195958	-0.168605	-0.205917	-0.203924	-0.239422	-0.258525	-0.14281	-0.100329	0.00355021	-0.051247	-0.0852297	-0.0561429	0.0323282	0.072205	0.109214	0.0688367	0.126738	0.114418	0.142772	0.18493	0.217808	0.290095	0.420613	0.496018
			WHISPER	-0.647618	-0.640579	-0.611451	-0.575618	-0.501802	-0.435953	-0.368034	-0.297826	-0.279188	-0.224876	-0.166195	-0.12179	-0.0375701	0.0230905	0.0155265	0.170862	0.204678	0.154177	0.165279	0.106462	0.110114	0.137065	0.166858	0.136087	0.0538151	0.0558295	0.113075	0.173722	0.158253	0.115996	0.186127	0.27091	0.325561	0.361571	0.502233	0.5448	0.517977	0.535653	0.676907	0.726348	0.762219	0.846326	0.92775	1.03372	1.16121	1.2
			NORMAL	-0.163053	-0.158697	-0.0657131	-0.00784377	0.0381305	0.00842679	-0.0610193	-0.171701	-0.139622	-0.122381	-0.138816	-0.155383	-0.0962237	-0.0789417	-0.00299785	0.0436334	0.0482421	0.161413	0.165744	0.171007	0.157152	0.0874646	0.121858	0.0883309	0.135209	0.109271	0.12508	0.120055	0.14529	0.187101	0.21456	0.212991	0.269056	0.26696	0.322782	0.35562	0.418171	0.470152	0.485891	0.578315	0.667501	0.784361	0.821282	0.917945	0.960885	1.07938
			LOUD	0.40698	0.427785	0.463075	0.526169	0.580322	0.573832	0.58255	0.529255	0.603625	0.561762	0.585619	0.602496	0.549543	0.579348	0.626633	0.631575	0.583193	0.541286	0.556644	0.528973	0.561016	0.613351	0.652669	0.627668	0.596847	0.622717	0.608411	0.551498	0.583357	0.602436	0.566737	0.516769	0.551284	0.50496	0.510608	0.50351	0.533924	0.574251	0.652579	0.68525	0.777737	0.855623	0.865475	0.881577	0.973344	1.0838
		do	MIME	0.0196167	0.113331	0.132435	0.0813702	-0.00194312	-0.048789	-0.179608	-0.121919	-0.105149	-0.138579	-0.137703	-0.0197359	-0.0810499	0.0318585	0.100065	0.182303	0.170587	0.185092	0.212186	0.199035	0.236816	0.295721	0.389816	0.381726	0.432281	0.437351	0.436865	0.3891	0.384368	0.392788	0.387865	0.407713	0.454912	0.505617	0.612271	0.711658	0.939163	0.903035	0.967528	0.976487	1.06799	1.01154	0.998619	1.02764	1.01732	1.01137
			WHISPER	-0.543682	-0.523392	-0.49438	-0.485457	-0.569256	-0.545861	-0.609978	-0.633665	-0.600208	-0.496924	-0.412737	-0.331744	-0.337751	-0.361201	-0.3054	-0.303933	-0.303927	-0.287482	-0.281899	-0.24239	-0.215635	-0.133619	-0.120488	-0.127399	-0.0864536	-0.0452027	-0.026326	0.0041988	0.074199	0.120303	0.220318	0.208469	0.337206	0.412943	0.541898	0.643159	0.717578	0.833932	0.937786	1.10089	1.14843	1.21823	1.29276	1.33593	1.43586	1.45823
			NORMAL	-0.71476	-0.628018	-0.552944	-0.554314	-0.504427	-0.476466	-0.460315	-0.508376	-0.479471	-0.439276	-0.445658	-0.495114	-0.523215	-0.486121	-0.534312	-0.553733	-0.527082	-0.560757	-0.541715	-0.566061	-0.569409	-0.530887	-0.55848	-0.585331	-0.545969	-0.527521	-0.449277	-0.347321	-0.31446	-0.239191	-0.164686	-0.165397	-0.0676666	-0.0167187	0.0814919	0.153267	0.157978	0.251434	0.26881	0.314465	0.403817	0.532382	0.535813	0.555195	0.666152	0.783995
			LOUD	0.237635	0.290899	0.365584	0.461618	0.502107	0.580563	0.65633	0.655624	0.664155	0.676861	0.683485	0.664696	0.693623	0.695812	0.68933	0.683517	0.722565	0.742521	0.736196	0.692821	0.67784	0.670802	0.672892	0.660267	0.697099	0.662652	0.690159	0.663782	0.707005	0.730656	0.834154	0.829744	0.847011	0.874615	0.855608	0.817284	0.890537	0.973875	0.990459	1.02362	1.02595	1.13513	1.10924	1.15241	1.21218	1.29104
		have	MIME	-0.692191	-0.742151	-0.658114	-0.680276	-0.777024	-0.811603	-0.780046	-0.709164	-0.710556	-0.695338	-0.529798	-0.46684	-0.554153	-0.438207	-0.427824	-0.410409	-0.3761	-0.324594	-0.359228	-0.243667	-0.289914	-0.350432	-0.246633	-0.205244	-0.137479	-0.0919143	-0.0525828	0.0658461	0.0880267	0.0571268	0.0384845	0.0809062	0.140413	0.212593	0.196703	0.20742	0.309416	0.304677	0.223598	0.370974	0.383384	0.313399	0.272638	0.257831	0.267576	0.291688
			WHISPER	-0.185548	-0.203459	-0.250171	-0.224676	-0.254078	-0.212014	-0.15089	-0.0727629	0.043708	0.186076	0.250751	0.262693	0.288014	0.462911	0.503195	0.568359	0.570791	0.525703	0.433517	0.515786	0.540726	0.604699	0.629327	0.675682	0.721808	0.74905	0.778694	0.736251	0.857119	0.994892	1.07539	1.10457	1.12083	1.19716	1.19331	1.28946	1.34947	1.47217	1.53267	1.57311	1.66124	1.7105	1.79117	1.86949	1.98534	2.03516
			NORMAL	-0.749618	-0.691823	-0.674488	-0.681389	-0.681535	-0.616165	-0.606287	-0.529801	-0.485607	-0.356861	-0.26735	-0.247794	-0.192156	-0.106156	-0.0691044	-0.0420929	0.0622307	0.0998754	0.137717	0.153261	0.16297	0.217537	0.308425	0.339239	0.332472	0.316868	0.385025	0.419998	0.441187	0.360625	0.44448	0.510893	0.555349	0.514383	0.569678	0.621857	0.730488	0.856616	0.952309	0.987107	1.07913	1.06852	1.18289	1.22309	1.2557	1.33033
			LOUD	0.351198	0.3806	0.476807	0.517536	0.507151	0.529147	0.542999	0.629244	0.648564	0.695265	0.733675	0.759603	0.696214	0.804971	0.856959	0.836402	0.928749	0.889692	0.875671	0.810144	0.841011	0.856594	0.777641	0.764973	0.738414	0.749229	0.792222	0.759999	0.832307	0.868302	0.977048	1.0265	1.1007	1.10867	1.10983	1.0867	1.08116	1.10225	1.18541	1.2271	1.23499	1.24503	1.30649	1.34787	1.40656	1.44715
		going	MIME	-0.0550035	-0.0233616	-0.00102869	0.00210265	-0.0362613	-0.0333201	-0.0215818	0.0877495	0.043041	0.0853053	0.0884208	0.136883	0.0755509	0.0770193	0.0609833	0.0965873	0.125308	0.0149977	0.0458698	0.062878	0.0893582	0.138695	0.255469	0.242361	0.285629	0.206687	0.210494	0.173128	0.0702023	0.147561	0.143539	0.0494231	0.182776	0.186896	0.192642	0.230867	0.282227	0.32359	0.308503	0.306541	0.289221	0.367633	0.416334	0.38349	0.401043	0.430306
			WHISPER	0.279469	0.277733	0.398663	0.34202	0.338106	0.318946	0.415219	0.433678	0.534785	0.671313	0.731041	0.812793	0.939832	0.978862	1.03916	1.03139	0.970624	1.02471	1.10086	1.18123	1.22606	1.26143	1.3491	1.40629	1.39823	1.40361	1.45287	1.44747	1.44942	1.4446	1.5014	1.64584	1.67763	1.735	1.79115	1.74614	1.85543	1.88124	1.91026	1.9192	1.95676	2.03204	2.04981	2.14843	2.21899	2.31487
			NORMAL	-0.113772	-0.0908263	-0.0737546	-0.204339	-0.221113	-0.151335	-0.21531	-0.295089	-0.208889	-0.27561	-0.20594	-0.136453	-0.110733	-0.0189722	0.064685	0.160688	0.240394	0.279095	0.280847	0.323288	0.303317	0.378818	0.374501	0.433056	0.530273	0.65852	0.713166	0.724254	0.724127	0.745251	0.831059	0.895998	0.897881	0.945017	0.967153	0.996118	0.998553	1.03047	1.04744	1.13409	1.20726	1.31455	1.35568	1.55844	1.67918	1.75816
			LOUD	1.1357	1.12244	1.2218	1.25476	1.33206	1.42585	1.45119	1.47705	1.4878	1.4987	1.54828	1.56572	1.65095	1.68315	1.70088	1.72253	1.81994	1.77461	1.6766	1.68164	1.67698	1.66646	1.68311	1.74655	1.68743	1.76565	1.77685	1.88347	1.92765	2.04198	1.98638	2.03083	2.05452	2.11459	2.15835	2.16321	2.21962	2.25428	2.35032	2.40307	2.48739	2.50067	2.55484	2.58589	2.61687	2.61731
	3	be	MIME	0.677927	0.649732	0.688913	0.668399	0.645175	0.689063	0.690297	0.63397	0.638155	0.665174	0.701323	0.769647	0.815735	0.803172	0.81096	0.839803	0.859452	0.844545	0.852068	0.829709	0.818666	0.806864	0.785845	0.805215	0.813767	0.806417	0.80655	0.843915	0.85595	0.903219	0.896882	0.907874	0.901166	0.948865	0.980917	1.02276	1.0058	1.07064	1.11438	1.13217	1.20465	1.18009	1.17867	1.19138	1.18665	1.22167
			WHISPER	1.08048	1.01674	1.04656	1.0324	1.02168	0.974293	1.01092	1.03729	1.03093	1.05985	1.04307	1.05274	1.10205	1.09113	1.10796	1.10012	1.11298	1.13508	1.17832	1.19619	1.20453	1.20606	1.19012	1.15234	1.18547	1.21801	1.27072	1.29056	1.33003	1.36852	1.44298	1.44455	1.46339	1.43496	1.49622	1.48765	1.56554	1.58205	1.65231	1.79229	1.84765	1.93625	2.00168	2.05944	2.09126	2.16389
			NORMAL	0.893811	0.908329	0.941587	0.95868	0.986429	1.02837	0.962616	0.98698	0.97739	0.988739	0.976076	0.979033	0.980403	0.979737	0.993849	1.0156	1.0045	0.985724	0.98711	0.989246	1.08595	1.10281	1.09433	1.0729	1.07676	1.06224	1.02901	1.04799	1.03272	1.04037	1.0918	1.15132	1.23025	1.30269	1.35839	1.35258	1.37452	1.41939	1.44488	1.45132	1.4506	1.45258	1.49588	1.53144	1.57036	1.70252
			LOUD	1.42343	1.45699	1.49686	1.50851	1.51237	1.52615	1.53933	1.51747	1.56991	1.54158	1.51718	1.51303	1.50851	1.49775	1.51838	1.55259	1.56728	1.62414	1.58123	1.56752	1.57075	1.60575	1.66915	1.65937	1.67828	1.7014	1.67412	1.61409	1.6365	1.63947	1.63638	1.68912	1.64121	1.68561	1.68668	1.73225	1.76131	1.69999	1.67535	1.67831	1.68279	1.68888	1.70351	1.69379	1.74423	1.75159
		my	MIME	0.279446	0.339406	0.449254	0.509018	0.561884	0.662537	0.680457	0.667107	0.697504	0.711813	0.791646	0.797701	0.849211	0.844319	0.876191	0.90433	0.899468	0.913978	0.889725	0.859412	0.848023	0.919345	0.92573	1.02403	1.09216	1.15918	1.2184	1.23025	1.23468	1.34448	1.33973	1.38417	1.43671	1.46217	1.45583	1.48762	1.43457	1.42739	1.42319	1.34159	1.30336	1.33231	1.30915	1.15259	1.13347	1.15412
			WHISPER	0.748084	0.791447	0.774171	0.77838	0.7971	0.743383	0.758579	0.81755	0.77158	0.792556	0.800199	0.80777	0.814157	0.873668	0.858617	0.915584	0.930726	0.968748	0.957586	0.960729	1.00298	0.979623	0.948688	0.99895	1.00689	1.01614	1.03316	1.04631	1.01336	1.00885	1.06007	1.10472	1.09577	1.08677	1.1097	1.16967	1.20447	1.27361	1.3382	1.37635	1.49066	1.5309	1.59676	1.65907	1.70087	1.79237
			NORMAL	0.903416	0.921133	0.940756	0.926711	0.903139	0.92626	0.898628	0.894527	0.929865	0.916915	0.909097	0.911461	0.879156	0.902255	0.835046	0.823694	0.8289	0.810022	0.788636	0.749341	0.772921	0.786275	0.777198	0.770533	0.803616	0.838958	0.849257	0.866233	0.946458	0.974589	0.986233	1.05908	1.04437	1.04411	1.07053	1.10057	1.11755	1.19086	1.25283	1.29849	1.39383	1.45006	1.50916	1.58143	1.65902	1.76367
			LOUD	0.989437	0.961075	0.93171	0.927265	0.949434	0.953152	0.950384	0.970785	0.962203	0.977686	1.00752	0.986083	0.986774	0.922866	0.887903	0.882366	0.938759	0.953091	1.00102	1.01359	1.06886	1.1152	1.09566	1.12927	1.17547	1.1845	1.13398	1.14865	1.13313	1.17045	1.21493	1.21188	1.22913	1.21915	1.25052	1.23064	1.23462	1.28081	1.27072	1.2635	1.27496	1.2796	1.32024	1.35357	1.34655	1.39781
		know	MIME	0.646432	0.6509	0.659297	0.642138	0.721769	0.725993	0.715576	0.692582	0.743823	0.876706	0.902116	0.927187	1.02072	0.972799	0.918467	0.91976	0.829881	0.757931	0.648367	0.602326	0.6743	0.650207	0.594263	0.520613	0.538024	0.553668	0.496596	0.420548	0.429287	0.425868	0.46881	0.450186	0.43088	0.531313	0.545054	0.554436	0.553847	0.599803	0.752583	0.804216	0.876268	0.982011	1.02883	1.1095	1.16329	1.16261
			WHISPER	1.04215	1.02785	0.970946	0.91254	0.914612	0.913862	0.951624	0.985174	1.01022	1.01906	1.05343	1.07464	1.10923	1.14295	1.17329	1.22053	1.2563	1.25312	1.25566	1.22337	1.20603	1.2109	1.28073	1.28411	1.30197	1.28595	1.3949	1.47305	1.48419	1.50156	1.49831	1.56518	1.62278	1.62815	1.70217	1.75142	1.75364	1.77556	1.80415	1.89296	1.93897	1.99799	2.03868	2.10752	2.19569	2.24518
			NORMAL	1.1626	1.17463	1.14932	1.1814	1.20036	1.23055	1.22065	1.22923	1.22494	1.23584	1.2358	1.22011	1.22385	1.21948	1.24746	1.20719	1.18972	1.18119	1.16843	1.15046	1.14307	1.12388	1.13069	1.13286	1.15885	1.19478	1.22842	1.25038	1.28176	1.3072	1.34217	1.36619	1.41239	1.44068	1.4799	1.49832	1.51572	1.55315	1.60729	1.67068	1.77745	1.78846	1.86965	1.91135	1.97893	1.9779
			LOUD	1.03092	1.0281	1.04	1.03097	1.05356	1.0288	1.07364	1.07182	1.09185	1.11539	1.15913	1.20439	1.22082	1.2144	1.23768	1.26553	1.24732	1.27526	1.24965	1.23403	1.20088	1.23495	1.24843	1.26607	1.25916	1.30029	1.30786	1.33995	1.33856	1.3186	1.27852	1.32195	1.32762	1.31489	1.38644	1.41843	1.40834	1.44113	1.46531	1.51936	1.52189	1.54106	1.57223	1.61702	1.69494	1.78044
		do	MIME	0.70437	0.772824	0.816524	0.849121	0.887735	0.909566	0.88626	0.901658	0.898586	0.889044	0.908122	0.978655	0.991326	0.970939	1.0168	1.03532	1.03227	1.04563	1.02813	1.00961	1.04229	1.09736	1.094	1.06514	1.04299	1.06583	1.08663	1.07019	1.09116	1.02437	0.9922	0.967624	0.985057	0.995564	1.02846	1.08199	1.17149	1.1847	1.14983	1.17907	1.21433	1.15039	1.11148	1.11817	1.08812	1.07205
			WHISPER	0.823593	0.8614	0.858069	0.891432	0.857005	0.878161	0.874416	0.895377	0.908749	0.951887	0.992974	1.04416	1.04534	1.0832	1.11414	1.15275	1.15745	1.16904	1.22159	1.2172	1.27626	1.32121	1.30168	1.30823	1.32312	1.36122	1.38695	1.41857	1.44702	1.43994	1.50276	1.52894	1.62329	1.68819	1.749	1.80386	1.83155	1.83738	1.89338	1.9693	1.98948	2.08456	2.16065	2.16628	2.19165	2.21007
			NORMAL	0.926161	0.938677	0.974605	0.972004	0.951653	0.959027	0.959423	0.946532	0.909588	0.91828	0.913689	0.914972	0.895155	0.874041	0.880541	0.896508	0.913169	0.94516	0.974945	0.993833	1.02233	0.983302	0.942982	0.934708	0.96941	0.964532	0.986821	1.03958	1.07655	1.07398	1.08066	1.12466	1.18305	1.21675	1.24436	1.2635	1.29494	1.33166	1.37441	1.45283	1.5407	1.59369	1.66522	1.73609	1.75839	1.86127
			LOUD	1.21234	1.16272	1.22635	1.222	1.25655	1.28586	1.3083	1.32595	1.32695	1.32814	1.30734	1.31952	1.30297	1.30982	1.26097	1.25781	1.24727	1.2473	1.30593	1.33112	1.38441	1.40651	1.42854	1.47032	1.49299	1.49006	1.52783	1.52936	1.56125	1.62398	1.65017	1.6358	1.63075	1.71353	1.7152	1.73742	1.7564	1.78547	1.79702	1.79348	1.80191	1.84402	1.87159	1.92634	1.96932	1.98283
		have	MIME	0.0115179	0.11229	0.176638	0.185254	0.184925	0.277553	0.329698	0.358011	0.383649	0.499605	0.578777	0.638629	0.579456	0.543667	0.516253	0.476654	0.46084	0.462223	0.401209	0.434745	0.415015	0.477631	0.521356	0.598652	0.614944	0.694117	0.742288	0.810145	0.815423	0.771656	0.755009	0.750814	0.732664	0.706809	0.620835	0.589323	0.579983	0.609653	0.666396	0.685959	0.70599	0.779944	0.845485	0.828675	0.847643	0.824325
			WHISPER	1.18606	1.14409	1.12625	1.17539	1.13695	1.15063	1.14705	1.25092	1.32126	1.32627	1.38742	1.34198	1.34492	1.30852	1.28373	1.28104	1.25423	1.26259	1.24358	1.34316	1.40037	1.41483	1.37785	1.41998	1.47816	1.49459	1.56734	1.5562	1.63561	1.66625	1.73301	1.71884	1.73913	1.8026	1.83455	1.82178	1.83887	1.91847	1.94308	1.95976	1.95164	1.98266	2.03816	2.05917	2.07289	2.05954
			NORMAL	0.970805	0.968794	0.965335	0.970262	0.963379	1.00935	1.01187	1.0251	1.03199	1.04831	1.05889	1.03664	1.07266	1.04758	1.06353	1.06519	1.02888	1.02913	1.04887	1.05395	1.06406	1.09042	1.1285	1.13855	1.16995	1.15843	1.17138	1.22262	1.24525	1.21382	1.22119	1.29211	1.33304	1.39779	1.44339	1.47534	1.5537	1.6181	1.67009	1.70287	1.78427	1.77786	1.81974	1.8919	1.92602	1.97073
			LOUD	0.740966	0.788341	0.787311	0.806907	0.823317	0.843432	0.887351	0.911961	0.884796	0.900285	0.984118	1.00504	1.02633	1.06472	1.08595	1.09535	1.15278	1.18332	1.18138	1.19489	1.23895	1.24045	1.26598	1.30953	1.34279	1.35736	1.35143	1.35924	1.42713	1.47544	1.51701	1.51089	1.5465	1.53309	1.57273	1.56445	1.5574	1.58021	1.58609	1.59657	1.64695	1.6773	1.72354	1.79332	1.87109	1.91475
		going	MIME	0.715148	0.748513	0.710844	0.686437	0.68432	0.726604	0.799425	0.828684	0.833595	0.899417	0.961393	0.992971	1.0053	1.01213	0.995387	1.00215	0.998406	0.95178	0.942399	0.874739	0.879959	0.904625	0.947353	0.983341	1.0003	0.996979	1.03526	1.03502	1.02105	1.05672	1.10515	1.10682	1.11491	1.10853	1.1216	1.13688	1.14827	1.18213	1.1677	1.12525	1.10259	1.11344	1.14427	1.10524	1.10402	1.12785
			WHISPER	1.28138	1.27531	1.29094	1.25063	1.26228	1.26776	1.31698	1.34645	1.4292	1.44215	1.49178	1.53758	1.53448	1.5968	1.61753	1.65859	1.62573	1.65309	1.6487	1.66308	1.64286	1.65912	1.67883	1.72813	1.7714	1.7772	1.81687	1.85601	1.87269	1.89141	1.89269	1.96979	1.98126	1.99441	2.01096	2.05586	2.08872	2.13446	2.11516	2.14487	2.13728	2.14097	2.14902	2.18735	2.28305	2.30882
			NORMAL	1.28723	1.32172	1.32094	1.28826	1.33934	1.42356	1.42212	1.44303	1.49396	1.50542	1.52265	1.48771	1.56372	1.63438	1.65197	1.64241	1.65394	1.67932	1.65822	1.69623	1.63654	1.61023	1.5908	1.64722	1.63396	1.65494	1.6422	1.64103	1.65953	1.6725	1.69863	1.7109	1.75564	1.77155	1.81378	1.86845	1.90576	1.96351	1.97064	2.02583	2.06225	2.11475	2.13245	2.2246	2.24918	2.31155
			LOUD	1.61013	1.64047	1.65276	1.66065	1.71811	1.7099	1.71776	1.69491	1.71624	1.67304	1.71973	1.77501	1.78373	1.81756	1.82597	1.80747	1.7991	1.8041	1.79366	1.77766	1.76417	1.73945	1.76616	1.76015	1.76946	1.8007	1.79355	1.79534	1.8302	1.83652	1.87803	1.90808	1.94024	1.94268	1.96134	1.962	2.03085	2.03039	2.07941	2.13532	2.1768	2.21683	2.23241	2.27028	2.24988	2.27312
	6	be	MIME	0.283171	0.266355	0.27979	0.30027	0.296143	0.273809	0.275761	0.278028	0.245209	0.258279	0.262631	0.283379	0.276039	0.298433	0.300584	0.304413	0.296711	0.313952	0.319623	0.305999	0.335097	0.346461	0.352937	0.329867	0.303442	0.300585	0.309945	0.294566	0.258826	0.280374	0.28612	0.264564	0.233155	0.254236	0.243923	0.286911	0.309948	0.305004	0.283352	0.269979	0.244646	0.248309	0.251087	0.200986	0.172625	0.164883
			WHISPER	0.488653	0.472708	0.4924	0.513779	0.507591	0.517933	0.517264	0.547015	0.517212	0.516373	0.519743	0.551215	0.539366	0.540607	0.554055	0.540063	0.501737	0.491925	0.481286	0.446158	0.443754	0.418089	0.386426	0.346847	0.32875	0.281213	0.238039	0.23527	0.20901	0.175248	0.151803	0.140794	0.106084	0.0847636	0.0522556	-0.00335208	-0.0485086	-0.0907699	-0.12644	-0.121908	-0.123131	-0.157654	-0.173443	-0.222447	-0.231849	-0.246419
			NORMAL	0.336105	0.353793	0.370181	0.382128	0.386384	0.424235	0.452595	0.421836	0.460267	0.465724	0.481674	0.488324	0.504806	0.532233	0.509408	0.524787	0.538014	0.550985	0.544753	0.54591	0.549892	0.559172	0.5429	0.556884	0.557752	0.552217	0.523118	0.515261	0.473649	0.43226	0.402871	0.377334	0.359066	0.337474	0.345868	0.320608	0.309204	0.294856	0.232702	0.21126	0.182402	0.130295	0.0781428	0.0309616	-0.0178215	-0.0215671
			LOUD	0.158454	0.191404	0.226615	0.217249	0.22539	0.237616	0.265026	0.259842	0.283781	0.293703	0.304763	0.298533	0.307907	0.324838	0.309318	0.305156	0.285701	0.289461	0.289565	0.266456	0.263776	0.242539	0.235076	0.244932	0.250703	0.244898	0.251823	0.238258	0.22369	0.221634	0.191033	0.174599	0.162695	0.118047	0.0965182	0.0675965	0.0563812	0.0139636	0.00912356	0.0021327	-0.0248922	-0.0275875	-0.0296503	-0.0353161	-0.0676433	-0.0678863
		my	MIME	0.0818932	0.0880739	0.103806	0.100549	0.11284	0.172695	0.171683	0.226188	0.225799	0.257042	0.266375	0.284636	0.32135	0.323193	0.328754	0.353657	0.397644	0.386922	0.378475	0.359659	0.359	0.353569	0.359873	0.312637	0.292844	0.27717	0.322102	0.313062	0.308849	0.273613	0.263716	0.299717	0.349109	0.357451	0.348441	0.340789	0.358798	0.356524	0.333827	0.330062	0.324155	0.287126	0.276147	0.265948	0.266734	0.280936
			WHISPER	0.447427	0.496309	0.517754	0.525262	0.508366	0.519277	0.507513	0.490301	0.471651	0.463725	0.476059	0.469609	0.457601	0.464131	0.465538	0.489345	0.470115	0.479665	0.509625	0.479832	0.466276	0.479761	0.45521	0.435468	0.420183	0.404837	0.386886	0.346998	0.341058	0.299058	0.283798	0.283558	0.289988	0.26435	0.253872	0.226188	0.199714	0.167236	0.13408	0.115083	0.09493	0.066139	0.0179638	-0.0183965	-0.0524199	-0.0882952
			NORMAL	0.365144	0.377819	0.391374	0.385097	0.410335	0.425994	0.44336	0.442665	0.435056	0.425238	0.43822	0.433374	0.45724	0.463822	0.472151	0.48613	0.506214	0.503369	0.52635	0.526027	0.552734	0.55823	0.544431	0.539961	0.535981	0.555876	0.520787	0.547565	0.542423	0.535335	0.519626	0.502927	0.508426	0.4696	0.420425	0.385516	0.350704	0.28765	0.27028	0.231855	0.172937	0.132728	0.0903195	0.0417484	0.0167508	-0.0127289
			LOUD	0.397499	0.39915	0.409903	0.442077	0.454593	0.45999	0.496709	0.522558	0.52282	0.52018	0.50663	0.505895	0.525602	0.535164	0.556727	0.555043	0.557647	0.54179	0.570018	0.579082	0.571181	0.559146	0.532979	0.516356	0.501835	0.495526	0.483773	0.469001	0.465533	0.483284	0.468054	0.430529	0.402738	0.396761	0.402016	0.355289	0.321613	0.323748	0.307993	0.27637	0.232651	0.208057	0.168127	0.14033	0.116632	0.0845685
		know	MIME	0.281821	0.266958	0.290228	0.320542	0.318306	0.357763	0.410085	0.389463	0.401062	0.407322	0.440527	0.490534	0.52895	0.51388	0.536971	0.539096	0.526331	0.504596	0.466693	0.413647	0.415028	0.382252	0.35028	0.329268	0.33728	0.307997	0.291224	0.322409	0.320325	0.314353	0.313901	0.3086	0.283716	0.286929	0.320348	0.318752	0.314438	0.318813	0.324547	0.36679	0.377369	0.353671	0.342676	0.339955	0.330793	0.361431
			WHISPER	0.529554	0.559006	0.569574	0.573243	0.580899	0.600614	0.605087	0.610752	0.605386	0.602311	0.596431	0.601142	0.613339	0.62219	0.626666	0.627529	0.648629	0.64128	0.622665	0.615005	0.591793	0.584289	0.546824	0.517588	0.514491	0.498218	0.483891	0.446112	0.438578	0.405867	0.363387	0.306398	0.25464	0.21323	0.201413	0.166354	0.155092	0.120557	0.0998917	0.0855818	0.0681844	0.0459433	-0.00902016	-0.0550835	-0.109016	-0.0915743
			NORMAL	0.470583	0.477035	0.459495	0.459573	0.436438	0.428225	0.421149	0.46416	0.454765	0.46102	0.468697	0.484773	0.495655	0.490183	0.487725	0.494379	0.500525	0.502773	0.490809	0.481142	0.471172	0.456039	0.434735	0.441345	0.446019	0.444122	0.416524	0.405576	0.386007	0.378697	0.357396	0.360067	0.323563	0.306949	0.289238	0.256709	0.215795	0.187173	0.178653	0.124465	0.101549	0.0710496	0.0240835	-0.000642276	-0.046567	-0.0969761
			LOUD	0.569471	0.569109	0.57369	0.576682	0.601591	0.60871	0.597281	0.601085	0.608754	0.619107	0.636852	0.619266	0.590102	0.579395	0.595779	0.600762	0.606874	0.610658	0.582489	0.582906	0.579871	0.578314	0.549901	0.546894	0.526849	0.532047	0.514299	0.524741	0.493697	0.465805	0.426047	0.406716	0.392954	0.371701	0.356184	0.353438	0.336694	0.297012	0.245971	0.211486	0.180785	0.141046	0.11632	0.0673017	0.0251951	0.0151636
		do	MIME	0.212505	0.234458	0.258382	0.28316	0.319616	0.342153	0.384368	0.409031	0.417308	0.430405	0.469246	0.513457	0.501504	0.459082	0.414203	0.423734	0.412196	0.405476	0.39852	0.403817	0.417531	0.43705	0.413896	0.410156	0.397252	0.39514	0.374541	0.393253	0.410927	0.415289	0.431297	0.416287	0.404385	0.401243	0.43484	0.459198	0.452753	0.45045	0.44297	0.471183	0.442157	0.417714	0.383295	0.368566	0.364435	0.380516
			WHISPER	0.571442	0.57861	0.584579	0.57767	0.565092	0.57291	0.584368	0.585181	0.594441	0.616855	0.60584	0.60185	0.619123	0.6287	0.587601	0.574292	0.561757	0.542379	0.540613	0.514264	0.47761	0.438199	0.40921	0.392242	0.379124	0.348526	0.343198	0.339948	0.324774	0.30033	0.286173	0.245204	0.212407	0.194166	0.174868	0.150345	0.120376	0.0685859	0.052167	0.00456996	-0.0224579	-0.0408224	-0.107178	-0.143999	-0.185167	-0.210645
			NORMAL	0.47896	0.48868	0.470557	0.45802	0.472691	0.463316	0.478104	0.504334	0.516961	0.547364	0.537277	0.550813	0.536032	0.551878	0.566654	0.535683	0.548346	0.566393	0.554614	0.584841	0.600064	0.597562	0.574669	0.557437	0.55022	0.547342	0.552799	0.556749	0.559696	0.531245	0.509388	0.477319	0.476272	0.453194	0.426893	0.38877	0.340703	0.289999	0.268231	0.220879	0.176854	0.135988	0.110851	0.0743502	0.0493089	-0.00997369
			LOUD	0.524967	0.517762	0.523544	0.508694	0.500507	0.523585	0.517335	0.513165	0.550308	0.570978	0.574954	0.592301	0.586356	0.606762	0.579875	0.57143	0.559008	0.536431	0.536207	0.54162	0.557541	0.55127	0.526184	0.499478	0.474248	0.433645	0.426055	0.377857	0.365848	0.345782	0.332155	0.299172	0.28471	0.28548	0.267463	0.246178	0.206795	0.217491	0.174257	0.13823	0.0916757	0.0607651	0.0262001	-0.00731983	-0.0106974	-0.0342435
		have	MIME	0.213016	0.244387	0.248088	0.246759	0.280658	0.317489	0.268797	0.266323	0.336301	0.39096	0.392146	0.369089	0.357846	0.306555	0.357214	0.363305	0.323943	0.339545	0.384333	0.401535	0.398469	0.40998	0.413259	0.439817	0.432347	0.431401	0.430295	0.38123	0.345796	0.332549	0.318024	0.286504	0.300831	0.289956	0.273761	0.267704	0.265947	0.288833	0.308841	0.293725	0.339825	0.333135	0.355428	0.358849	0.431228	0.440891
			WHISPER	0.33568	0.332062	0.305441	0.302393	0.313518	0.329411	0.3253	0.343283	0.350523	0.339447	0.38429	0.408568	0.408032	0.392843	0.366825	0.367769	0.34654	0.357235	0.347698	0.31633	0.315548	0.301993	0.278286	0.235363	0.235504	0.219336	0.184548	0.163392	0.14578	0.169258	0.150063	0.154309	0.126948	0.108392	0.0872246	0.0617293	0.0598845	0.0192268	0.00917013	-0.0313498	-0.0739808	-0.106888	-0.164572	-0.160449	-0.178244	-0.212795
			NORMAL	0.372758	0.373195	0.365454	0.381693	0.385711	0.391372	0.404924	0.433542	0.402001	0.396711	0.409451	0.435376	0.453505	0.460525	0.458202	0.463925	0.476967	0.488827	0.47778	0.481279	0.46849	0.454779	0.439371	0.442394	0.420058	0.402366	0.388737	0.355585	0.346182	0.328131	0.300443	0.291919	0.269545	0.238547	0.220387	0.180447	0.152189	0.0986033	0.0317561	0.0193061	-0.0187743	-0.0551891	-0.0936307	-0.112335	-0.137084	-0.180605
			LOUD	0.543927	0.54122	0.547668	0.535909	0.55374	0.547675	0.564909	0.595663	0.579092	0.585747	0.554064	0.538908	0.545008	0.551238	0.563524	0.548497	0.528845	0.519795	0.491779	0.514954	0.53307	0.547923	0.555212	0.517912	0.51259	0.502284	0.477704	0.466314	0.452397	0.409316	0.387547	0.35173	0.350389	0.317361	0.283247	0.255441	0.238781	0.223288	0.195577	0.163839	0.132027	0.121588	0.116848	0.0802114	0.0664773	0.0396689
		going	MIME	0.276844	0.252721	0.264104	0.24412	0.277056	0.292365	0.306221	0.295206	0.307468	0.296543	0.304453	0.318521	0.327737	0.34189	0.323506	0.325305	0.304948	0.313109	0.299143	0.279198	0.260018	0.280295	0.286048	0.284352	0.314647	0.31577	0.32958	0.326182	0.305472	0.328342	0.339455	0.369775	0.360265	0.347041	0.335534	0.343384	0.34416	0.339246	0.352415	0.368757	0.377587	0.40084	0.382948	0.410744	0.414647	0.434574
			WHISPER	0.534894	0.538665	0.556298	0.5489	0.564569	0.553191	0.562018	0.560611	0.547691	0.543508	0.518906	0.499	0.486371	0.518325	0.525544	0.515771	0.493394	0.512601	0.509624	0.524343	0.51753	0.479995	0.466462	0.465254	0.454011	0.453466	0.418589	0.396235	0.375977	0.382277	0.361103	0.349305	0.340209	0.312692	0.297517	0.297353	0.26724	0.221036	0.189839	0.16773	0.122344	0.0960326	0.0505134	0.0124803	0.00924989	0.0111993
			NORMAL	0.484847	0.45998	0.44472	0.448824	0.45821	0.472041	0.470241	0.451213	0.431269	0.441856	0.464535	0.503325	0.501821	0.500884	0.521942	0.510323	0.506681	0.492248	0.493074	0.477043	0.487068	0.471084	0.45983	0.42389	0.4079	0.415531	0.392485	0.359335	0.362794	0.333481	0.319614	0.301797	0.302815	0.288943	0.269191	0.231655	0.186464	0.176994	0.142008	0.113097	0.123306	0.115865	0.0934792	0.0644815	0.0347188	0.019927
			LOUD	0.114465	0.109832	0.0994855	0.100585	0.0833366	0.0976088	0.0654067	0.0676015	0.0650319	0.0854751	0.0674987	0.0558469	0.0571335	0.0868086	0.0993164	0.0865362	0.0828976	0.0563179	0.0611993	0.0607762	0.0466927	0.0391682	0.0458141	0.0469983	0.0351413	0.0456339	0.055648	0.0252418	0.0216955	0.0145648	0.00266201	0.0123116	-0.00597467	-0.0153311	-0.0211842	-0.0530744	-0.095252	-0.0972974	-0.113076	-0.126627	-0.141811	-0.131596	-0.135998	-0.140145	-0.175348	-0.190217
Word	4	be	MIME	0.271947	0.298321	0.273899	0.330744	0.321227	0.286137	0.247145	0.268264	0.301715	0.301351	0.33746	0.360229	0.416812	0.432998	0.452091	0.499656	0.528917	0.578946	0.63597	0.681141	0.66644	0.637524	0.649209	0.618621	0.607091	0.547782	0.517272	0.47817	0.4511	0.468145	0.469773	0.500391	0.510552	0.547339	0.557259	0.604548	0.637791	0.663312	0.726023	0.751416	0.749706	0.732324	0.727627	0.739028	0.707847	0.691501
			WHISPER	0.86939	0.846374	0.820698	0.792515	0.748203	0.741506	0.724614	0.731283	0.723129	0.738953	0.742814	0.772963	0.77981	0.788053	0.80073	0.821516	0.771394	0.772367	0.804858	0.800404	0.788221	0.80476	0.776128	0.782862	0.796405	0.806359	0.813622	0.876424	0.857751	0.837841	0.845044	0.891253	0.891493	0.931672	0.887637	0.821694	0.81837	0.844655	0.856135	0.894171	0.89732	0.948291	1.00624	1.04359	1.07027	1.13594
			NORMAL	0.762495	0.747774	0.743614	0.718785	0.722045	0.699401	0.717653	0.700368	0.718086	0.749236	0.727981	0.69316	0.702299	0.738441	0.710955	0.726312	0.744475	0.754694	0.749573	0.739093	0.755343	0.765844	0.730572	0.652716	0.637296	0.639541	0.645474	0.653078	0.665793	0.635847	0.615377	0.602126	0.583093	0.563171	0.582874	0.623224	0.629596	0.630141	0.677113	0.697928	0.767189	0.756858	0.79947	0.824734	0.854164	0.857174
			LOUD	0.65034	0.649291	0.618845	0.634447	0.659973	0.667687	0.651917	0.659838	0.650943	0.688055	0.720922	0.747722	0.764765	0.773802	0.761715	0.748013	0.731616	0.753696	0.780282	0.784978	0.78879	0.766793	0.766201	0.802564	0.833725	0.798823	0.796413	0.787686	0.777281	0.778688	0.811072	0.776635	0.797732	0.771064	0.800081	0.788374	0.796847	0.802279	0.853408	0.866445	0.890316	0.844988	0.822006	0.787542	0.766215	0.788703
		my	MIME	-0.202355	-0.140178	-0.112303	-0.0817676	-0.0220662	0.0828643	0.151696	0.222689	0.228159	0.275432	0.264137	0.227798	0.273347	0.315758	0.376952	0.420998	0.475382	0.505396	0.540015	0.552072	0.571129	0.554117	0.546533	0.51102	0.531385	0.57324	0.60353	0.60307	0.633333	0.615553	0.668432	0.653777	0.642763	0.634138	0.656152	0.684524	0.665974	0.720307	0.723852	0.712336	0.701236	0.65615	0.609458	0.56296	0.522718	0.497455
			WHISPER	0.626177	0.603221	0.581566	0.564955	0.535746	0.525924	0.491486	0.467675	0.451306	0.471588	0.496086	0.52382	0.505502	0.509129	0.483	0.481583	0.476345	0.489768	0.451716	0.447597	0.432811	0.364084	0.332716	0.259518	0.212648	0.175065	0.149772	0.156998	0.147234	0.129229	0.0899634	0.0510008	0.0423392	0.0708332	0.0448477	0.0248633	0.0232168	-0.0149216	-0.0519719	-0.0622567	-0.0838689	-0.0867613	-0.1003	-0.126367	-0.145561	-0.137322
			NORMAL	0.499065	0.500384	0.493298	0.502952	0.519789	0.541733	0.558368	0.600315	0.562983	0.535984	0.531861	0.507846	0.513881	0.490804	0.510599	0.493437	0.496819	0.505862	0.525986	0.524928	0.529486	0.556214	0.524521	0.493368	0.466658	0.473368	0.451027	0.421666	0.369704	0.340386	0.344634	0.29464	0.264414	0.23246	0.186103	0.153411	0.125859	0.122211	0.0780772	0.0439024	-0.00263454	-0.0272284	-0.0366097	-0.0610344	-0.0863368	-0.0905983
			LOUD	0.36205	0.348859	0.353623	0.376206	0.374534	0.358266	0.336952	0.346005	0.340175	0.314544	0.30444	0.303059	0.284887	0.271757	0.302833	0.261598	0.237356	0.248558	0.243214	0.237044	0.276038	0.290856	0.292842	0.314745	0.313043	0.333036	0.316793	0.292432	0.302059	0.299022	0.278712	0.27345	0.259624	0.26928	0.268765	0.300971	0.264459	0.264653	0.261653	0.272451	0.247346	0.235834	0.246366	0.224728	0.265439	0.291215
		know	MIME	0.0479569	0.109553	0.151844	0.192873	0.217817	0.285257	0.3079	0.288082	0.362561	0.385668	0.490408	0.51159	0.474705	0.480614	0.507402	0.536913	0.560433	0.572379	0.559671	0.522296	0.491804	0.500282	0.488356	0.476058	0.455909	0.468594	0.516853	0.531192	0.498893	0.5062	0.51111	0.548018	0.601772	0.622034	0.642184	0.664814	0.643409	0.651197	0.682651	0.680379	0.745667	0.757108	0.776701	0.769887	0.777072	0.779357
			WHISPER	0.677572	0.664726	0.655443	0.647112	0.572503	0.593652	0.565733	0.577184	0.583376	0.557618	0.538667	0.535361	0.531914	0.532715	0.489289	0.488273	0.511215	0.485853	0.504424	0.514251	0.502709	0.5189	0.485527	0.494486	0.50799	0.4859	0.429933	0.445443	0.433126	0.435095	0.413866	0.376851	0.367182	0.314211	0.350258	0.338994	0.370932	0.417429	0.453463	0.48683	0.510947	0.534681	0.522961	0.498704	0.485827	0.494869
			NORMAL	0.541006	0.552487	0.534571	0.529763	0.527743	0.493252	0.494245	0.488762	0.477082	0.440421	0.462424	0.477487	0.509581	0.525395	0.510225	0.561153	0.627587	0.613634	0.613698	0.604514	0.567932	0.536326	0.508796	0.444554	0.378626	0.407558	0.381369	0.352944	0.362384	0.358843	0.359527	0.337806	0.353189	0.412509	0.380516	0.370169	0.356488	0.363879	0.357013	0.376207	0.356415	0.364217	0.347588	0.381697	0.390802	0.385797
			LOUD	0.53686	0.517037	0.552506	0.524388	0.560341	0.532385	0.545568	0.57042	0.570065	0.598438	0.567072	0.51684	0.512915	0.51907	0.498947	0.481816	0.431421	0.426995	0.435195	0.427587	0.497408	0.503969	0.475296	0.491605	0.4736	0.491728	0.511099	0.53064	0.510471	0.53269	0.56579	0.564296	0.577193	0.594398	0.60913	0.592736	0.59664	0.587917	0.589183	0.603837	0.59761	0.618537	0.661695	0.672278	0.671745	0.648266
		do	MIME	0.189054	0.233551	0.256365	0.323473	0.344318	0.346119	0.432273	0.470864	0.473408	0.489619	0.555125	0.570381	0.635708	0.66893	0.662363	0.70127	0.73174	0.740048	0.728087	0.753186	0.778342	0.784899	0.769371	0.82301	0.8514	0.83916	0.846115	0.852421	0.893881	0.903316	0.880026	0.855193	0.831346	0.823244	0.860745	0.854447	0.778067	0.782393	0.809651	0.845198	0.835016	0.855666	0.850666	0.904868	0.938671	0.963168
			WHISPER	0.788985	0.768399	0.713704	0.711601	0.71776	0.734658	0.745743	0.740764	0.757522	0.763046	0.799206	0.824567	0.85319	0.848373	0.81234	0.841425	0.855225	0.881842	0.884806	0.861534	0.863222	0.829909	0.798447	0.784824	0.764834	0.760995	0.765633	0.782281	0.82873	0.840059	0.858634	0.856175	0.82738	0.803586	0.799914	0.780442	0.842548	0.818069	0.846139	0.852976	0.907937	0.929022	0.948482	0.975788	0.983827	0.991437
			NORMAL	0.809882	0.79702	0.751398	0.736869	0.738881	0.7275	0.735184	0.756422	0.784093	0.805438	0.819624	0.838883	0.847868	0.841011	0.828165	0.830645	0.834267	0.822839	0.84935	0.835553	0.836476	0.807976	0.799723	0.803203	0.805708	0.818482	0.820399	0.809498	0.782548	0.760649	0.774833	0.779804	0.768995	0.801861	0.822016	0.833472	0.876988	0.916389	0.955654	0.975655	0.99541	0.991836	1.00301	1.02286	1.01101	1.02767
			LOUD	0.902377	0.936275	0.950055	0.926752	0.942387	0.929321	0.91831	0.86889	0.844374	0.846899	0.842691	0.837292	0.822187	0.803665	0.796407	0.794883	0.79437	0.772656	0.770764	0.756829	0.786493	0.825016	0.842922	0.816765	0.821092	0.859581	0.890575	0.917373	0.935847	0.926519	0.965103	0.981628	0.966917	0.935294	0.998952	0.989093	0.992106	1.03025	1.08147	1.10034	1.09408	1.09113	1.13325	1.14009	1.1664	1.18835
		have	MIME	-0.0125132	-0.0198796	-0.00623421	0.0140551	0.0675856	0.0952432	0.0614194	0.0736168	0.0598689	0.00907258	-0.0194271	-0.00670316	-0.0247293	-0.0223212	0.0378175	0.0722022	0.108672	0.196933	0.272804	0.337625	0.377534	0.411467	0.440359	0.464264	0.447428	0.443622	0.427519	0.413852	0.434905	0.449668	0.381203	0.361822	0.397518	0.412197	0.40258	0.357532	0.324887	0.303641	0.305171	0.363889	0.392106	0.421558	0.486462	0.512166	0.520094	0.499055
			WHISPER	0.921708	0.933452	0.949597	0.925124	0.915246	0.933855	0.926968	0.882647	0.856695	0.855839	0.834831	0.792204	0.789392	0.764372	0.73064	0.748317	0.770005	0.763948	0.756854	0.737522	0.727567	0.729252	0.72404	0.692044	0.694169	0.667692	0.655659	0.624616	0.569285	0.558722	0.556898	0.542307	0.591299	0.581317	0.574769	0.578385	0.541505	0.529987	0.574091	0.541731	0.555146	0.538008	0.522941	0.501416	0.462716	0.474639
			NORMAL	0.713864	0.695991	0.681123	0.748044	0.750908	0.744829	0.738627	0.739407	0.72027	0.692782	0.700463	0.708696	0.691431	0.721268	0.725775	0.725575	0.696272	0.724942	0.678621	0.664997	0.665679	0.653584	0.630364	0.623485	0.618524	0.584977	0.566195	0.52943	0.535847	0.601772	0.589636	0.596475	0.603037	0.602184	0.599139	0.628572	0.609803	0.603286	0.585245	0.61161	0.600912	0.596284	0.605751	0.624715	0.637697	0.634258
			LOUD	0.683648	0.717269	0.719943	0.702049	0.71558	0.713249	0.711189	0.690427	0.684878	0.656597	0.643074	0.638291	0.627224	0.623442	0.627896	0.656453	0.629285	0.609009	0.680475	0.699987	0.703921	0.702275	0.695009	0.662648	0.66277	0.663169	0.668829	0.649484	0.661307	0.634401	0.628009	0.643193	0.654688	0.657177	0.664129	0.681896	0.65472	0.636949	0.621085	0.622102	0.646485	0.649581	0.641155	0.590096	0.601209	0.596002
		going	MIME	0.225247	0.261404	0.305269	0.291231	0.314239	0.326963	0.304508	0.26704	0.239524	0.250174	0.242765	0.223676	0.219392	0.249386	0.259665	0.287971	0.234322	0.215743	0.214088	0.254931	0.277147	0.289477	0.31869	0.409231	0.454901	0.501187	0.549203	0.580301	0.609088	0.646071	0.649783	0.644944	0.635064	0.648616	0.635523	0.596895	0.59888	0.606258	0.622681	0.656411	0.665847	0.704965	0.6877	0.732989	0.736556	0.74133
			WHISPER	0.849075	0.834528	0.792378	0.809225	0.777187	0.766597	0.751216	0.754359	0.738977	0.726444	0.706521	0.672688	0.659872	0.643702	0.648127	0.637673	0.646196	0.684652	0.72976	0.734957	0.744895	0.733025	0.715083	0.752804	0.780983	0.766717	0.773357	0.778225	0.78523	0.801436	0.783603	0.744159	0.737657	0.707757	0.725757	0.70664	0.704108	0.682909	0.715891	0.721029	0.708269	0.7469	0.754597	0.775428	0.784551	0.797164
			NORMAL	0.637152	0.648053	0.665131	0.655979	0.687852	0.716427	0.729961	0.715084	0.681747	0.670535	0.629112	0.663417	0.636607	0.610803	0.606831	0.575549	0.555448	0.56931	0.600604	0.597194	0.613557	0.620798	0.619508	0.602836	0.609608	0.607975	0.616116	0.612124	0.608468	0.623051	0.623414	0.644713	0.658792	0.693593	0.690684	0.701632	0.707539	0.710298	0.725688	0.718597	0.761142	0.754277	0.779818	0.772782	0.792356	0.775182
			LOUD	0.853145	0.868352	0.860238	0.862644	0.85429	0.879755	0.883009	0.866108	0.881718	0.908976	0.911311	0.948096	0.950014	0.93343	0.925852	0.902564	0.854216	0.868942	0.8794	0.905968	0.904512	0.868212	0.859997	0.875909	0.884868	0.905225	0.922819	0.916854	0.924916	0.940145	0.948637	0.947897	0.957571	0.968231	1.0018	0.965083	0.947264	0.970605	0.945103	0.940874	0.960409	0.963723	0.959234	0.950979	0.956848	0.958157
	9	be	MIME	0.293255	0.285837	0.274811	0.2592	0.212703	0.194281	0.218854	0.214608	0.161499	0.125362	0.0960352	0.126928	0.167725	0.164544	0.205266	0.266705	0.266125	0.276852	0.278059	0.254249	0.292544	0.277131	0.284495	0.304468	0.303761	0.301184	0.25475	0.255305	0.229947	0.21249	0.197849	0.17776	0.154485	0.175913	0.174335	0.187311	0.196335	0.207919	0.21158	0.185123	0.169628	0.139307	0.123162	0.0915049	0.0973072	0.121924
			WHISPER	0.167387	0.141638	0.164098	0.172222	0.196815	0.19946	0.183818	0.165619	0.161038	0.161027	0.147917	0.137081	0.159546	0.172189	0.159997	0.133785	0.112462	0.0856933	0.0880291	0.0597871	0.0586925	0.0751036	0.0418225	0.0757095	0.0834927	0.084046	0.0936838	0.0469573	0.0451696	0.0629032	0.0474829	0.0744017	0.084856	0.114755	0.106383	0.132594	0.138833	0.159758	0.140056	0.186523	0.198967	0.20643	0.224274	0.203956	0.186237	0.162613
			NORMAL	0.181686	0.206178	0.204	0.197168	0.21153	0.186088	0.161304	0.157529	0.160744	0.186312	0.192858	0.203801	0.184965	0.178362	0.178266	0.172789	0.134243	0.101291	0.098291	0.0956573	0.0831802	0.0768411	0.0821695	0.0804815	0.0767923	0.0313707	0.0494475	0.0425187	0.0667698	0.0773965	0.0975933	0.146663	0.188569	0.198456	0.195054	0.163568	0.142088	0.169987	0.171614	0.155675	0.14296	0.145074	0.140364	0.148506	0.122607	0.122751
			LOUD	0.113891	0.0844547	0.0989214	0.0949159	0.0665668	0.0697252	0.0865805	0.0916502	0.0730004	0.052345	0.0364113	0.012909	-0.00431403	0.00094739	-0.0111031	0.00974865	0.0390392	0.0507945	0.048405	0.0450815	0.0688843	0.0631451	0.0855836	0.125511	0.143932	0.130409	0.116939	0.114312	0.140476	0.130251	0.120901	0.138161	0.12899	0.147463	0.145866	0.15133	0.156534	0.133399	0.095865	0.0777326	0.0455321	0.0300349	0.0279092	0.0116151	0.0165412	0.015539
		my	MIME	-0.0319823	-0.0185615	-0.00622945	0.000692599	-0.0174848	0.0107621	-0.0286838	-0.0264241	-0.0250946	-0.00682564	-0.0167539	-0.0598966	-0.0386815	-0.0755101	-0.052225	-0.0725542	-0.10954	-0.137644	-0.142069	-0.166579	-0.171759	-0.231475	-0.240329	-0.268253	-0.269752	-0.258505	-0.30444	-0.286642	-0.29317	-0.254458	-0.277564	-0.266309	-0.204907	-0.209955	-0.151807	-0.150994	-0.144066	-0.121436	-0.0894518	-0.088844	-0.0507226	-0.0195305	-0.0169594	-0.0510711	-0.0362047	-0.0462423
			WHISPER	0.152157	0.152709	0.146106	0.125694	0.133991	0.151258	0.155767	0.15022	0.148042	0.154407	0.153679	0.132603	0.149767	0.154791	0.152416	0.163224	0.16212	0.155102	0.144966	0.164162	0.179308	0.159839	0.151418	0.1448	0.131614	0.137026	0.125987	0.120864	0.132211	0.116715	0.117668	0.104352	0.120615	0.0789617	0.0442297	0.0391714	0.0529064	0.0822981	0.05767	0.0459851	0.0584616	0.0593953	0.0770312	0.0935814	0.0989926	0.0942272
			NORMAL	0.173258	0.169496	0.183106	0.19822	0.186794	0.222419	0.258268	0.271476	0.279098	0.261385	0.251319	0.246725	0.229888	0.236267	0.194878	0.1702	0.144719	0.131969	0.118759	0.115637	0.11799	0.126984	0.0901873	0.0821672	0.0770052	0.0865531	0.115963	0.124391	0.133545	0.126216	0.0991452	0.0798435	0.0660848	0.0703293	0.0730488	0.034227	0.0391097	0.0474621	0.0338253	0.0598825	0.0686088	0.0648054	0.0855185	0.0967627	0.11789	0.129405
			LOUD	0.0638487	0.0395368	0.00327056	0.00246805	0.00459222	0.0119619	-0.024728	-0.0241687	-0.0419438	-0.0308814	-0.0429968	-0.0373511	-0.0133471	-0.0215419	-0.00959653	0.00194771	-0.0355141	-0.0693594	-0.0828083	-0.103651	-0.115048	-0.131524	-0.130807	-0.15009	-0.138614	-0.159872	-0.145528	-0.121942	-0.111381	-0.126956	-0.125372	-0.140869	-0.135948	-0.142114	-0.132903	-0.133498	-0.115883	-0.119289	-0.0925687	-0.0583547	-0.0398206	-0.0411887	-0.0394479	-0.00619445	-0.0182029	-0.0236238
		know	MIME	-0.111048	-0.10932	-0.0968627	-0.125014	-0.104775	-0.0867955	-0.082315	-0.0358751	-0.0328561	0.0194751	0.0516386	0.0508153	0.0287855	0.0230804	0.0418107	0.00753218	-0.00078359	-0.0172445	-0.0289379	-0.0350254	0.0201089	-0.00163626	-0.042199	-0.0647798	-0.0705218	-0.0747608	-0.0907954	-0.0995569	-0.126012	-0.117919	-0.132212	-0.150741	-0.170855	-0.128815	-0.127061	-0.076631	-0.0884466	-0.0724417	-0.152347	-0.188063	-0.189881	-0.188786	-0.2034	-0.215349	-0.247222	-0.243603
			WHISPER	0.198509	0.158893	0.140491	0.144261	0.198911	0.191613	0.189115	0.155022	0.16773	0.159855	0.136279	0.134454	0.138909	0.143368	0.148576	0.111918	0.0701922	0.0723944	0.0400847	0.0534534	0.021233	0.0233457	0.0290825	0.0313838	0.0514855	0.0130544	-0.0142948	-0.0210006	-0.0362659	-0.0348221	-0.0111413	-0.0161147	-0.0145941	-0.0238879	-0.0482507	-0.0446987	-0.00848366	-0.0047248	-0.0362922	-0.022629	-0.0429564	-0.0742812	-0.0678717	-0.045688	-0.0578232	-0.0660398
			NORMAL	-0.0341818	-0.0387408	-0.0412123	-0.0476462	-0.0522	-0.0420407	-0.0552639	-0.0544775	-0.062974	-0.0733917	-0.0740602	-0.0836124	-0.0918717	-0.0812939	-0.10445	-0.106761	-0.112085	-0.103917	-0.131206	-0.100902	-0.102011	-0.112283	-0.0869071	-0.0700583	-0.0657435	-0.0845393	-0.105013	-0.0902875	-0.0662704	-0.0736792	-0.0525708	-0.0402669	-0.0453148	-0.0503625	-0.0358557	-0.0319448	-0.0271513	-0.0458886	-0.0613517	-0.0790637	-0.0869233	-0.111125	-0.123322	-0.12444	-0.131567	-0.136207
			LOUD	0.208758	0.183403	0.147599	0.145233	0.167981	0.176091	0.170873	0.226303	0.214934	0.236012	0.243322	0.24941	0.275212	0.231881	0.220579	0.191088	0.175374	0.137039	0.105606	0.104058	0.0788402	0.0539999	0.0779912	0.0716956	0.0655157	0.056889	0.0290186	-0.00146911	-0.0213751	-0.0509554	-0.0643358	-0.0636404	-0.0813679	-0.0783748	-0.0682912	-0.073084	-0.0560091	-0.0553788	-0.0289026	-0.0338702	-0.0296353	-0.0397853	-0.068144	-0.0685371	-0.0753314	-0.0738054
		do	MIME	0.125201	0.137357	0.140874	0.0938196	0.0934375	0.0803614	0.0255613	0.0155459	-0.00116095	-0.029203	-0.0301238	-0.0395178	-0.0465201	-0.00741768	0.0121735	0.0306053	0.0206901	0.0268504	0.0401939	0.0479882	0.058604	0.0784394	0.109023	0.0899363	0.0458706	0.0178246	0.0228513	0.00578572	-0.0175146	-0.0281419	-0.0228744	-0.0231939	-0.0186546	-0.035244	-0.0353584	-0.058816	-0.0512108	-0.0426663	-0.028641	-0.0445595	-0.0207767	-0.019336	-0.0365814	-0.0390386	-0.0392923	-0.0395879
			WHISPER	0.172604	0.166563	0.174423	0.159875	0.17567	0.175237	0.160596	0.134214	0.144856	0.143241	0.104941	0.0863238	0.077785	0.0704037	0.076738	0.0598923	0.0288193	0.0264905	0.0229743	0.0130542	-0.00156959	0.0532787	0.0501548	0.0506158	0.0674517	0.0596395	0.0613491	0.0720262	0.0474744	0.0631591	0.0697083	0.0650605	0.0879347	0.0833296	0.0823227	0.0970052	0.108145	0.121846	0.131347	0.118901	0.0911433	0.101344	0.0819286	0.0518362	0.0736872	0.0751844
			NORMAL	0.164789	0.133726	0.128549	0.0837746	0.0701605	0.0520501	0.0554029	0.0435799	0.0424183	0.0673153	0.0842516	0.0971995	0.0993425	0.123879	0.13467	0.12853	0.113619	0.114648	0.0744444	0.0637707	0.0772888	0.0889367	0.0707735	0.0746976	0.0613706	0.0384383	0.0187489	0.0245	0.0424574	0.0550709	0.0437778	0.0239118	0.0411375	0.04716	0.0137494	0.0137475	0.00962922	-0.0157591	-0.0212913	-0.0195153	-0.00215716	0.00554338	0.026495	0.023355	0.0324234	0.0655925
			LOUD	0.147964	0.152116	0.183143	0.20821	0.219918	0.221703	0.229705	0.247935	0.256083	0.281729	0.246017	0.199858	0.148767	0.109454	0.0782593	0.0323382	-0.0148318	-0.0347733	-0.0311906	-0.0294339	-0.00396936	0.0111595	0.00930196	0.0100661	0.00768572	-0.00539859	-0.0323149	-0.0549592	-0.0674859	-0.0990234	-0.115956	-0.146024	-0.150193	-0.140309	-0.166117	-0.153895	-0.166453	-0.187167	-0.182426	-0.201458	-0.174542	-0.196709	-0.177764	-0.150066	-0.126494	-0.116204
		have	MIME	0.192508	0.145798	0.150199	0.120552	0.10785	0.0681871	0.0424655	0.00574558	0.0247955	0.0706248	0.0608156	0.0540356	0.0227393	0.0541194	0.0647123	0.0832304	0.045749	0.00586627	0.00839838	0.0461513	0.0607346	0.0760653	0.0951491	0.131622	0.158623	0.148924	0.100949	0.056295	0.0479717	0.0374847	0.0742943	0.0916757	0.138531	0.149802	0.12096	0.109156	0.0932157	0.0718612	0.0444088	0.0732258	0.040857	0.0657954	0.0631548	0.0136042	0.0165332	0.0295701
			WHISPER	0.0389828	0.0414338	0.0521642	0.0615116	0.0721911	0.0614539	0.0851433	0.0952418	0.102925	0.128698	0.126787	0.104045	0.105177	0.0755388	0.0708461	0.04344	-5.81935e-05	-0.00343164	0.0398934	0.0467029	0.0394129	0.0572298	0.0587869	0.0518155	0.065205	0.077634	0.0709388	0.0425406	0.0089807	0.0100701	-0.0117886	-0.0258185	-0.0576618	-0.0397292	-0.0155837	-0.0126756	0.00446811	0.023296	0.0151355	0.00280318	0.0340989	0.0581526	0.0684293	0.103549	0.100171	0.10924
			NORMAL	0.230566	0.194501	0.189942	0.16399	0.174152	0.173471	0.188519	0.197508	0.211774	0.237578	0.245319	0.279826	0.285065	0.261311	0.236006	0.225641	0.203764	0.215183	0.226268	0.195028	0.164006	0.151494	0.146337	0.127716	0.117185	0.100916	0.098902	0.11047	0.107206	0.0813327	0.0816496	0.0750333	0.0907293	0.091339	0.0927542	0.0894781	0.0847944	0.0664457	0.0462773	0.0340493	0.0290905	0.0458203	0.0426501	0.0289447	0.020483	0.0286026
			LOUD	0.215706	0.208597	0.179133	0.174119	0.151435	0.124109	0.131531	0.121202	0.116849	0.0963273	0.086046	0.0903586	0.0992364	0.0923971	0.0683642	0.0588015	0.0580055	0.0582431	0.0305477	0.020817	0.0267386	0.0243852	0.0238702	-0.00662713	-0.0361443	-0.0496315	-0.088654	-0.11398	-0.127662	-0.122173	-0.0914259	-0.0870946	-0.0736164	-0.0643942	-0.049773	-0.0741792	-0.099816	-0.124698	-0.108909	-0.144786	-0.184144	-0.174146	-0.163227	-0.148944	-0.153138	-0.144529
		going	MIME	-0.124232	-0.107331	-0.094083	-0.134365	-0.173707	-0.17211	-0.196976	-0.202495	-0.24076	-0.274557	-0.275246	-0.319009	-0.33222	-0.327879	-0.35017	-0.347365	-0.33247	-0.28637	-0.286122	-0.285814	-0.284308	-0.249515	-0.219977	-0.194102	-0.231928	-0.228337	-0.234043	-0.257453	-0.288229	-0.271478	-0.317143	-0.292692	-0.301114	-0.309614	-0.289517	-0.288188	-0.273088	-0.259943	-0.257286	-0.261944	-0.214252	-0.207084	-0.196413	-0.216517	-0.241813	-0.255781
			WHISPER	-0.15563	-0.15651	-0.167494	-0.164126	-0.160364	-0.124831	-0.144152	-0.125484	-0.133358	-0.181009	-0.190731	-0.220431	-0.238674	-0.231307	-0.241574	-0.267401	-0.296819	-0.335431	-0.345446	-0.312236	-0.293998	-0.307224	-0.300508	-0.296522	-0.299944	-0.278232	-0.28423	-0.268479	-0.26734	-0.257542	-0.258439	-0.273124	-0.283434	-0.317289	-0.335683	-0.344931	-0.339454	-0.363761	-0.348708	-0.357993	-0.352682	-0.358533	-0.382553	-0.401758	-0.400092	-0.39311
			NORMAL	-0.168237	-0.166887	-0.171142	-0.16522	-0.187346	-0.239548	-0.275985	-0.292401	-0.297565	-0.281379	-0.276982	-0.304423	-0.311681	-0.357367	-0.363459	-0.401491	-0.409279	-0.411636	-0.418723	-0.397409	-0.392494	-0.425657	-0.405523	-0.378051	-0.401526	-0.42586	-0.449386	-0.439524	-0.423175	-0.457513	-0.464029	-0.47825	-0.478716	-0.501403	-0.505611	-0.507992	-0.494206	-0.515136	-0.516866	-0.535818	-0.557474	-0.539216	-0.5474	-0.566623	-0.579053	-0.581847
			LOUD	-0.301016	-0.321017	-0.3235	-0.331106	-0.325085	-0.323374	-0.303107	-0.335379	-0.332073	-0.314823	-0.318236	-0.317093	-0.334864	-0.332188	-0.317	-0.306492	-0.319419	-0.348543	-0.359821	-0.379129	-0.386951	-0.411422	-0.429267	-0.46416	-0.474968	-0.44935	-0.439765	-0.452224	-0.436446	-0.435532	-0.423652	-0.416802	-0.42612	-0.45222	-0.470674	-0.495116	-0.484896	-0.491581	-0.502001	-0.500271	-0.480742	-0.49217	-0.49998	-0.491404	-0.512512	-0.516214
	12	be	MIME	0.00678719	0.00339885	9.49722e-07	-0.00163683	0.00302454	0.00891574	0.00512169	-0.00905283	-0.00462274	0.00665536	0.0192576	0.0255704	0.03024	0.0361288	0.0433991	0.0520094	0.0492598	0.0489066	0.0470809	0.0483814	0.0483541	0.0530788	0.0614957	0.0617613	0.0593048	0.0603692	0.0637428	0.0703064	0.0703789	0.0742421	0.0697833	0.0667478	0.0716283	0.0681878	0.0672138	0.0700283	0.0608653	0.0562547	0.0583038	0.0612419	0.0572132	0.0534228	0.0609458	0.0581217	0.0487338	0.0493268
			WHISPER	0.00978152	0.0166387	0.0219831	0.030526	0.0296762	0.0335206	0.0312563	0.0346591	0.0326201	0.0304199	0.0299963	0.0318343	0.0295601	0.0332101	0.0303819	0.030659	0.0280248	0.0307961	0.0313782	0.0407644	0.0402471	0.0393558	0.0368774	0.041749	0.0496512	0.0482036	0.0563988	0.0489857	0.0408165	0.0448591	0.0423323	0.0350242	0.0326791	0.0277433	0.0295524	0.0262065	0.0183021	0.0177097	0.0173047	0.0127545	0.00816655	0.00312547	0.00571501	0.0120485	0.00881136	0.0153289
			NORMAL	0.00332963	0.00619814	0.00642206	0.00398039	0.00227655	0.00813058	0.00900822	0.015197	0.0154318	0.0261751	0.0281242	0.0293295	0.0231812	0.0291982	0.031131	0.0399932	0.0433561	0.0540928	0.0536783	0.0447866	0.0371537	0.0244654	0.0238501	0.018185	0.00942843	0.00512232	0.000263447	0.00174981	0.00862581	0.0116869	0.0167129	0.0125384	0.0134872	0.020533	0.0256022	0.0307075	0.0241822	0.0297598	0.0281419	0.0252645	0.0194837	0.0257454	0.0285489	0.0245245	0.0153382	0.0082183
			LOUD	0.031452	0.0288748	0.0362324	0.0393041	0.0375456	0.0438663	0.0456704	0.045735	0.0547717	0.0670679	0.0730122	0.0721214	0.0746498	0.084275	0.0834792	0.084341	0.0874811	0.092357	0.0939523	0.0934607	0.10219	0.104385	0.110562	0.108586	0.0997062	0.0965852	0.08975	0.0955537	0.0883236	0.07786	0.0758615	0.0716462	0.0729609	0.0738261	0.0794666	0.0822279	0.0763478	0.0728533	0.075758	0.0721467	0.0716316	0.0767415	0.0850418	0.0893881	0.0909753	0.0871728
		my	MIME	0.0276609	0.0311425	0.0362437	0.0497729	0.0530971	0.0642166	0.0660597	0.0760744	0.0777509	0.0760736	0.087376	0.0863446	0.0774125	0.0842278	0.080295	0.0798155	0.077665	0.0727782	0.0771572	0.0754541	0.0837341	0.0871708	0.0958407	0.0973053	0.10282	0.0989	0.0977663	0.0974062	0.10298	0.104112	0.0912325	0.0776797	0.0552431	0.0571109	0.0492135	0.0411946	0.0398354	0.0420966	0.0438635	0.0543067	0.0518416	0.0522367	0.0478952	0.0512724	0.0525481	0.0540379
			WHISPER	0.00892442	-0.00019877	-0.00886588	-0.00874522	-0.00993404	-0.0103825	-0.00785295	-0.00389112	0.000103915	0.00433067	0.00428104	0.00805906	0.018917	0.0175139	0.027434	0.0276282	0.0294747	0.0382359	0.0395918	0.0439901	0.0428893	0.0479489	0.0495526	0.0415585	0.0304856	0.0392099	0.0397703	0.043104	0.0455872	0.0424982	0.0421058	0.0440769	0.0443823	0.0401019	0.0394929	0.0433509	0.0448633	0.0393708	0.0374014	0.0345856	0.0376823	0.0494537	0.0562724	0.0584968	0.0592153	0.0693985
			NORMAL	0.00756639	0.00594321	0.00208992	-0.00236277	-0.000585908	0.00135726	0.00330217	0.00727895	0.00559339	0.00226787	0.00578106	0.0116639	0.0158385	0.0168135	0.0186815	0.0199629	0.0208423	0.0214393	0.022172	0.032308	0.0313409	0.0363473	0.0407021	0.0383783	0.0436378	0.0452096	0.0509963	0.0563833	0.061259	0.0725667	0.0710283	0.0755829	0.0801842	0.0800883	0.0807839	0.0840269	0.0827198	0.071712	0.0706646	0.0718596	0.0662129	0.0689259	0.0649972	0.0591626	0.0603224	0.0555063
			LOUD	0.0648581	0.0656017	0.069092	0.0723252	0.0752851	0.0760415	0.077451	0.0772292	0.0789145	0.0851475	0.0836907	0.0911302	0.0950286	0.0939952	0.0895554	0.0860976	0.0891826	0.0883749	0.093747	0.0951594	0.0885312	0.0868353	0.0875388	0.0890682	0.0892824	0.0862381	0.09054	0.0906927	0.0958026	0.0977693	0.100271	0.103355	0.100641	0.103263	0.103827	0.106446	0.105	0.104068	0.099749	0.0973044	0.102853	0.106907	0.104138	0.101695	0.101455	0.097557
		know	MIME	0.0605134	0.0621918	0.0526053	0.0498927	0.0557782	0.0541901	0.0583121	0.0627134	0.0551262	0.0605152	0.0604598	0.0610506	0.0565248	0.0665092	0.064991	0.0772085	0.0827714	0.0835048	0.0726898	0.0597881	0.0522221	0.0483247	0.0521596	0.0570231	0.0608029	0.0595724	0.0692987	0.0738198	0.0737887	0.0664987	0.0539704	0.0532067	0.0455995	0.0439688	0.0449375	0.0365599	0.0359614	0.0274727	0.0301926	0.0327649	0.0363786	0.0351145	0.0501009	0.0559108	0.0572332	0.0577224
			WHISPER	0.0212001	0.0203873	0.0232344	0.0228653	0.0338301	0.0364192	0.0415941	0.049586	0.0559296	0.0618132	0.0665181	0.0631329	0.0661903	0.0732986	0.0695128	0.0706576	0.0655795	0.0571439	0.0592607	0.0557747	0.0543992	0.0550545	0.0548325	0.0514966	0.0496034	0.0546086	0.0671809	0.0617786	0.06076	0.0609928	0.059045	0.0612461	0.0621442	0.0636011	0.0613258	0.0595929	0.0541071	0.0535628	0.0518351	0.0539567	0.0549132	0.0533672	0.0504551	0.0516308	0.0480368	0.0464512
			NORMAL	0.0257659	0.0316486	0.0241481	0.0303361	0.0334087	0.0360516	0.0375403	0.0480842	0.051957	0.0528753	0.049664	0.04502	0.0435005	0.0517171	0.060211	0.0564451	0.0581607	0.0548949	0.0635069	0.060572	0.0679737	0.0764003	0.0814575	0.0787164	0.0857242	0.0837827	0.0830995	0.0834076	0.0787048	0.077115	0.0784713	0.0747403	0.0734074	0.0722802	0.072102	0.0703371	0.0685827	0.0676239	0.067815	0.0708945	0.0669501	0.0672897	0.0603883	0.0588577	0.0591811	0.0588777
			LOUD	0.0460013	0.0479189	0.0474314	0.0518413	0.0507372	0.0559293	0.0615017	0.058629	0.0580022	0.0630393	0.0656813	0.0673211	0.0697407	0.0715549	0.0794996	0.086822	0.0907643	0.0930299	0.0953913	0.0961893	0.0965353	0.101213	0.102078	0.101562	0.0997466	0.0934408	0.0973038	0.0970594	0.0930043	0.0898846	0.0954288	0.0932628	0.107032	0.112025	0.120198	0.115138	0.119281	0.116055	0.114911	0.120277	0.113693	0.104896	0.107454	0.106264	0.11339	0.119058
		do	MIME	-0.0131088	-0.00369142	0.00216321	0.0069043	0.0194641	0.0191811	0.00652914	0.00417013	0.00311221	0.00174651	0.00179407	0.00391128	0.00139282	0.000570878	0.00542204	0.00349209	0.00721117	0.0151468	0.0101956	0.0120046	0.0229518	0.0159238	0.0187415	0.0221272	0.0240647	0.0211162	0.0166438	0.00663916	0.000828919	0.000891618	-0.00273356	0.00559384	0.00968992	0.0135038	0.0176706	0.0205189	0.0246611	0.0354762	0.0331111	0.0319325	0.0274719	0.0208125	0.0115817	0.0106359	0.00388058	0.0108952
			WHISPER	-0.0402723	-0.0364147	-0.0343844	-0.0271767	-0.0173311	-0.0185781	-0.014745	-0.0159064	-0.0163548	-0.0106551	-0.0119326	-0.0132792	-0.00753262	-0.00853151	-0.0169791	-0.0124412	-0.00820823	-0.00863269	0.00123038	0.00566306	0.0108949	0.0272045	0.0321298	0.0270383	0.0314551	0.0315194	0.0302471	0.0275977	0.0255291	0.0307808	0.0337126	0.0285177	0.0266668	0.0178752	0.0219784	0.0211022	0.0178145	0.0177128	0.0196159	0.0198883	0.0188035	0.00857447	0.00369217	-0.00301427	-0.00307249	-0.0120671
			NORMAL	-0.0143145	-0.0119101	-0.00228785	-0.00535961	-0.00186862	-0.00673588	0.000851121	-0.000659947	0.00181717	0.000351176	0.00165286	0.00260923	-0.00165198	-0.00165333	0.00311768	0.0055563	0.00970127	0.0128043	0.00927936	0.0100099	0.0179417	0.025449	0.0250133	0.0272971	0.0327024	0.0377377	0.0422342	0.0425065	0.0403618	0.0325621	0.0379652	0.0384335	0.0366938	0.0383688	0.0324945	0.0271435	0.0222217	0.0279581	0.0285571	0.0194726	0.0114878	0.0156071	0.0170203	0.0131711	0.0201377	0.0112503
			LOUD	0.00952479	0.0189486	0.0235242	0.0296196	0.0313306	0.0344709	0.0237193	0.0242276	0.0291213	0.0392953	0.0392816	0.0471282	0.0479947	0.0542166	0.0602178	0.0623862	0.0636908	0.0690682	0.0671278	0.0676933	0.0708628	0.0702336	0.071636	0.0780681	0.0802888	0.0809541	0.0851734	0.0799136	0.0852055	0.0888677	0.0830012	0.08015	0.0805263	0.0801448	0.0712634	0.0663402	0.0687639	0.0701062	0.0732677	0.0728263	0.0755687	0.0717915	0.0677042	0.0599858	0.0664397	0.0625897
		have	MIME	0.015675	0.0243646	0.0299094	0.0284959	0.0251226	0.0326905	0.0325308	0.0247474	0.0445098	0.0390526	0.0420392	0.0349087	0.0296022	0.0202124	0.0328322	0.0350492	0.0466962	0.0530011	0.0706469	0.0844088	0.0742111	0.0768852	0.069709	0.0724552	0.0663031	0.0647412	0.0693316	0.0796511	0.0920403	0.0872479	0.0894951	0.0809468	0.0776649	0.073386	0.0696471	0.067546	0.0711163	0.0765178	0.0907847	0.0915522	0.0875835	0.0881094	0.0780193	0.090082	0.0956573	0.0982953
			WHISPER	0.0147923	0.0195546	0.0195227	0.0219111	0.0362393	0.0332846	0.0328032	0.034974	0.0356199	0.0341041	0.0331056	0.0306684	0.0341187	0.035579	0.0377386	0.0416779	0.0547328	0.0616925	0.0650794	0.0608784	0.0570725	0.0463545	0.0405988	0.0379513	0.0407597	0.0370829	0.0361248	0.0409175	0.0421082	0.0463199	0.0407237	0.0287307	0.0335079	0.0349969	0.0293114	0.0404716	0.0391467	0.0425229	0.0404082	0.0445767	0.0453797	0.052239	0.0451292	0.047563	0.0481752	0.0377679
			NORMAL	-0.00635663	-0.00579398	-0.0105088	-0.00842833	-0.00582036	-0.000627039	0.00118369	0.00665345	0.00901219	0.00862781	0.0175761	0.0229822	0.0223753	0.0176568	0.0182569	0.0193804	0.0228294	0.0258152	0.0277837	0.0293044	0.0389019	0.0483071	0.051545	0.0462057	0.0480992	0.0540586	0.0603909	0.0686144	0.0718623	0.0725192	0.0735349	0.0818496	0.0807422	0.0755044	0.0733642	0.0793179	0.0803099	0.0736952	0.0760591	0.0726229	0.0705893	0.0679047	0.0612151	0.0598676	0.0538133	0.0516819
			LOUD	0.0365233	0.0425935	0.0504904	0.0579723	0.0600542	0.0584861	0.0597179	0.0576894	0.0536636	0.0564007	0.0575494	0.065307	0.0648337	0.0681532	0.0673549	0.0672994	0.0669961	0.0706285	0.0666977	0.0692014	0.070929	0.0786052	0.0871244	0.0906713	0.0930111	0.092428	0.0843952	0.0837709	0.0830786	0.0870869	0.0879363	0.0895061	0.093658	0.098959	0.100428	0.0995621	0.0975682	0.104973	0.111576	0.117205	0.121279	0.120215	0.111268	0.107194	0.10561	0.104836
		going	MIME	0.0121441	0.0125723	0.0106834	0.0156792	0.0190992	0.0278211	0.0269416	0.0274048	0.0333206	0.0477974	0.0525958	0.0545506	0.0597045	0.0578376	0.052679	0.0542925	0.0580533	0.0487895	0.0439098	0.0467717	0.0459046	0.0442915	0.0427489	0.0475327	0.0460535	0.0527644	0.0576058	0.0679033	0.0703232	0.0730967	0.0732545	0.0701179	0.0821348	0.0750727	0.0795573	0.0718564	0.0686557	0.0578583	0.0580691	0.0536715	0.0551192	0.0565765	0.0524249	0.0587579	0.0612466	0.0710842
			WHISPER	0.0545489	0.0563457	0.0547428	0.0552138	0.0530459	0.051745	0.0515804	0.0465045	0.0517609	0.0566362	0.0656043	0.0708765	0.0702178	0.0718676	0.0711085	0.0748813	0.0678527	0.0632077	0.0662848	0.072108	0.0740043	0.0695666	0.0678207	0.0730799	0.0740887	0.0805493	0.0811917	0.0753833	0.0738924	0.0736208	0.0765446	0.0706074	0.0756187	0.0851677	0.0837213	0.0861651	0.0864108	0.0853115	0.0818188	0.0809462	0.0786029	0.0770093	0.0661647	0.0642798	0.0758382	0.0816256
			NORMAL	0.0307587	0.0293053	0.0315952	0.0322543	0.0304088	0.0346601	0.0343181	0.0344773	0.0384044	0.0391102	0.04193	0.0451145	0.0482335	0.0543445	0.0569201	0.0589787	0.0613079	0.0541966	0.0598116	0.0633885	0.0719938	0.072594	0.0792002	0.0780581	0.0806151	0.0810076	0.0795321	0.0706796	0.0691873	0.0697432	0.0747306	0.0775485	0.0734197	0.0751276	0.0874521	0.0851428	0.087209	0.0861214	0.0814796	0.0750518	0.074272	0.0847867	0.078566	0.085154	0.0843186	0.0776117
			LOUD	0.121768	0.114319	0.113305	0.111593	0.116278	0.111951	0.115371	0.113269	0.107929	0.109646	0.108192	0.103743	0.10294	0.100911	0.0941648	0.0939086	0.102619	0.107352	0.10736	0.10352	0.100595	0.107965	0.109809	0.112839	0.115525	0.118935	0.121029	0.114327	0.120711	0.126575	0.125606	0.120539	0.122005	0.126997	0.130491	0.132471	0.132316	0.135191	0.138838	0.140635	0.143002	0.141605	0.13696	0.141738	0.140438	0.137125
Loudness	2	be	MIME	-0.267491	-0.381109	-0.483198	-0.472971	-0.425743	-0.495534	-0.397958	-0.333577	-0.356058	-0.282009	-0.270244	-0.247234	-0.241976	-0.240209	-0.152563	-0.104644	-0.0457285	-0.028214	-0.0647593	0.114265	0.162753	0.163917	0.249846	0.139623	0.118017	0.10271	0.0556647	0.0672266	0.0544748	-0.0409907	-0.0659151	-0.174488	-0.0244491	-0.000266066	-0.0225572	0.0863099	0.168764	0.240255	0.250078	0.254051	0.206637	0.317396	0.265667	0.180732	0.111953	0.104691
			WHISPER	1.46201	1.55761	1.64008	1.56264	1.64211	1.72804	1.68236	1.66307	1.78414	1.77155	1.76534	1.68495	1.75779	1.81551	1.81531	1.88527	1.94987	2.01545	2.10228	2.04542	2.00826	2.10996	2.25831	2.32186	2.26473	2.30215	2.37986	2.4274	2.58086	2.58763	2.62395	2.71977	2.70606	2.71873	2.65571	2.7145	2.74874	2.86137	2.81722	2.89046	2.80629	2.87094	2.79995	2.84368	2.90487	2.83371
			NORMAL	1.16377	1.12502	1.25872	1.26339	1.26602	1.30085	1.27506	1.25412	1.26452	1.27787	1.34119	1.40969	1.44222	1.36543	1.31326	1.333	1.35606	1.32458	1.41373	1.43289	1.53406	1.57334	1.63143	1.68492	1.74026	1.73022	1.72151	1.77997	1.81313	1.8576	1.89212	1.96332	2.14459	2.16907	2.14944	2.17353	2.31861	2.36963	2.3712	2.48403	2.56369	2.6189	2.70276	2.77781	2.74114	2.80581
			LOUD	1.98727	2.001	2.03363	2.04731	2.08151	2.09724	2.09528	2.21312	2.20798	2.21287	2.1995	2.17611	2.14315	2.15048	2.11526	2.17096	2.24102	2.27585	2.26374	2.26278	2.25979	2.31716	2.25495	2.21545	2.30166	2.39148	2.43246	2.42966	2.439	2.50864	2.44587	2.43082	2.43992	2.46506	2.42081	2.53197	2.5536	2.62954	2.65019	2.63135	2.75178	2.80796	2.87879	2.97737	3.01798	3.04303
		my	MIME	-0.340265	-0.164353	-0.250769	-0.160107	-0.281431	-0.286575	-0.37774	-0.388381	-0.293	-0.239981	-0.149836	-0.118184	-0.0718829	-0.0810091	-0.141354	-0.143517	-0.0648621	-0.0499424	0.011355	0.137799	0.159533	0.122067	0.165561	0.197125	0.158402	0.169324	0.227263	0.190818	0.122548	-0.0335329	-0.146737	-0.14372	-0.124149	-0.222014	-0.240692	-0.241799	-0.301443	-0.293341	-0.346184	-0.257896	-0.151613	-0.0652899	-0.141909	-0.0620839	-0.141203	-0.133235
			WHISPER	1.76573	1.83503	1.82364	1.87071	1.94248	2.02145	2.04958	1.98482	2.00234	2.0583	2.10923	2.2092	2.11465	2.16391	2.07608	2.14749	2.21114	2.12268	2.1762	2.13711	2.07155	2.11272	2.17138	2.21835	2.22813	2.24048	2.24627	2.23816	2.32274	2.40351	2.46171	2.50553	2.45378	2.46486	2.52787	2.54877	2.50722	2.5847	2.57196	2.61117	2.68683	2.58863	2.59769	2.75169	2.77541	2.82039
			NORMAL	1.60166	1.61818	1.65419	1.61573	1.56787	1.59846	1.60963	1.50303	1.56647	1.58315	1.71869	1.78602	1.86313	1.81496	1.86324	1.89385	1.87267	1.79147	1.76232	1.77182	1.77306	1.68031	1.69882	1.72671	1.71367	1.72578	1.66213	1.72125	1.75363	1.72394	1.7122	1.73358	1.77127	1.81328	1.88957	1.86576	1.92645	1.99798	2.0612	2.14377	2.21291	2.21434	2.2806	2.30116	2.36465	2.435
			LOUD	1.1725	1.16829	1.17063	1.12736	1.07638	1.07777	1.08602	1.06973	1.10207	1.16809	1.12689	1.17103	1.25223	1.35453	1.3564	1.42036	1.48028	1.48871	1.4903	1.51802	1.60982	1.55079	1.65206	1.69671	1.75589	1.78506	1.89972	1.85735	1.87801	1.9165	1.8634	1.83767	1.89577	1.99825	2.11254	2.14282	2.36635	2.37204	2.37555	2.42725	2.49324	2.5016	2.53281	2.61427	2.60682	2.63861
		know	MIME	-0.277436	-0.188483	-0.319933	-0.435193	-0.448148	-0.488711	-0.505542	-0.432155	-0.416253	-0.477509	-0.408787	-0.352389	-0.297234	-0.15297	-0.0207704	0.125254	0.157996	0.25876	0.209454	0.163081	0.125435	0.163599	0.107591	0.028749	-0.0298145	-0.154622	-0.145849	-0.136066	-0.198049	-0.18128	-0.160346	-0.145406	-0.146974	-0.209231	-0.154966	-0.23262	-0.202754	-0.091199	-0.143714	-0.122972	-0.232249	-0.207396	-0.244903	-0.287094	-0.266013	-0.289301
			WHISPER	1.64205	1.66694	1.73821	1.74522	1.78314	1.74896	1.77773	1.8031	1.86495	1.87516	1.91957	1.94369	1.92822	1.88675	1.96752	1.85041	1.83533	1.88461	1.88976	1.98148	1.93349	1.91117	1.9625	2.06961	2.18562	2.2253	2.3029	2.33113	2.38442	2.46585	2.49482	2.58018	2.68683	2.72147	2.69434	2.72692	2.80092	2.84046	2.81697	2.83331	2.8755	2.86912	2.88338	2.87739	2.88541	2.9759
			NORMAL	1.03925	1.0769	0.989647	0.974285	1.01127	1.12564	1.14166	1.25929	1.26613	1.27289	1.29149	1.35665	1.35112	1.3265	1.30207	1.25096	1.25026	1.17973	1.18275	1.21999	1.30125	1.40327	1.43424	1.45094	1.48359	1.52404	1.56585	1.59234	1.60751	1.5748	1.59832	1.69768	1.65968	1.68332	1.75751	1.8469	1.93937	1.92304	2.04621	2.10751	2.16277	2.13539	2.26797	2.25285	2.35975	2.38581
			LOUD	0.918035	0.956515	0.955174	0.903912	0.854656	0.956339	0.971244	1.01832	0.978041	1.04853	1.09715	1.13934	1.16153	1.21146	1.23501	1.34062	1.42854	1.46767	1.45233	1.50626	1.4897	1.45292	1.45483	1.53152	1.58105	1.55727	1.53173	1.56075	1.54707	1.60743	1.68889	1.82254	1.86562	1.95869	1.97587	2.07471	2.09232	2.27929	2.36916	2.42757	2.40103	2.39815	2.49007	2.48517	2.55382	2.61836
		do	MIME	-1.15271	-1.2269	-1.17718	-1.11309	-0.990238	-0.915564	-0.834713	-0.839992	-0.830985	-0.737614	-0.757188	-0.815183	-0.777782	-0.883758	-0.831321	-0.81677	-0.767167	-0.720584	-0.724555	-0.644069	-0.697337	-0.733194	-0.766603	-0.707081	-0.700982	-0.681826	-0.686639	-0.635015	-0.625847	-0.622344	-0.530256	-0.495705	-0.502205	-0.47946	-0.541254	-0.570903	-0.725062	-0.683363	-0.747849	-0.736744	-0.835804	-0.727402	-0.688512	-0.686283	-0.676685	-0.618451
			WHISPER	1.22067	1.24026	1.32102	1.33525	1.45287	1.47406	1.59331	1.62456	1.68339	1.64219	1.56674	1.58699	1.60959	1.68408	1.66993	1.63788	1.71304	1.73222	1.75958	1.84024	1.86997	1.90102	1.96357	1.98981	2.01995	2.0439	2.08247	2.18682	2.18131	2.20801	2.20045	2.31037	2.29455	2.25772	2.13346	2.19687	2.23891	2.32139	2.26997	2.19256	2.16368	2.25769	2.33954	2.36556	2.43511	2.53389
			NORMAL	1.23666	1.17204	1.16022	1.1894	1.13781	1.19367	1.32222	1.44455	1.40378	1.4322	1.55389	1.55539	1.56034	1.54147	1.59734	1.60657	1.6233	1.67997	1.6696	1.72549	1.71049	1.72455	1.78836	1.79973	1.79427	1.74537	1.73479	1.68176	1.57949	1.58295	1.49825	1.51476	1.5371	1.55908	1.54817	1.57395	1.60594	1.58936	1.70429	1.74346	1.80081	1.82367	1.90863	1.96635	1.99503	1.99536
			LOUD	1.88136	1.785	1.77257	1.69583	1.68921	1.60936	1.68698	1.68258	1.74897	1.72735	1.78006	1.82078	1.92674	1.92414	1.89718	1.9445	1.99036	2.03747	2.0757	2.15868	2.22599	2.20115	2.18887	2.31262	2.33897	2.34405	2.34349	2.36662	2.40661	2.43939	2.38146	2.43049	2.45591	2.50902	2.58556	2.70606	2.72356	2.72154	2.82153	2.82312	2.94338	2.90726	2.92974	3.02025	2.95735	2.99165
		have	MIME	-0.524952	-0.421717	-0.445785	-0.476343	-0.366044	-0.318964	-0.246615	-0.247838	-0.386519	-0.280031	-0.365191	-0.43783	-0.463123	-0.571678	-0.567631	-0.621648	-0.590781	-0.71728	-0.606319	-0.672251	-0.599168	-0.466551	-0.416175	-0.299816	-0.269384	-0.220133	-0.189128	-0.276558	-0.395176	-0.450043	-0.412307	-0.448568	-0.548628	-0.564606	-0.62811	-0.671361	-0.627523	-0.525894	-0.29692	-0.287603	-0.123485	-0.0445891	0.062714	0.0800945	0.0498046	0.013918
			WHISPER	1.99267	1.9827	2.00265	2.15197	2.14971	2.12407	2.0621	2.07989	2.02735	2.0026	2.00879	2.04415	1.99735	1.85939	1.97109	1.92597	1.91897	2.07213	2.18105	2.10133	2.14721	2.13852	2.1403	2.14835	2.11873	2.10809	2.21411	2.3249	2.35535	2.27981	2.32322	2.42107	2.55459	2.54416	2.67221	2.60977	2.63378	2.63955	2.60767	2.68605	2.60187	2.7344	2.78801	2.79012	2.88211	2.96612
			NORMAL	1.65005	1.67204	1.70425	1.76554	1.79775	1.75902	1.86108	1.94933	1.92281	1.87207	1.89988	1.89661	1.8681	1.80983	1.80147	1.76741	1.68482	1.6585	1.65811	1.61264	1.65371	1.6229	1.61996	1.73034	1.8106	1.89767	1.89484	1.87292	1.88909	1.99504	1.9897	2.06378	2.08531	2.13561	2.22235	2.1923	2.15277	2.14262	2.18008	2.29446	2.31516	2.43314	2.45337	2.47664	2.5829	2.70374
			LOUD	1.29091	1.31555	1.25802	1.20158	1.18965	1.19144	1.15926	1.12071	1.09367	1.05715	1.05574	1.05129	1.11411	1.10336	1.14514	1.27926	1.3301	1.41896	1.4192	1.48853	1.48958	1.48787	1.60947	1.69558	1.74162	1.84422	1.83808	1.91678	1.97984	2.00669	2.02156	2.09608	2.09364	2.11557	2.18099	2.22544	2.33182	2.41393	2.4292	2.4888	2.58255	2.67569	2.74892	2.89897	2.9485	3.05674
		going	MIME	-0.620597	-0.685309	-0.799966	-0.863554	-0.87684	-0.85224	-0.861376	-0.904295	-0.762904	-0.742652	-0.681681	-0.616915	-0.559921	-0.550221	-0.602309	-0.596041	-0.526669	-0.413951	-0.428056	-0.465841	-0.421717	-0.393672	-0.44585	-0.436211	-0.530064	-0.444882	-0.430785	-0.395573	-0.368468	-0.443958	-0.440635	-0.375736	-0.426554	-0.387334	-0.397717	-0.380886	-0.448874	-0.476708	-0.404468	-0.334989	-0.274967	-0.237838	-0.119001	-0.0700075	-0.00453922	0.110609
			WHISPER	1.41113	1.50703	1.50478	1.52197	1.56587	1.61933	1.5789	1.60405	1.56349	1.55351	1.62658	1.70108	1.67277	1.70477	1.67779	1.65735	1.70573	1.64492	1.56723	1.53282	1.51321	1.58328	1.57728	1.5917	1.72248	1.81147	1.88151	1.89292	1.91567	1.93341	2.04642	1.9878	1.98063	2.03257	1.99981	2.15576	2.08765	2.19448	2.16448	2.20599	2.29456	2.31962	2.41388	2.43719	2.54197	2.58785
			NORMAL	1.41597	1.37498	1.32785	1.45828	1.442	1.4513	1.58705	1.71806	1.69316	1.80559	1.86434	1.73864	1.80701	1.8415	1.83598	1.9076	1.85752	1.85317	1.84709	1.91557	1.99276	1.9156	1.94831	1.94764	1.95977	1.8471	1.84299	1.94203	1.94448	1.89693	1.90075	1.83547	1.88289	1.83343	1.83504	1.78679	1.81689	1.83434	1.89266	1.94502	2.02103	2.07908	2.09091	2.10715	2.14663	2.25542
			LOUD	2.13554	2.19618	2.13418	2.18749	2.14379	2.06443	2.0695	2.04043	2.06012	2.08509	2.10333	2.07683	2.01916	2.03162	2.03374	2.09331	2.11201	2.15082	2.29573	2.29829	2.34113	2.3626	2.37729	2.33692	2.45769	2.36963	2.40547	2.39612	2.3628	2.33113	2.41712	2.44387	2.499	2.43707	2.43322	2.53958	2.56824	2.53457	2.58217	2.55401	2.57282	2.67595	2.68248	2.71587	2.72708	2.76735
	7	be	MIME	-0.130909	-0.14042	-0.120223	-0.12646	-0.113407	-0.0946908	-0.156219	-0.156687	-0.193359	-0.189205	-0.190095	-0.16548	-0.146184	-0.154394	-0.151832	-0.133409	-0.147546	-0.14908	-0.17822	-0.231029	-0.214732	-0.254567	-0.238183	-0.226619	-0.247623	-0.246809	-0.227268	-0.23057	-0.242759	-0.246791	-0.26355	-0.270619	-0.289445	-0.308456	-0.315656	-0.324876	-0.325042	-0.342029	-0.294928	-0.253328	-0.267338	-0.274865	-0.248228	-0.234565	-0.221618	-0.211484
			WHISPER	-0.0579728	-0.0488764	-0.0718177	-0.0726295	-0.0560542	-0.0534949	-0.0703731	-0.090964	-0.0958911	-0.0750968	-0.0901713	-0.0813889	-0.0530193	-0.040408	-0.0128647	-0.0147172	-0.00800996	-0.0237367	-0.0467441	-0.0482532	-0.057905	-0.0552661	-0.0772091	-0.0570237	-0.0678837	-0.0845428	-0.0631602	-0.0935184	-0.112436	-0.113681	-0.127229	-0.126608	-0.103624	-0.0891661	-0.0466032	-0.0153363	0.00178083	-0.0164974	-0.0201028	0.0109908	-0.00467649	0.000905084	0.0450109	0.0492145	0.0496344	0.0241886
			NORMAL	-0.0488723	-0.0188951	-0.0154917	-0.0127993	-0.0053914	0.00851922	0.0347382	0.0611788	0.0901083	0.0958719	0.104502	0.0934673	0.0595565	0.0431805	0.067265	0.0810853	0.0758567	0.0679787	0.0446896	0.0352364	0.0101407	-0.00381551	-0.0174078	-0.0146997	-0.023832	-0.0200516	0.00769056	0.0118724	0.0339388	0.0453257	0.0495493	0.0967077	0.115934	0.142299	0.17523	0.188523	0.192245	0.217719	0.243767	0.261121	0.262145	0.27154	0.294757	0.264431	0.284145	0.257483
			LOUD	0.0950375	0.121178	0.141603	0.172446	0.19901	0.196988	0.208388	0.217427	0.229399	0.246023	0.272411	0.29285	0.324814	0.345819	0.332469	0.331798	0.339342	0.33802	0.326964	0.329289	0.351075	0.352476	0.363986	0.358295	0.369647	0.361806	0.356415	0.367514	0.373713	0.377376	0.363247	0.375036	0.374627	0.404761	0.396231	0.390265	0.390358	0.39125	0.393162	0.384415	0.35398	0.340201	0.353328	0.320935	0.314268	0.315423
		my	MIME	-0.273793	-0.329552	-0.344235	-0.33248	-0.329525	-0.344456	-0.311587	-0.310533	-0.297354	-0.270401	-0.224716	-0.218913	-0.262639	-0.231686	-0.249266	-0.23449	-0.269508	-0.306641	-0.314667	-0.312553	-0.317009	-0.321857	-0.289094	-0.319066	-0.333336	-0.33988	-0.341507	-0.34382	-0.369779	-0.317196	-0.339178	-0.306412	-0.308931	-0.318454	-0.278047	-0.305373	-0.317683	-0.345053	-0.339163	-0.334266	-0.294092	-0.288704	-0.3102	-0.305167	-0.306044	-0.297653
			WHISPER	-0.176715	-0.148273	-0.173379	-0.180526	-0.20128	-0.196228	-0.223919	-0.242328	-0.254918	-0.238492	-0.236232	-0.204589	-0.215909	-0.21615	-0.188895	-0.179916	-0.13571	-0.111559	-0.104049	-0.0949602	-0.0910137	-0.0935242	-0.0714509	-0.0558098	-0.050706	-0.0411895	-0.0384872	-0.031069	-0.024267	-0.0267519	-0.0414049	-0.0470198	-0.0660037	-0.025506	-0.0405781	-0.0704712	-0.00839908	0.0035723	0.0155121	0.0518084	0.0809428	0.102528	0.108401	0.0963257	0.0887814	0.100509
			NORMAL	-0.0508975	-0.0573685	-0.0435826	-0.0323919	-0.0251963	-0.0287999	-0.0222145	-0.031779	-0.0331764	-0.0260638	-0.00697113	0.0249447	0.0239505	0.0418812	0.0448269	0.0412418	0.014766	0.028998	0.0275546	0.0220664	0.035748	0.0412267	0.0510076	0.0649277	0.0850844	0.114881	0.13726	0.127312	0.130428	0.156016	0.15826	0.162459	0.167315	0.154457	0.155548	0.157544	0.178925	0.181804	0.205266	0.231215	0.274555	0.2591	0.283354	0.275859	0.286206	0.276916
			LOUD	0.136407	0.146164	0.15383	0.141802	0.134768	0.156081	0.136775	0.121084	0.136076	0.144749	0.153852	0.174486	0.16723	0.167889	0.1694	0.158084	0.167664	0.193212	0.208552	0.192184	0.196991	0.174817	0.191311	0.193396	0.211425	0.210118	0.22902	0.24667	0.25321	0.279454	0.297846	0.291419	0.341212	0.364	0.375465	0.398175	0.400022	0.388038	0.39391	0.410901	0.404291	0.403288	0.377799	0.362548	0.356178	0.352802
		know	MIME	-0.31039	-0.308914	-0.350796	-0.356327	-0.343351	-0.35284	-0.3585	-0.356163	-0.337175	-0.31222	-0.252127	-0.310896	-0.337428	-0.346783	-0.433682	-0.445564	-0.427149	-0.452949	-0.459106	-0.439951	-0.424142	-0.41482	-0.383945	-0.367682	-0.345488	-0.315337	-0.347546	-0.356137	-0.406159	-0.402495	-0.378546	-0.366352	-0.357536	-0.30232	-0.255296	-0.253583	-0.219962	-0.195293	-0.232346	-0.206374	-0.218635	-0.216478	-0.191324	-0.166216	-0.193037	-0.190407
			WHISPER	-0.108727	-0.116176	-0.110968	-0.0901619	-0.0871296	-0.0927027	-0.0708428	-0.0589274	-0.0655615	-0.0760037	-0.0788181	-0.0445602	-0.0422261	-0.0483745	-0.0497717	-0.059253	-0.0738432	-0.0993954	-0.0761309	-0.0517059	-0.0600621	-0.026161	-0.0265256	-0.0290747	-0.0583346	-0.0695075	-0.0660384	-0.0832408	-0.102211	-0.117466	-0.118556	-0.100895	-0.0712044	-0.0626066	-0.0645513	-0.060269	-0.0207149	0.00395375	0.00796808	0.0423605	0.0534437	0.0324568	0.0426122	0.0469786	0.0579627	0.0859972
			NORMAL	0.0410784	0.0609426	0.0850212	0.0855028	0.099676	0.0884955	0.090868	0.118155	0.11062	0.105632	0.0908963	0.0770536	0.076632	0.094153	0.0980958	0.0934839	0.106334	0.0966561	0.060704	0.0531542	0.082686	0.0930837	0.115587	0.105469	0.13068	0.155252	0.156362	0.149132	0.180372	0.166601	0.17774	0.184098	0.205007	0.207013	0.219615	0.226935	0.223979	0.209691	0.209127	0.198761	0.193288	0.187492	0.192118	0.162491	0.13941	0.129773
			LOUD	0.0876957	0.103914	0.127577	0.118338	0.127887	0.146361	0.17378	0.195694	0.216092	0.247136	0.270561	0.24578	0.237804	0.2491	0.254506	0.252931	0.271049	0.272105	0.26889	0.302967	0.316084	0.309279	0.324827	0.317507	0.295174	0.283025	0.274587	0.273912	0.291304	0.286316	0.287541	0.293117	0.294233	0.332434	0.338562	0.322206	0.321599	0.347995	0.366466	0.38663	0.37669	0.356547	0.354958	0.350688	0.361112	0.389462
		do	MIME	-0.128236	-0.115383	-0.124281	-0.1292	-0.157362	-0.181502	-0.230298	-0.225482	-0.209359	-0.215529	-0.219099	-0.22777	-0.240975	-0.219648	-0.200429	-0.194262	-0.195936	-0.208198	-0.229946	-0.247973	-0.237791	-0.263488	-0.2084	-0.206972	-0.188351	-0.183668	-0.163686	-0.151719	-0.170334	-0.176676	-0.200221	-0.206261	-0.200702	-0.20663	-0.180559	-0.196649	-0.186333	-0.166539	-0.138725	-0.143604	-0.105461	-0.0887375	-0.0726079	-0.0445913	-0.043628	-0.0364544
			WHISPER	-0.0830556	-0.0772209	-0.0602722	-0.0348543	-0.0228966	-0.0180049	-0.0214305	-0.0349816	-0.0440488	-0.040175	-0.0265142	-0.0239341	-0.0146117	-0.0206288	-0.0164894	-0.0109036	-0.0153328	-0.000992826	-0.0185798	-0.0349232	-0.0391335	0.00167361	-0.00365809	-0.00914151	-0.0351721	-0.0247162	-0.0356876	-0.0505601	-0.0405873	-0.0566549	-0.0495702	-0.0418465	-0.0211146	-0.0136428	0.0220192	0.0474569	0.0577385	0.0914522	0.0999379	0.0859843	0.0804456	0.0597827	0.0582125	0.0768689	0.100457	0.0803453
			NORMAL	-0.00641596	-0.00716605	-0.00788434	-0.0355362	-0.0227781	-0.0447888	-0.0333497	0.00603713	0.0110946	0.0222754	0.0425566	0.00727781	0.0435615	0.0304334	0.0381274	0.0450059	0.0247874	0.0182367	0.0145617	0.0342179	0.0238278	0.0378437	0.023392	0.0229391	0.0481177	0.0559352	0.039225	0.0547438	0.0700165	0.0529082	0.0548384	0.0546209	0.0696084	0.0637564	0.0862406	0.0810266	0.0799255	0.0965602	0.0863398	0.0818857	0.0753902	0.107509	0.120161	0.166897	0.170988	0.194349
			LOUD	0.239624	0.232317	0.226987	0.232416	0.237442	0.235917	0.220742	0.226273	0.229094	0.232441	0.225536	0.221751	0.211127	0.217522	0.247889	0.250149	0.262922	0.252565	0.27887	0.271658	0.281321	0.280933	0.306129	0.331417	0.30838	0.27859	0.284205	0.266214	0.28488	0.304431	0.312942	0.319505	0.335041	0.356146	0.390303	0.390366	0.394999	0.387909	0.368912	0.366636	0.365876	0.361664	0.35586	0.366579	0.369786	0.376751
		have	MIME	-0.166942	-0.200376	-0.228203	-0.249783	-0.264865	-0.305832	-0.363473	-0.419532	-0.396357	-0.426439	-0.370982	-0.404315	-0.433015	-0.365918	-0.357297	-0.298181	-0.227409	-0.198707	-0.190557	-0.233924	-0.226095	-0.242327	-0.235764	-0.236694	-0.241713	-0.288152	-0.289279	-0.296111	-0.313659	-0.343132	-0.351319	-0.36693	-0.388408	-0.397987	-0.419704	-0.435925	-0.455793	-0.459392	-0.507137	-0.488496	-0.466802	-0.48445	-0.492155	-0.468717	-0.509064	-0.463149
			WHISPER	-0.109095	-0.112351	-0.127146	-0.132497	-0.129978	-0.139161	-0.126119	-0.124086	-0.154328	-0.156581	-0.134137	-0.142726	-0.113528	-0.0808072	-0.076866	-0.0625761	-0.0565695	-0.0474594	-0.0455067	-0.017041	-0.0355643	-0.0303862	-0.0261704	-0.0243428	-0.0427273	-0.0610062	-0.0516345	-0.0276791	-0.0490277	-0.064184	-0.051835	-0.0520968	-0.0503144	-0.0465691	-0.0201347	-0.0245708	-0.0266451	-0.0156409	0.00594037	0.00504089	0.0217826	0.0622775	0.0879123	0.100845	0.109992	0.136483
			NORMAL	0.0155757	0.030515	0.0319933	0.00636063	0.00166361	-0.00165314	-0.00841074	0.0156528	0.00366883	0.00882185	0.00933908	0.019828	0.0113557	0.0120807	0.03904	0.0227816	0.0283546	0.0186545	0.038714	0.038721	0.0225795	0.00826279	-0.0146761	-0.0192358	-0.011995	0.00597701	0.0182359	0.0381952	0.0541898	0.099925	0.0773466	0.0958654	0.102905	0.0928698	0.0788902	0.0927309	0.0793882	0.0944838	0.105118	0.130747	0.156079	0.190083	0.198161	0.179186	0.187315	0.205531
			LOUD	0.155892	0.147101	0.121561	0.13698	0.135876	0.117382	0.121395	0.124479	0.132027	0.127761	0.154148	0.16334	0.160976	0.178203	0.191321	0.218294	0.220877	0.253854	0.255615	0.257409	0.259832	0.260523	0.266633	0.258932	0.263979	0.283061	0.27336	0.281055	0.283139	0.294268	0.323396	0.319844	0.311151	0.324916	0.345315	0.328054	0.339105	0.331969	0.352784	0.355702	0.354739	0.338066	0.333148	0.352141	0.340433	0.3425
		going	MIME	-0.304375	-0.289698	-0.271772	-0.27156	-0.303133	-0.317066	-0.289438	-0.26098	-0.277051	-0.294104	-0.324044	-0.286611	-0.270008	-0.245595	-0.253925	-0.265498	-0.28132	-0.261703	-0.288242	-0.268722	-0.254786	-0.273763	-0.287605	-0.296157	-0.296036	-0.32468	-0.339247	-0.340423	-0.354673	-0.347337	-0.346221	-0.328108	-0.328452	-0.338901	-0.322492	-0.345108	-0.293018	-0.255681	-0.248909	-0.27963	-0.267523	-0.22418	-0.210272	-0.21891	-0.209846	-0.213029
			WHISPER	-0.142428	-0.113956	-0.124197	-0.107438	-0.118137	-0.124128	-0.112944	-0.105513	-0.11605	-0.0977116	-0.0988506	-0.0899454	-0.0986175	-0.116744	-0.108415	-0.0945609	-0.0919456	-0.0817644	-0.0771614	-0.0903959	-0.110509	-0.112117	-0.119972	-0.13588	-0.120335	-0.0923199	-0.0688807	-0.0645263	-0.0702381	-0.0959752	-0.116942	-0.0852646	-0.123926	-0.108852	-0.145551	-0.159632	-0.139096	-0.136491	-0.114531	-0.090343	-0.0979991	-0.0983906	-0.0647428	-0.0539551	-0.0567542	-0.037975
			NORMAL	0.0335053	0.04089	0.0299989	0.042727	0.046784	0.0592039	0.0425914	0.0433221	0.0403877	0.050568	0.0270912	0.0194152	0.0252361	0.0582043	0.0405776	0.0500522	0.0729096	0.0600665	0.0659863	0.0971701	0.125145	0.107659	0.11891	0.12651	0.164498	0.174215	0.179277	0.170223	0.132619	0.151776	0.173859	0.171927	0.187569	0.181587	0.194117	0.216278	0.212111	0.196051	0.195792	0.201806	0.198038	0.193088	0.191427	0.235377	0.250434	0.252038
			LOUD	0.279088	0.283959	0.281634	0.283319	0.270921	0.287131	0.307887	0.297343	0.322024	0.33668	0.337319	0.343887	0.326472	0.328038	0.307809	0.301187	0.300118	0.296935	0.272859	0.265573	0.279315	0.283541	0.279732	0.269741	0.28612	0.303113	0.29458	0.303037	0.303485	0.288999	0.325001	0.329678	0.352467	0.348897	0.337735	0.336888	0.326717	0.323489	0.32457	0.328621	0.299706	0.285618	0.267123	0.272516	0.250001	0.242376
	8	be	MIME	0.397048	0.357798	0.375462	0.410316	0.390567	0.398153	0.416922	0.428002	0.407097	0.357345	0.382136	0.419304	0.457111	0.440069	0.430492	0.404122	0.436807	0.444065	0.444848	0.450109	0.481988	0.459393	0.422702	0.422196	0.392781	0.382777	0.326763	0.285604	0.251082	0.242206	0.248936	0.246624	0.264751	0.253035	0.234354	0.242666	0.218312	0.207365	0.209805	0.200664	0.222026	0.240834	0.267384	0.263416	0.248376	0.24072
			WHISPER	-0.619425	-0.643234	-0.680791	-0.636241	-0.602742	-0.559968	-0.577088	-0.522653	-0.567643	-0.530253	-0.543912	-0.565166	-0.560495	-0.589405	-0.543914	-0.550458	-0.571076	-0.588814	-0.562149	-0.564527	-0.586351	-0.592193	-0.614031	-0.638966	-0.617289	-0.652851	-0.645143	-0.654433	-0.625879	-0.655897	-0.666129	-0.625598	-0.597311	-0.572905	-0.555346	-0.549561	-0.561557	-0.57521	-0.570646	-0.557077	-0.553249	-0.513338	-0.473059	-0.454504	-0.385882	-0.385327
			NORMAL	-0.269081	-0.269214	-0.309539	-0.237864	-0.229481	-0.234613	-0.259353	-0.245643	-0.281669	-0.295662	-0.324421	-0.350536	-0.358651	-0.363066	-0.345301	-0.382466	-0.361491	-0.368503	-0.412037	-0.447815	-0.448276	-0.429869	-0.44428	-0.456983	-0.448789	-0.461359	-0.471825	-0.445221	-0.429233	-0.442516	-0.452916	-0.431912	-0.448995	-0.441974	-0.404781	-0.39182	-0.404123	-0.367255	-0.371824	-0.393285	-0.376724	-0.38202	-0.402881	-0.386453	-0.397339	-0.413777
			LOUD	0.191275	0.180729	0.181157	0.160104	0.157119	0.187839	0.225603	0.227639	0.256509	0.270998	0.303953	0.309201	0.296466	0.338276	0.309862	0.304462	0.339325	0.335791	0.335227	0.344235	0.364418	0.377539	0.408902	0.422634	0.421704	0.424016	0.407637	0.417739	0.425393	0.393403	0.377309	0.352679	0.360364	0.319152	0.303469	0.278359	0.244804	0.238421	0.217556	0.237936	0.216353	0.215279	0.20876	0.215816	0.267555	0.33923
		my	MIME	0.325276	0.293337	0.312129	0.343698	0.410271	0.439701	0.438492	0.449079	0.467195	0.433271	0.447437	0.441969	0.375643	0.351258	0.374836	0.396604	0.364302	0.327002	0.286913	0.267685	0.304851	0.328376	0.330069	0.324156	0.35187	0.305355	0.298769	0.321115	0.340546	0.317266	0.329629	0.393734	0.40359	0.448405	0.394675	0.402199	0.370998	0.302771	0.270516	0.29185	0.315725	0.306507	0.310681	0.414157	0.451768	0.446586
			WHISPER	-0.546747	-0.580653	-0.598259	-0.62089	-0.648684	-0.673395	-0.687104	-0.685944	-0.713359	-0.756988	-0.731211	-0.734223	-0.708386	-0.723951	-0.709465	-0.696099	-0.739016	-0.707541	-0.717002	-0.718383	-0.708353	-0.721688	-0.72091	-0.77673	-0.78107	-0.78236	-0.783358	-0.767198	-0.750035	-0.74911	-0.742905	-0.751999	-0.751174	-0.767942	-0.829073	-0.833686	-0.824191	-0.812171	-0.810491	-0.778888	-0.719527	-0.684498	-0.656904	-0.671652	-0.704134	-0.713671
			NORMAL	-0.387298	-0.399045	-0.407922	-0.422134	-0.415538	-0.408823	-0.38281	-0.362939	-0.394721	-0.422407	-0.429595	-0.426096	-0.449582	-0.443171	-0.471498	-0.475693	-0.499069	-0.500743	-0.50608	-0.517277	-0.481822	-0.47905	-0.483447	-0.476426	-0.45721	-0.458436	-0.44528	-0.41815	-0.411218	-0.422483	-0.436879	-0.417481	-0.399131	-0.427887	-0.436002	-0.451557	-0.471682	-0.477999	-0.438326	-0.406853	-0.404341	-0.409682	-0.387319	-0.389052	-0.395157	-0.41413
			LOUD	0.116321	0.0903044	0.0825973	0.0601852	0.0608615	0.0583457	0.0898025	0.128189	0.158666	0.160928	0.151823	0.124707	0.122676	0.105212	0.077853	0.10419	0.126552	0.11918	0.097999	0.0844245	0.0859535	0.0818693	0.0966403	0.122335	0.132444	0.145051	0.151798	0.134885	0.130142	0.153841	0.152887	0.171659	0.185351	0.22595	0.254355	0.278427	0.307884	0.35737	0.36722	0.375737	0.369578	0.361011	0.384706	0.365944	0.352036	0.348937
		know	MIME	0.213368	0.184624	0.203194	0.22869	0.232239	0.209635	0.231856	0.254769	0.249953	0.260221	0.295159	0.317294	0.310364	0.328516	0.338779	0.348852	0.43695	0.422769	0.406246	0.415864	0.444248	0.398411	0.357788	0.3731	0.329336	0.3088	0.279807	0.231805	0.201279	0.215634	0.18318	0.087231	0.0613623	0.0970871	0.075476	0.0879503	0.0700082	0.0805549	0.053874	0.0298406	0.0874341	0.0501071	0.0519876	0.0178654	0.0112322	-0.0274518
			WHISPER	-0.558518	-0.584526	-0.587321	-0.575313	-0.563202	-0.594871	-0.613337	-0.673258	-0.720256	-0.729566	-0.760224	-0.809158	-0.801306	-0.811454	-0.774044	-0.748637	-0.741724	-0.764281	-0.786274	-0.743954	-0.74903	-0.799551	-0.796876	-0.784927	-0.82525	-0.809611	-0.79523	-0.813024	-0.794621	-0.797151	-0.831827	-0.852837	-0.885499	-0.918865	-0.934023	-0.897419	-0.892827	-0.856563	-0.841088	-0.816607	-0.84296	-0.819127	-0.816401	-0.824531	-0.821239	-0.832231
			NORMAL	-0.248292	-0.261848	-0.292549	-0.297588	-0.283923	-0.31902	-0.354382	-0.340485	-0.345838	-0.35299	-0.351519	-0.359606	-0.386594	-0.394904	-0.399686	-0.432818	-0.429577	-0.44853	-0.474375	-0.486273	-0.458627	-0.48339	-0.476183	-0.472867	-0.484236	-0.469628	-0.452422	-0.423454	-0.414312	-0.38694	-0.372412	-0.324769	-0.324389	-0.300074	-0.319322	-0.348096	-0.372045	-0.366186	-0.373356	-0.377106	-0.383388	-0.372014	-0.385122	-0.402011	-0.418014	-0.403108
			LOUD	0.206555	0.218609	0.269257	0.258914	0.284959	0.305059	0.313457	0.330761	0.34189	0.370641	0.35446	0.336818	0.351328	0.30549	0.331186	0.329644	0.302752	0.255329	0.225834	0.206472	0.210848	0.19405	0.187925	0.163835	0.14686	0.150132	0.154657	0.176693	0.193027	0.19533	0.229986	0.282515	0.324029	0.362201	0.35468	0.383771	0.39689	0.410427	0.42569	0.476027	0.467874	0.445826	0.436551	0.462111	0.461176	0.476258
		do	MIME	0.322599	0.364457	0.350577	0.331194	0.36534	0.361178	0.36004	0.321419	0.273258	0.219691	0.20074	0.180618	0.165887	0.181777	0.165856	0.181231	0.147261	0.13867	0.125508	0.130255	0.147543	0.155189	0.20578	0.179574	0.154702	0.147086	0.16696	0.152418	0.156809	0.135926	0.114285	0.15349	0.137988	0.187438	0.199607	0.197534	0.244977	0.241868	0.273768	0.238478	0.17714	0.168747	0.136096	0.169948	0.185924	0.184894
			WHISPER	-0.372702	-0.37817	-0.432043	-0.467167	-0.477887	-0.516346	-0.528551	-0.514696	-0.491936	-0.466528	-0.449781	-0.433169	-0.44367	-0.432394	-0.469764	-0.522525	-0.549628	-0.547295	-0.543565	-0.533183	-0.572418	-0.5834	-0.612338	-0.661049	-0.642554	-0.66983	-0.683622	-0.651514	-0.674018	-0.669605	-0.605683	-0.57452	-0.544246	-0.525541	-0.521032	-0.51292	-0.472841	-0.470165	-0.409991	-0.374103	-0.339012	-0.316284	-0.289312	-0.275674	-0.243275	-0.229451
			NORMAL	-0.359926	-0.411362	-0.406509	-0.398804	-0.395287	-0.412234	-0.401075	-0.420784	-0.402941	-0.427122	-0.442073	-0.460671	-0.47418	-0.492565	-0.494981	-0.496155	-0.488226	-0.46328	-0.418643	-0.402265	-0.374697	-0.333133	-0.316747	-0.3127	-0.321943	-0.305608	-0.293708	-0.31773	-0.315617	-0.296143	-0.275313	-0.265224	-0.30605	-0.299796	-0.330833	-0.320149	-0.312412	-0.28531	-0.272073	-0.23952	-0.18618	-0.146912	-0.118325	-0.121738	-0.125492	-0.103266
			LOUD	0.283577	0.268206	0.310053	0.374407	0.407341	0.42952	0.442076	0.451053	0.462441	0.468628	0.472599	0.460307	0.448581	0.4606	0.445529	0.460818	0.462632	0.463804	0.45995	0.412587	0.38619	0.369571	0.352186	0.341058	0.343134	0.347343	0.325017	0.362175	0.359144	0.375863	0.396508	0.441156	0.446017	0.448555	0.41417	0.409008	0.401626	0.432965	0.458248	0.455789	0.453988	0.45761	0.505155	0.557345	0.601258	0.642968
		have	MIME	0.313017	0.329057	0.406128	0.354906	0.338653	0.326259	0.322354	0.343393	0.405631	0.429301	0.447839	0.47176	0.462132	0.515559	0.571623	0.574884	0.597283	0.537031	0.583424	0.551775	0.518641	0.517442	0.521528	0.550497	0.564413	0.559812	0.535865	0.549647	0.588286	0.60038	0.606096	0.676638	0.747698	0.745981	0.736508	0.746178	0.758556	0.814617	0.857599	0.895582	0.855532	0.876871	0.81017	0.779354	0.73268	0.74144
			WHISPER	-0.515739	-0.512141	-0.505702	-0.549741	-0.53647	-0.5671	-0.584485	-0.570834	-0.611138	-0.637538	-0.652451	-0.643636	-0.693035	-0.694263	-0.687734	-0.697916	-0.684405	-0.699355	-0.735353	-0.752359	-0.744964	-0.794072	-0.796433	-0.78966	-0.78815	-0.821387	-0.82545	-0.824788	-0.807264	-0.786562	-0.797468	-0.795775	-0.804495	-0.813985	-0.822624	-0.830359	-0.822975	-0.773424	-0.787525	-0.785163	-0.779822	-0.786798	-0.778673	-0.777567	-0.775751	-0.744099
			NORMAL	-0.552864	-0.57693	-0.61108	-0.596661	-0.573996	-0.619314	-0.606325	-0.596212	-0.589514	-0.600144	-0.617734	-0.623484	-0.630439	-0.634174	-0.649009	-0.61886	-0.645342	-0.658331	-0.654524	-0.666629	-0.691083	-0.686581	-0.656851	-0.663135	-0.674995	-0.674623	-0.655993	-0.656446	-0.622951	-0.631576	-0.624823	-0.615607	-0.578845	-0.55642	-0.508377	-0.466086	-0.467364	-0.484777	-0.501727	-0.528098	-0.50109	-0.475734	-0.482036	-0.439896	-0.442311	-0.438156
			LOUD	0.247255	0.259019	0.247237	0.234047	0.215026	0.218274	0.201762	0.183798	0.210016	0.221344	0.237591	0.253177	0.271358	0.261315	0.275324	0.295316	0.357444	0.388695	0.379343	0.368716	0.365517	0.402854	0.391816	0.382409	0.374966	0.367579	0.335462	0.316865	0.314467	0.350473	0.355825	0.389009	0.396402	0.394541	0.426837	0.415486	0.402675	0.422391	0.407171	0.397708	0.399819	0.412818	0.410126	0.442168	0.483004	0.514927
		going	MIME	0.230213	0.224045	0.219488	0.226055	0.26941	0.275649	0.212038	0.229724	0.234507	0.222736	0.216822	0.186804	0.185815	0.204991	0.206604	0.211224	0.198948	0.163915	0.152719	0.160185	0.137189	0.196354	0.171165	0.17649	0.168171	0.194171	0.162066	0.142217	0.142488	0.143354	0.11146	0.104265	0.130866	0.175909	0.184452	0.21639	0.249111	0.253325	0.319371	0.346046	0.317299	0.333393	0.325141	0.335783	0.341752	0.372895
			WHISPER	-0.513106	-0.539413	-0.551838	-0.534498	-0.539549	-0.531628	-0.527594	-0.520665	-0.571386	-0.534245	-0.552131	-0.602862	-0.591452	-0.59018	-0.596461	-0.601967	-0.620456	-0.67143	-0.691221	-0.682379	-0.664223	-0.665569	-0.664857	-0.638096	-0.625868	-0.595508	-0.587957	-0.60969	-0.591851	-0.611377	-0.588522	-0.567168	-0.598113	-0.624707	-0.618481	-0.614132	-0.565725	-0.594572	-0.621144	-0.604556	-0.565945	-0.544697	-0.516559	-0.495866	-0.452506	-0.424603
			NORMAL	-0.191326	-0.203878	-0.208561	-0.253528	-0.282106	-0.311183	-0.34317	-0.369214	-0.380095	-0.401406	-0.406081	-0.377586	-0.38726	-0.380981	-0.362119	-0.352038	-0.359746	-0.421592	-0.48223	-0.455005	-0.414871	-0.426593	-0.445818	-0.454618	-0.455659	-0.443818	-0.461648	-0.488116	-0.450399	-0.418192	-0.399547	-0.370433	-0.346504	-0.290658	-0.25302	-0.257774	-0.243901	-0.229752	-0.195016	-0.197948	-0.201441	-0.165443	-0.140953	-0.109349	-0.118896	-0.139446
			LOUD	0.463645	0.428456	0.425193	0.43399	0.429869	0.416343	0.459716	0.472576	0.454891	0.509045	0.527014	0.493122	0.474652	0.469351	0.484131	0.516312	0.485111	0.481771	0.469358	0.453275	0.454178	0.446985	0.469654	0.478433	0.473729	0.487784	0.482292	0.500502	0.545934	0.586029	0.575971	0.567757	0.56417	0.58334	0.608632	0.605062	0.598917	0.625196	0.625585	0.638051	0.623825	0.632638	0.620928	0.624071	0.601352	0.607191
Interaction	5	be	MIME	0.0637949	0.0637661	0.0686644	0.0774113	0.0576294	0.0751112	0.0463481	0.0335318	0.0359776	0.0297404	0.0502397	0.0508536	0.0462438	0.0697675	0.071317	0.0529095	0.0604885	0.0652562	0.0965875	0.123112	0.120891	0.117819	0.113827	0.126058	0.128037	0.126164	0.127547	0.120595	0.121475	0.136347	0.160944	0.163215	0.178362	0.175104	0.193389	0.183383	0.182275	0.171962	0.17958	0.185372	0.183502	0.162387	0.188488	0.206589	0.216769	0.231976
			WHISPER	0.298067	0.296674	0.290526	0.2959	0.288798	0.270999	0.26074	0.260251	0.257065	0.256453	0.241176	0.265701	0.284148	0.286075	0.284297	0.28904	0.296098	0.306199	0.313156	0.321398	0.330578	0.307326	0.305181	0.304994	0.30916	0.300688	0.302455	0.310047	0.309702	0.319104	0.319638	0.335187	0.323323	0.321302	0.322701	0.322206	0.346644	0.357943	0.366917	0.360988	0.362484	0.379708	0.39783	0.41248	0.421265	0.422924
			NORMAL	0.177904	0.17516	0.178393	0.175384	0.166255	0.166695	0.156442	0.152808	0.151755	0.153133	0.164366	0.173263	0.16283	0.161955	0.1692	0.178831	0.187488	0.194487	0.189825	0.199447	0.197434	0.18673	0.189895	0.177146	0.171413	0.162513	0.173915	0.175303	0.186164	0.193662	0.202089	0.206949	0.208212	0.217818	0.225936	0.233997	0.24575	0.266007	0.284151	0.279905	0.2871	0.296589	0.297022	0.29294	0.314107	0.318141
			LOUD	0.294801	0.299797	0.29506	0.298296	0.298704	0.298137	0.297252	0.298434	0.300767	0.297996	0.29398	0.30031	0.306863	0.304742	0.312316	0.302615	0.29772	0.288187	0.298012	0.297484	0.293856	0.269326	0.273152	0.261193	0.261941	0.258446	0.258084	0.259998	0.263638	0.268874	0.272342	0.292465	0.291826	0.297309	0.312016	0.324696	0.340951	0.327821	0.335631	0.351216	0.34839	0.329736	0.327076	0.311499	0.311663	0.287079
		my	MIME	0.0196631	0.0132369	0.0226496	0.0315304	0.0429055	0.063552	0.0751225	0.0868614	0.0845937	0.0997687	0.109192	0.0987753	0.121349	0.128556	0.14965	0.175706	0.178273	0.198476	0.242671	0.236879	0.245264	0.260455	0.2451	0.246487	0.259526	0.275884	0.274703	0.271054	0.274579	0.285786	0.294766	0.304027	0.312753	0.305432	0.303598	0.314464	0.329888	0.340931	0.366421	0.356346	0.346027	0.343934	0.345684	0.326086	0.322311	0.326769
			WHISPER	0.135488	0.135835	0.132816	0.128765	0.131028	0.117155	0.127802	0.13508	0.130756	0.139649	0.141894	0.137534	0.144057	0.146593	0.151282	0.144194	0.159986	0.160363	0.156292	0.163895	0.168325	0.167415	0.148221	0.139851	0.128601	0.125745	0.1364	0.137082	0.124691	0.136623	0.129671	0.127613	0.134635	0.150225	0.157771	0.15015	0.154083	0.165116	0.1591	0.146864	0.133702	0.139136	0.142851	0.154694	0.15021	0.164315
			NORMAL	0.0645546	0.065202	0.0593579	0.0685843	0.0792064	0.0839852	0.0918192	0.10794	0.105828	0.117488	0.137044	0.140839	0.140336	0.141487	0.150418	0.142474	0.139995	0.141572	0.143457	0.133523	0.12211	0.129792	0.12632	0.122485	0.124608	0.129349	0.128074	0.136462	0.134261	0.128984	0.140535	0.145098	0.1463	0.127764	0.133454	0.136932	0.146721	0.161056	0.148713	0.156707	0.158953	0.168263	0.168933	0.174026	0.153465	0.153932
			LOUD	0.153217	0.156478	0.155534	0.166405	0.169983	0.169506	0.146033	0.146066	0.13347	0.129501	0.135573	0.136828	0.135392	0.131289	0.138525	0.138566	0.134174	0.139603	0.150593	0.151355	0.153351	0.168535	0.160346	0.144436	0.145905	0.146557	0.145098	0.135021	0.160792	0.156996	0.1666	0.178586	0.198013	0.18339	0.17028	0.180089	0.171182	0.157263	0.156912	0.16257	0.148731	0.147166	0.128381	0.129829	0.146483	0.141937
		know	MIME	-0.00140065	0.00616159	0.0198418	0.0182106	0.0312569	0.0263127	0.0299401	0.0185913	0.0161972	0.0115554	0.0179037	0.00390572	0.00217164	0.0210258	0.0208331	0.00762135	0.0133181	0.0458889	0.0494045	0.0352176	0.0508812	0.04701	0.0690389	0.0720303	0.0664133	0.0819067	0.0803247	0.0824889	0.0923691	0.101176	0.0928031	0.0995754	0.115678	0.146316	0.156266	0.182583	0.189426	0.204669	0.226248	0.236329	0.255285	0.263837	0.26357	0.256748	0.261982	0.262669
			WHISPER	0.126458	0.138652	0.145489	0.141509	0.146217	0.160167	0.161883	0.173279	0.17484	0.193789	0.194214	0.190131	0.191833	0.198534	0.203523	0.206015	0.221088	0.234259	0.244011	0.234838	0.250595	0.262501	0.254944	0.25751	0.251266	0.241739	0.240811	0.255773	0.245663	0.248615	0.257365	0.256439	0.260595	0.266021	0.284859	0.288567	0.297389	0.30756	0.330759	0.340054	0.342637	0.335212	0.34104	0.337904	0.328255	0.332867
			NORMAL	0.177673	0.176722	0.179222	0.194543	0.189229	0.198448	0.194426	0.181644	0.183289	0.189322	0.196474	0.188777	0.206116	0.209606	0.232567	0.246869	0.265724	0.275781	0.268627	0.265112	0.251761	0.246775	0.257969	0.253056	0.245613	0.241173	0.234793	0.230347	0.224105	0.235165	0.233398	0.23317	0.247013	0.26639	0.27813	0.270841	0.262804	0.261062	0.262364	0.271424	0.267524	0.261483	0.2658	0.276738	0.277177	0.292428
			LOUD	0.12197	0.110506	0.120447	0.138497	0.13501	0.113603	0.113837	0.116142	0.103665	0.0877723	0.0783099	0.0759721	0.078929	0.0930895	0.0969672	0.107469	0.102596	0.0997975	0.121325	0.13838	0.158041	0.166702	0.169445	0.161725	0.167899	0.172782	0.171113	0.169798	0.175416	0.18356	0.178683	0.17104	0.180233	0.179237	0.191777	0.197707	0.203621	0.195922	0.204725	0.211081	0.217555	0.231022	0.250959	0.263367	0.271592	0.28701
		do	MIME	0.112135	0.137331	0.155123	0.170519	0.157243	0.173245	0.178807	0.195249	0.187332	0.186135	0.191019	0.203336	0.205271	0.208577	0.22498	0.243103	0.251603	0.254618	0.249605	0.235554	0.237389	0.242592	0.245706	0.255866	0.262296	0.265078	0.272648	0.256032	0.26012	0.261117	0.260287	0.26241	0.280326	0.285908	0.312012	0.317782	0.332941	0.342867	0.355958	0.373643	0.385093	0.364672	0.3824	0.382273	0.367424	0.369827
			WHISPER	0.118044	0.124794	0.139868	0.154122	0.151785	0.154143	0.162337	0.170285	0.189038	0.198846	0.228863	0.238751	0.239846	0.244675	0.250426	0.254722	0.244111	0.24829	0.24657	0.227963	0.237879	0.256459	0.266931	0.276613	0.286119	0.283475	0.290755	0.285408	0.297199	0.293894	0.293557	0.291527	0.300835	0.30408	0.321426	0.328573	0.320609	0.314627	0.324445	0.341896	0.359798	0.355838	0.367339	0.36876	0.400015	0.393398
			NORMAL	0.20641	0.211033	0.214426	0.208501	0.213179	0.20697	0.212463	0.21561	0.212583	0.216302	0.229062	0.238736	0.240527	0.244926	0.240896	0.25283	0.248785	0.241164	0.251771	0.249271	0.249894	0.241028	0.226855	0.214937	0.221291	0.215873	0.222732	0.227172	0.226425	0.223691	0.236222	0.24332	0.259859	0.269321	0.273523	0.280162	0.290321	0.295361	0.295542	0.293231	0.288628	0.282875	0.276232	0.29025	0.308247	0.334903
			LOUD	0.194258	0.221498	0.229259	0.234128	0.238034	0.246029	0.245771	0.245751	0.238997	0.237666	0.247069	0.252039	0.258844	0.263573	0.282304	0.288898	0.288883	0.295318	0.288213	0.274362	0.278641	0.29328	0.288871	0.296382	0.296891	0.308766	0.322035	0.326905	0.333771	0.336257	0.346513	0.344086	0.332471	0.325874	0.325029	0.314317	0.301762	0.313777	0.309892	0.316865	0.320743	0.32901	0.347826	0.363356	0.373547	0.382139
		have	MIME	-0.115162	-0.120266	-0.124924	-0.115597	-0.112131	-0.122517	-0.132744	-0.138024	-0.151546	-0.163916	-0.176192	-0.138385	-0.13553	-0.162442	-0.15302	-0.174119	-0.151602	-0.128828	-0.0989345	-0.0852883	-0.080346	-0.0568152	-0.0574115	-0.0789373	-0.0879916	-0.109187	-0.11587	-0.111965	-0.107598	-0.0976755	-0.0978923	-0.105077	-0.0935042	-0.0910433	-0.0762445	-0.0742492	-0.0575913	-0.0644702	-0.0611803	-0.029618	-0.0187044	-0.0149558	-0.00390903	0.0260449	0.0263419	0.0284108
			WHISPER	0.271155	0.27038	0.264434	0.277592	0.278697	0.291795	0.311604	0.316356	0.320836	0.331553	0.315145	0.301678	0.304087	0.306009	0.307314	0.317469	0.323679	0.320326	0.311812	0.331468	0.322115	0.32532	0.334366	0.33472	0.336961	0.318016	0.301999	0.304026	0.292953	0.290308	0.285355	0.271878	0.283551	0.283264	0.277213	0.276966	0.28306	0.29765	0.31559	0.317158	0.340465	0.348954	0.352119	0.353256	0.355092	0.36767
			NORMAL	0.126703	0.13582	0.14721	0.152372	0.152344	0.1637	0.167145	0.166506	0.17091	0.194311	0.202699	0.212733	0.209852	0.223377	0.226034	0.23487	0.248034	0.258446	0.266374	0.280762	0.289084	0.274121	0.270116	0.261188	0.266948	0.259783	0.259434	0.258014	0.255399	0.255945	0.261873	0.259309	0.267514	0.277442	0.284014	0.318499	0.330961	0.343101	0.356705	0.369776	0.377289	0.363622	0.37874	0.374343	0.361123	0.361452
			LOUD	0.131737	0.13997	0.144315	0.162776	0.165829	0.167798	0.174037	0.178872	0.1891	0.19869	0.209801	0.206047	0.206254	0.213255	0.216876	0.227879	0.240737	0.230672	0.254953	0.251437	0.250633	0.263933	0.266495	0.26161	0.245925	0.245716	0.250046	0.253748	0.259534	0.269284	0.283225	0.289496	0.278108	0.285392	0.292187	0.297097	0.304473	0.307696	0.315648	0.322123	0.332518	0.327856	0.337705	0.328113	0.33465	0.346201
		going	MIME	-0.0504066	-0.0175064	0.000431772	0.0158308	0.0122034	1.15385e-05	0.000980252	0.0162133	0.0020609	0.0122448	0.0163022	0.0135534	0.0143141	0.0147044	0.0228753	0.0209963	0.00837991	0.00560132	0.0218622	0.0363744	0.0385457	0.0462581	0.0620995	0.0785285	0.100716	0.1208	0.13676	0.134681	0.134251	0.13524	0.146461	0.138287	0.148466	0.152933	0.157457	0.146311	0.156475	0.153987	0.152659	0.151363	0.14821	0.157726	0.166815	0.167068	0.157307	0.159095
			WHISPER	0.263173	0.266441	0.261565	0.24673	0.251227	0.258903	0.248645	0.256909	0.273929	0.274253	0.272098	0.267218	0.27527	0.275336	0.277005	0.28349	0.283364	0.302964	0.326457	0.330728	0.338167	0.326051	0.334275	0.327552	0.340983	0.326116	0.333693	0.351106	0.355163	0.347228	0.341198	0.346525	0.349747	0.336259	0.33445	0.323806	0.329516	0.319971	0.335624	0.33632	0.347269	0.359478	0.361533	0.36452	0.377456	0.387548
			NORMAL	0.17945	0.186319	0.18478	0.19013	0.192521	0.195405	0.205971	0.201999	0.2107	0.208289	0.200077	0.204647	0.210221	0.212134	0.218222	0.218776	0.213784	0.229872	0.23697	0.237828	0.239436	0.246083	0.249925	0.25906	0.271135	0.282374	0.295939	0.303737	0.30628	0.314492	0.319039	0.328715	0.337225	0.329264	0.323029	0.335522	0.335762	0.325304	0.331464	0.349419	0.35851	0.368755	0.384802	0.394725	0.404022	0.415805
			LOUD	0.391885	0.386977	0.390774	0.384727	0.389894	0.406048	0.410195	0.40415	0.404056	0.415703	0.422763	0.42931	0.425619	0.415805	0.410373	0.402993	0.39838	0.38992	0.384854	0.383098	0.394257	0.394286	0.396522	0.400344	0.391708	0.394671	0.384246	0.375105	0.39033	0.381085	0.376941	0.370838	0.382535	0.393312	0.394327	0.397671	0.403156	0.415768	0.420469	0.417234	0.424879	0.418181	0.423335	0.426965	0.419515	0.428625
	17	be	MIME	0.0979408	0.104223	0.116934	0.104618	0.0991908	0.0952528	0.112473	0.0982276	0.0908884	0.0846419	0.0897741	0.0813727	0.0852734	0.0803753	0.0698209	0.078045	0.0695123	0.0604528	0.0440845	0.0228974	0.0326274	0.0193409	0.00667315	0.0158793	0.0117735	0.00438636	-0.011949	-0.0155005	-0.0200466	-0.0173198	-0.0259454	-0.034012	-0.0440824	-0.0375356	-0.0336359	-0.0144662	0.00563956	0.0210961	0.0211929	0.0144166	0.0163517	0.00638904	-0.00430686	-0.00587671	-0.0198117	-0.0239557
			WHISPER	-0.103641	-0.104896	-0.103033	-0.089179	-0.0826459	-0.0687039	-0.0664218	-0.0610387	-0.0645692	-0.0545956	-0.0532103	-0.0476235	-0.0470927	-0.0493342	-0.0410522	-0.040852	-0.0601733	-0.0517122	-0.0672477	-0.0738714	-0.0846736	-0.0801688	-0.0901358	-0.0969171	-0.0875044	-0.0857167	-0.0824868	-0.0989479	-0.0999633	-0.0988246	-0.103079	-0.102456	-0.0957002	-0.0886694	-0.0884208	-0.0858769	-0.0981892	-0.103302	-0.106969	-0.094916	-0.0804446	-0.0839526	-0.070402	-0.0743432	-0.0836322	-0.0855551
			NORMAL	-0.171894	-0.160085	-0.165581	-0.150302	-0.127106	-0.125154	-0.115152	-0.113796	-0.111	-0.0986467	-0.0902671	-0.0950428	-0.0922269	-0.0810854	-0.0790412	-0.0736353	-0.0733421	-0.0732417	-0.0843192	-0.0837633	-0.0813347	-0.0781915	-0.0698959	-0.0572977	-0.061052	-0.0589866	-0.0547792	-0.0594497	-0.0509902	-0.0646248	-0.0648494	-0.0603586	-0.0534171	-0.0467588	-0.0509424	-0.0736533	-0.0963014	-0.0816554	-0.0836178	-0.0864259	-0.0857659	-0.0814133	-0.0878969	-0.0838817	-0.0843084	-0.0737969
			LOUD	-0.0670269	-0.0742407	-0.0779428	-0.0827066	-0.0891435	-0.0925953	-0.0831773	-0.0821855	-0.0731691	-0.0744293	-0.0802019	-0.0830155	-0.0831675	-0.0725449	-0.0660654	-0.0522424	-0.0417862	-0.0369144	-0.0333791	-0.0263072	-0.0126131	-0.0111202	0.00692616	0.0100138	0.00501557	0.0139135	0.00752893	0.000428218	0.00462933	-0.00286073	-0.00378152	-0.00529282	-0.0120332	-0.0233419	-0.0188615	-0.0271354	-0.0368716	-0.0546282	-0.0708649	-0.0809745	-0.0888568	-0.0897946	-0.0832859	-0.0957658	-0.0927981	-0.0788218
		my	MIME	0.0346512	0.0257922	0.0390679	0.0316569	0.0413175	0.0501552	0.0399184	0.0275901	0.0140048	-0.000498282	-0.0151434	-0.0271189	-0.0558612	-0.0815664	-0.0871339	-0.0934699	-0.119631	-0.127689	-0.138784	-0.141096	-0.145765	-0.152053	-0.155999	-0.170396	-0.176674	-0.170867	-0.163079	-0.143232	-0.138803	-0.123834	-0.122041	-0.115474	-0.102758	-0.0935095	-0.0896664	-0.0896128	-0.0799372	-0.0880646	-0.0901807	-0.0935747	-0.093291	-0.0818504	-0.0735013	-0.0669858	-0.0600501	-0.0586087
			WHISPER	-0.113342	-0.115457	-0.118229	-0.120682	-0.115926	-0.106604	-0.101267	-0.0959747	-0.0941393	-0.0907802	-0.0890035	-0.0954132	-0.0900038	-0.0846572	-0.0765963	-0.0670447	-0.0686954	-0.0484509	-0.0503531	-0.0378254	-0.0258778	-0.0240243	-0.0270238	-0.0355414	-0.038319	-0.0373105	-0.0454346	-0.0564337	-0.0507802	-0.0626424	-0.0599855	-0.0576727	-0.0527239	-0.0577648	-0.0712013	-0.0670159	-0.0605374	-0.0718916	-0.0776127	-0.0760946	-0.068712	-0.0594216	-0.0454434	-0.0547199	-0.0518042	-0.0490782
			NORMAL	-0.127831	-0.129958	-0.126081	-0.126434	-0.123424	-0.110789	-0.101834	-0.0984297	-0.0869513	-0.0877614	-0.0877611	-0.0809101	-0.074522	-0.0685386	-0.0791127	-0.069958	-0.0762272	-0.0824295	-0.0887091	-0.0905666	-0.0875766	-0.0865667	-0.0868014	-0.088775	-0.0836423	-0.0765124	-0.0644578	-0.0602469	-0.0433199	-0.0355487	-0.0452888	-0.0374951	-0.0368471	-0.040025	-0.0490008	-0.0521954	-0.0529201	-0.0523721	-0.0400314	-0.0289197	-0.0159939	-0.0149377	-0.0125337	-0.00224417	0.0032605	0.00650856
			LOUD	-0.0479561	-0.0425998	-0.0390992	-0.0291559	-0.0250799	-0.0187978	-0.0187252	-0.0154392	-0.0290131	-0.0342144	-0.026885	-0.0317907	-0.035371	-0.0394444	-0.0343343	-0.0237277	-0.0273149	-0.037566	-0.0369657	-0.0379716	-0.038906	-0.0505492	-0.0602556	-0.0661459	-0.0640033	-0.0683306	-0.0688103	-0.0548319	-0.0655888	-0.0688466	-0.0594967	-0.0672737	-0.0647453	-0.0658214	-0.0621664	-0.0592017	-0.059205	-0.0454004	-0.0492158	-0.0383974	-0.0454838	-0.0488826	-0.0517304	-0.0425771	-0.0513312	-0.0521319
		know	MIME	-0.0385945	-0.0546411	-0.0504271	-0.0480165	-0.0370519	-0.0480193	-0.0435435	-0.0325508	-0.00956041	0.0145631	0.0194757	0.0158596	0.00277678	-0.00619492	-0.0104184	-0.0297997	-0.0340897	-0.0515544	-0.0615379	-0.0812293	-0.0797286	-0.090996	-0.107967	-0.110596	-0.103133	-0.102611	-0.109325	-0.115297	-0.130287	-0.122785	-0.128126	-0.153467	-0.16806	-0.157566	-0.163657	-0.156753	-0.153873	-0.157612	-0.176811	-0.170226	-0.16799	-0.175254	-0.160412	-0.157899	-0.166318	-0.158036
			WHISPER	-0.0845766	-0.094818	-0.097839	-0.0941274	-0.0774818	-0.0728348	-0.0668546	-0.0703039	-0.0649459	-0.0647929	-0.0708344	-0.0632983	-0.0543473	-0.0513465	-0.0433068	-0.0380243	-0.044769	-0.0489558	-0.0523786	-0.0549088	-0.059384	-0.0605388	-0.0475955	-0.0526672	-0.0517371	-0.0545482	-0.0539438	-0.0435824	-0.0411293	-0.0483082	-0.0490646	-0.0479666	-0.0550617	-0.0552013	-0.0584568	-0.0632963	-0.0670954	-0.066982	-0.0714628	-0.0632984	-0.0675298	-0.0700617	-0.0841008	-0.0761377	-0.0836357	-0.081834
			NORMAL	-0.0533236	-0.0620359	-0.0589168	-0.0577577	-0.0569751	-0.0588928	-0.0702586	-0.0626174	-0.0739816	-0.081083	-0.0804962	-0.0912001	-0.0817713	-0.0869146	-0.0851122	-0.0934662	-0.104556	-0.103873	-0.108683	-0.105704	-0.100718	-0.100478	-0.0885664	-0.0761384	-0.056609	-0.0643363	-0.0633893	-0.0530699	-0.0473938	-0.0417216	-0.0319078	-0.0284497	-0.0280075	-0.02431	-0.0107908	-0.00943364	-0.0123004	-0.0221896	-0.0280003	-0.03267	-0.0389488	-0.0422959	-0.0509265	-0.0470838	-0.0565069	-0.0599117
			LOUD	0.069031	0.0624164	0.0641573	0.0690468	0.0878845	0.0957541	0.10445	0.11655	0.130785	0.142007	0.159394	0.169424	0.167304	0.149659	0.150535	0.137801	0.126862	0.115662	0.093826	0.0766997	0.0681964	0.0557297	0.0558412	0.0565131	0.059462	0.0596955	0.0448689	0.0289559	0.026558	0.0239743	0.0210102	0.0148146	0.0128363	0.00683579	0.00362464	0.00472312	0.00177243	-0.00326412	0.00493734	0.00437737	0.00441953	0.00667498	0.00195186	-0.00858427	-0.00775491	-0.0105739
		do	MIME	0.0493627	0.0523892	0.0438644	0.0262354	0.0167151	-0.00129155	-0.0184401	-0.0282246	-0.0324299	-0.0576624	-0.0722049	-0.0771388	-0.0904116	-0.0890396	-0.0967648	-0.103053	-0.116265	-0.120027	-0.112063	-0.11794	-0.106954	-0.104936	-0.0973955	-0.108548	-0.106607	-0.108874	-0.102169	-0.102054	-0.10936	-0.10347	-0.0944293	-0.0950613	-0.100008	-0.099785	-0.0914087	-0.0889153	-0.0657846	-0.0538795	-0.0433574	-0.0488947	-0.031726	-0.0388799	-0.0580525	-0.0498201	-0.0480316	-0.0421368
			WHISPER	-0.0456519	-0.0419894	-0.0492096	-0.0553444	-0.0589274	-0.0466128	-0.0591873	-0.0640904	-0.0555451	-0.0430534	-0.0393623	-0.0395366	-0.0482307	-0.0498287	-0.0524515	-0.0517879	-0.0568902	-0.0688871	-0.0729485	-0.0819869	-0.0851942	-0.0812819	-0.0812711	-0.0902308	-0.0794292	-0.0793705	-0.0841247	-0.0806362	-0.0784652	-0.081951	-0.0747713	-0.0829091	-0.0772877	-0.070673	-0.0593121	-0.0596236	-0.0474221	-0.0526454	-0.0415092	-0.0324175	-0.0337212	-0.025302	-0.0256089	-0.0345614	-0.0341148	-0.0388688
			NORMAL	-0.0960375	-0.106572	-0.107776	-0.114977	-0.11529	-0.122749	-0.117928	-0.12437	-0.122962	-0.10949	-0.10785	-0.10633	-0.107564	-0.100144	-0.0938348	-0.0935522	-0.0913392	-0.0896458	-0.0878301	-0.0764568	-0.0678281	-0.0678332	-0.0828657	-0.0805047	-0.0861152	-0.084854	-0.0885877	-0.0800224	-0.07712	-0.072195	-0.0740075	-0.0886923	-0.0824932	-0.0821772	-0.0909269	-0.0976476	-0.101388	-0.101184	-0.105318	-0.106534	-0.101492	-0.10009	-0.0948089	-0.094256	-0.0883569	-0.0803934
			LOUD	0.0201937	0.0278058	0.0390306	0.0545144	0.0652238	0.0713819	0.0803231	0.0838894	0.0874174	0.0879393	0.0762753	0.0561605	0.0384124	0.0347313	0.0226424	0.00533875	0.0057215	0.00138224	-0.00136934	0.00121763	0.00341384	0.00250195	-0.00828936	-0.0181633	-0.0266975	-0.0440342	-0.053345	-0.0647361	-0.0583473	-0.0634993	-0.0642367	-0.0814582	-0.0783976	-0.0761628	-0.0936579	-0.102997	-0.11581	-0.115815	-0.130642	-0.144974	-0.13833	-0.148419	-0.149861	-0.134643	-0.115507	-0.106392
		have	MIME	0.090675	0.0984936	0.11773	0.107768	0.105324	0.0990618	0.0872114	0.0828403	0.092161	0.103151	0.128371	0.12072	0.101331	0.11876	0.126238	0.131171	0.116767	0.0971945	0.08298	0.0903069	0.080063	0.076037	0.0879897	0.102213	0.114803	0.118391	0.112286	0.103898	0.103184	0.0963988	0.104417	0.0999494	0.115399	0.104557	0.0851629	0.0802154	0.0703058	0.0881231	0.0823936	0.0752959	0.0612195	0.0736517	0.0709053	0.0502268	0.0683741	0.0780852
			WHISPER	-0.148529	-0.139376	-0.134823	-0.141109	-0.129366	-0.129388	-0.131621	-0.118081	-0.112215	-0.0963984	-0.0779934	-0.084266	-0.0858754	-0.0832998	-0.0855108	-0.0948538	-0.107659	-0.108442	-0.120007	-0.125746	-0.130681	-0.128133	-0.135638	-0.120665	-0.111862	-0.109871	-0.107571	-0.123006	-0.11009	-0.0914038	-0.0861403	-0.0825656	-0.0953788	-0.0830225	-0.0787791	-0.0831191	-0.0881209	-0.08314	-0.0810861	-0.0962534	-0.0876297	-0.0927923	-0.0988366	-0.0769317	-0.07832	-0.0881229
			NORMAL	-0.0971146	-0.108341	-0.110054	-0.113149	-0.10531	-0.0974789	-0.097878	-0.088249	-0.0818984	-0.0737049	-0.0671319	-0.054815	-0.0449477	-0.0467516	-0.0480612	-0.0457908	-0.0398693	-0.0295578	-0.0227527	-0.0283094	-0.0410093	-0.0288242	-0.0346891	-0.046414	-0.0599483	-0.0639847	-0.066769	-0.0664083	-0.0674994	-0.0761287	-0.0737536	-0.0675241	-0.0671433	-0.0698183	-0.0683944	-0.065388	-0.0576955	-0.0491793	-0.0543539	-0.065968	-0.0667298	-0.0698946	-0.0837284	-0.0859655	-0.0965981	-0.100566
			LOUD	0.0139904	0.0187461	0.0214485	0.0139377	0.0115027	-0.00134685	0.00417139	0.00763364	0.0198904	0.0157775	0.0168111	0.0200884	0.0247678	0.0364683	0.0307178	0.0308945	0.0318083	0.0242433	0.0071554	0.00393416	0.00840125	0.00272692	0.00852633	-0.00478404	-0.00134122	0.00201765	-0.0114238	-0.0380093	-0.044046	-0.0567274	-0.0549325	-0.0580377	-0.0518911	-0.0522926	-0.0645783	-0.0643704	-0.0717811	-0.0709787	-0.0720196	-0.0808048	-0.0877267	-0.085413	-0.0786391	-0.0803965	-0.0822002	-0.0847534
		going	MIME	0.0582798	0.0614593	0.0601731	0.0372607	0.0364248	0.0567524	0.0461829	0.0373453	0.0263301	0.0195756	0.0209931	0.0184513	0.0108318	0.000810972	-0.00941099	-0.0151932	-0.0283292	-0.0357759	-0.0467092	-0.0540942	-0.0533604	-0.0483863	-0.0500331	-0.0461652	-0.0577407	-0.0694857	-0.0820678	-0.0932731	-0.0984963	-0.0939728	-0.102556	-0.0994885	-0.0950045	-0.102798	-0.101773	-0.107207	-0.0999833	-0.0909523	-0.0826874	-0.0896133	-0.0882548	-0.0890422	-0.0900471	-0.0883579	-0.0816388	-0.0816448
			WHISPER	-0.0965303	-0.101901	-0.104424	-0.107535	-0.097763	-0.0892388	-0.0821566	-0.0830497	-0.0740922	-0.067822	-0.0750703	-0.0802955	-0.0782378	-0.0632568	-0.0578094	-0.0769583	-0.0957325	-0.101688	-0.0946649	-0.0818973	-0.0897135	-0.0960206	-0.0927111	-0.091315	-0.0931078	-0.0781278	-0.0765258	-0.0822273	-0.0799354	-0.0690702	-0.0632045	-0.0550021	-0.0605554	-0.0746844	-0.076353	-0.0687751	-0.0563126	-0.0759554	-0.0853604	-0.0937994	-0.101497	-0.0990905	-0.10334	-0.10978	-0.108053	-0.0950853
			NORMAL	-0.1079	-0.111346	-0.104514	-0.108851	-0.110281	-0.113064	-0.127077	-0.136034	-0.138141	-0.136337	-0.129222	-0.119943	-0.126301	-0.131033	-0.129476	-0.140689	-0.138182	-0.147944	-0.156008	-0.148827	-0.144953	-0.139244	-0.140915	-0.126217	-0.128457	-0.126783	-0.137977	-0.1422	-0.130506	-0.132729	-0.134659	-0.1361	-0.146025	-0.14803	-0.139819	-0.143802	-0.136864	-0.136986	-0.14547	-0.150607	-0.162205	-0.147027	-0.151888	-0.145379	-0.148249	-0.145496
			LOUD	-0.172868	-0.176229	-0.174444	-0.180394	-0.188344	-0.179903	-0.165802	-0.165491	-0.162654	-0.158682	-0.158362	-0.154847	-0.15566	-0.149573	-0.141117	-0.14193	-0.146298	-0.156276	-0.156405	-0.162098	-0.163517	-0.166813	-0.166302	-0.1649	-0.168529	-0.157308	-0.1523	-0.141304	-0.130997	-0.120235	-0.125152	-0.12092	-0.126483	-0.126121	-0.131031	-0.137071	-0.141821	-0.142992	-0.147402	-0.13601	-0.133015	-0.133631	-0.139439	-0.143538	-0.154299	-0.153124
	18	be	MIME	0.116511	0.111467	0.108381	0.107626	0.108363	0.106641	0.113936	0.116106	0.117241	0.109205	0.109051	0.117786	0.123122	0.122379	0.127131	0.123743	0.126284	0.12285	0.122865	0.124918	0.128916	0.122789	0.123484	0.126564	0.124461	0.112838	0.099684	0.0959277	0.0921694	0.0839079	0.0774555	0.0750784	0.0752877	0.0831081	0.0876817	0.1024	0.110954	0.12007	0.118226	0.116131	0.120158	0.114099	0.109658	0.112018	0.103504	0.108849
			WHISPER	0.0282983	0.0232517	0.0193786	0.0198691	0.0259706	0.0314018	0.0238903	0.0337053	0.0304553	0.0354251	0.0334451	0.0329336	0.0303907	0.0195063	0.0161162	0.0185051	0.0184357	0.0197134	0.0276697	0.0301271	0.0284652	0.0290364	0.030523	0.0282551	0.0259765	0.0292019	0.0300171	0.0313119	0.0313771	0.0338989	0.0347521	0.0441947	0.0515752	0.0615143	0.0635618	0.0636648	0.0619983	0.0669785	0.0745008	0.0774478	0.0832314	0.0849391	0.0900273	0.0838322	0.0918992	0.0970172
			NORMAL	-0.00891588	-0.0117847	-0.0124352	-0.00788367	7.7926e-05	-0.00495533	-0.00952613	-0.00666305	-0.0107327	-0.00693989	-0.00736935	-0.00734551	-0.00163968	0.000565313	0.00482999	0.00767793	0.00996935	0.00363251	0.00833209	0.00750297	0.0099156	0.0199878	0.0230582	0.0160798	0.0180723	0.0121825	0.0110893	0.0104117	0.00726075	0.00276141	0.00332005	0.000206742	-0.000541538	-0.00347002	4.99537e-05	-0.00206803	-0.0130377	-0.0166366	-0.020213	-0.0223029	-0.0100071	-0.00698226	-0.00439451	0.00448933	-0.00261907	-0.000310693
			LOUD	0.0805725	0.0703926	0.065467	0.0545388	0.0472584	0.0501224	0.0566913	0.0543413	0.0506006	0.0542214	0.0559913	0.0623019	0.0513388	0.0603534	0.0586339	0.0633123	0.0685882	0.0753841	0.0838227	0.0847229	0.0916514	0.0921811	0.100674	0.104235	0.105999	0.107429	0.0975463	0.097254	0.0966568	0.0860475	0.0819832	0.0783644	0.0768321	0.0617142	0.068105	0.0711547	0.0654685	0.0633344	0.0572789	0.0553559	0.0536964	0.050981	0.0469854	0.0531914	0.059411	0.0651573
		my	MIME	0.0455141	0.0457374	0.0512228	0.0566906	0.0693368	0.0806407	0.0765931	0.0750967	0.074677	0.0777527	0.0795514	0.078619	0.0803376	0.0694033	0.0705095	0.0702277	0.0724828	0.0678867	0.0643717	0.0651651	0.0760227	0.0758497	0.0823549	0.0835329	0.0892736	0.0974317	0.0998109	0.101532	0.110519	0.106579	0.113676	0.112293	0.109474	0.119614	0.107976	0.107701	0.103106	0.106914	0.103818	0.113555	0.114356	0.117442	0.117497	0.115064	0.108833	0.100259
			WHISPER	0.035914	0.0280634	0.0304478	0.0302739	0.0309463	0.0311082	0.0321101	0.0281377	0.0252113	0.0237346	0.0279441	0.0279473	0.0319968	0.0341376	0.0328043	0.0395817	0.02761	0.0273155	0.0299067	0.0311382	0.0344348	0.030686	0.0251865	0.0148591	0.0139283	0.0113641	0.00105147	0.00194381	0.00516372	-0.000661216	-0.000134455	0.000824187	0.00185105	-0.00895987	-0.0160132	-0.00954561	-0.0112802	-0.0122155	-0.0132169	-0.00737909	-0.00263903	-0.00399591	0.0036894	0.00700319	0.00928349	0.00726535
			NORMAL	0.0168758	0.0181778	0.0167066	0.0172187	0.0149381	0.0193295	0.024264	0.0308512	0.0347849	0.0306909	0.0230497	0.0206548	0.0187451	0.0114256	0.0111974	0.00908215	0.00253148	0.00339367	0.000964998	0.00129615	0.00546255	0.0012946	-0.00408957	-0.00396154	0.000732617	-0.00492649	-0.00202812	-0.00359558	-0.00172982	-0.0023001	-0.00560023	0.0013933	0.00469288	0.0011231	-0.00531975	-0.004848	-0.0107768	-0.0118633	-0.0101549	-0.0128685	-0.0159533	-0.0132681	-0.0112408	-0.000436524	0.00142031	0.00624353
			LOUD	0.0335826	0.0286394	0.0298047	0.0320473	0.0280543	0.0219285	0.0199901	0.0240749	0.019928	0.0176335	0.01284	0.00704562	0.00470503	-0.005891	-0.0083769	-0.00489926	-0.00608647	-0.0106605	-0.00763951	-0.00517284	-0.00263866	0.00528262	0.0102508	0.00808965	0.0119913	0.0099146	0.00657033	0.00793431	0.0032116	-0.0028957	-0.00273042	-0.0088434	-0.0142088	-0.0192633	-0.0173398	-0.0110632	-0.00673401	0.00260786	0.00338125	0.0107351	0.024805	0.0206919	0.0301395	0.0325285	0.0305145	0.0326442
		know	MIME	0.0348533	0.0373557	0.0422448	0.0522128	0.0602607	0.0566476	0.0577402	0.061828	0.0680043	0.0768397	0.0862135	0.0874147	0.0809675	0.0794997	0.0887828	0.0989722	0.107034	0.112533	0.111479	0.103496	0.10439	0.0936752	0.0841382	0.0819401	0.0719442	0.0690858	0.0765228	0.0658307	0.0619725	0.0568494	0.0493235	0.0329076	0.0303319	0.0227466	0.0146534	0.0183351	0.00648341	-0.00192437	-0.00505332	-0.00784717	0.00856487	0.0128164	0.0191181	0.0188354	0.0172826	0.0164991
			WHISPER	0.0348465	0.027497	0.0256615	0.024442	0.0267882	0.0233131	0.0203125	0.0184083	0.0231219	0.0191028	0.0148577	0.0128205	0.0163649	0.0244549	0.0292825	0.0310139	0.0353404	0.0338319	0.029287	0.0263775	0.0225213	0.0186207	0.026924	0.0316627	0.0415932	0.0458826	0.0517269	0.0611473	0.069219	0.0657698	0.0702796	0.0648446	0.0586515	0.0535496	0.0533919	0.0492017	0.0437234	0.0506432	0.053818	0.0531131	0.0523593	0.0589197	0.0573115	0.0600222	0.0639949	0.0597289
			NORMAL	0.0285722	0.0170456	0.00860319	0.00767195	0.00974586	0.00330386	-0.00467728	-0.00604029	-0.00714034	-0.0051547	-0.0106709	-0.00351687	-0.00178828	-0.00161661	-0.00433361	-0.00457396	-0.00256135	-0.00150643	-0.0011021	-0.00031591	-0.00135774	-0.00426036	-0.00752013	-0.00699039	-0.0088501	-0.0046496	-0.00459809	0.00778992	0.00915866	0.015667	0.0212327	0.0259173	0.0282668	0.0364701	0.0375718	0.042649	0.0436235	0.0416235	0.037262	0.0442049	0.0414136	0.0443313	0.040982	0.0460487	0.0490711	0.0533384
			LOUD	0.0998378	0.0985139	0.101435	0.100624	0.107008	0.103376	0.10559	0.108999	0.11163	0.114786	0.11219	0.113308	0.110567	0.1046	0.10632	0.102987	0.0960915	0.0851329	0.0813937	0.0723889	0.0717115	0.0628113	0.0645023	0.0654761	0.068671	0.062195	0.0654368	0.0606949	0.0557665	0.0530272	0.0617714	0.0591203	0.0614742	0.0584762	0.06302	0.0703443	0.0649513	0.067211	0.0686967	0.0795598	0.0809512	0.0805836	0.0838616	0.0875228	0.0894571	0.0928849
		do	MIME	0.060786	0.0626198	0.0571285	0.0511437	0.0558903	0.0516435	0.0524413	0.0434366	0.0354765	0.0341077	0.0369862	0.0366394	0.0349586	0.0297104	0.0318844	0.031107	0.0230642	0.0372506	0.0390218	0.033978	0.0377774	0.0429875	0.0461372	0.0473401	0.0442367	0.0418868	0.0414534	0.0383818	0.0409937	0.0417175	0.0434576	0.0431368	0.0412317	0.0434519	0.0485084	0.0419275	0.0417388	0.0406456	0.0404398	0.0373002	0.035443	0.0345784	0.029178	0.0389287	0.0428168	0.0446159
			WHISPER	0.0443977	0.0449773	0.0335717	0.0289561	0.0338408	0.0336875	0.0312937	0.0268231	0.0310521	0.0382023	0.0352977	0.041457	0.0393793	0.0426102	0.0391074	0.0399916	0.0423336	0.0436847	0.04856	0.0511082	0.048314	0.0504262	0.044868	0.0384577	0.0464523	0.039721	0.0415102	0.0480522	0.0525721	0.0610462	0.0635107	0.0655657	0.0727493	0.078971	0.0799772	0.0842933	0.0995843	0.0965885	0.101966	0.104168	0.107964	0.116017	0.118484	0.120563	0.123227	0.127299
			NORMAL	0.0305173	0.0174099	0.0187158	0.0196887	0.0166472	0.0186391	0.0256504	0.0215285	0.026339	0.0316077	0.0299485	0.0353898	0.0338195	0.0368489	0.0373396	0.0394609	0.038702	0.0428011	0.0397166	0.0396798	0.0447	0.0404818	0.0387285	0.0452071	0.0407016	0.0325859	0.0335075	0.0283548	0.0239454	0.0290767	0.0310511	0.0299856	0.027185	0.0233326	0.0222437	0.0283982	0.0297287	0.0300785	0.0407112	0.0553053	0.0604767	0.0635334	0.0753533	0.0789559	0.0791519	0.0862196
			LOUD	0.118428	0.117889	0.129567	0.136423	0.141795	0.138723	0.139683	0.134922	0.13617	0.130426	0.119884	0.113325	0.109321	0.103808	0.0961519	0.0861726	0.0845745	0.0801957	0.0754065	0.0739409	0.077264	0.0711117	0.0697327	0.0582915	0.0616237	0.0634225	0.0587088	0.0642013	0.0693611	0.0720639	0.0751217	0.0732338	0.0687382	0.0645932	0.0620275	0.0637605	0.0608984	0.0682258	0.0688363	0.0712094	0.0796836	0.0758759	0.0838268	0.0896717	0.101969	0.113083
		have	MIME	0.060147	0.0679481	0.0691194	0.0718485	0.0746269	0.0800085	0.0889098	0.0893619	0.0949854	0.103997	0.110298	0.103386	0.104627	0.109764	0.109212	0.104168	0.0933931	0.0760457	0.0698388	0.0757996	0.0759751	0.0832324	0.0929894	0.0994914	0.107848	0.12924	0.132376	0.13687	0.143272	0.144373	0.152264	0.164782	0.170778	0.171758	0.167545	0.159763	0.15943	0.165097	0.17279	0.176137	0.173327	0.191265	0.188862	0.191701	0.1981	0.193896
			WHISPER	0.0549527	0.0648285	0.0723431	0.0777366	0.0885092	0.0874842	0.0851543	0.0848298	0.0912633	0.0983904	0.103579	0.0960168	0.0815244	0.0686726	0.0645136	0.0617335	0.0567091	0.0525337	0.0526555	0.0510085	0.0502931	0.0473533	0.0460659	0.0439217	0.0544406	0.0533334	0.059163	0.0503981	0.052593	0.0563139	0.0533667	0.0531355	0.046213	0.0483744	0.0391221	0.0416312	0.0439919	0.0416097	0.0381519	0.0329262	0.0340263	0.0312191	0.028894	0.0242472	0.0189308	0.0107775
			NORMAL	0.040201	0.034141	0.0276575	0.0351083	0.0386568	0.0369794	0.0403004	0.0431402	0.0447031	0.0423264	0.0450302	0.0400618	0.0416733	0.0414049	0.037874	0.0400774	0.0339355	0.0391494	0.0412341	0.0346453	0.0345811	0.0386707	0.0392268	0.0340971	0.0303	0.0254027	0.0233141	0.020638	0.0207367	0.0209634	0.0294206	0.0359802	0.04017	0.0453449	0.0505004	0.0545078	0.0489847	0.045928	0.0455968	0.0372002	0.0379563	0.0328745	0.0272261	0.0348396	0.0356554	0.0407576
			LOUD	0.0982564	0.102006	0.100649	0.0973717	0.0981242	0.0967175	0.093066	0.0892145	0.0904991	0.0888816	0.0850114	0.0852631	0.0834654	0.081577	0.0762111	0.0719553	0.0758411	0.0699154	0.0657356	0.0608057	0.0634193	0.0668042	0.0672088	0.0678251	0.0721671	0.073113	0.0669318	0.0564453	0.0567364	0.0533927	0.0445246	0.0471557	0.0424593	0.0423595	0.0429194	0.0468297	0.0405297	0.0447503	0.0459183	0.042578	0.0420765	0.0501505	0.0588292	0.0602706	0.065044	0.0660922
		going	MIME	0.0785228	0.0796914	0.0791061	0.0735435	0.0777088	0.0853124	0.0783497	0.0707952	0.0701686	0.0699651	0.069461	0.0572862	0.0486388	0.0420745	0.0464295	0.0507099	0.0509386	0.0499679	0.0531046	0.057086	0.0610408	0.066237	0.071145	0.074736	0.0651422	0.0729152	0.0705077	0.0657946	0.0629292	0.071548	0.0706455	0.0708085	0.0716778	0.0722708	0.0687166	0.069216	0.0673463	0.0642825	0.0635089	0.0675112	0.0663499	0.0632249	0.0633025	0.0688727	0.0687242	0.0729852
			WHISPER	0.0425692	0.0277807	0.0213662	0.0226464	0.0192664	0.0202908	0.0182503	0.0149167	0.0167255	0.0171902	0.0278098	0.0281853	0.0250981	0.0293224	0.0324625	0.0299337	0.0243181	0.0166832	0.016963	0.0255565	0.0269678	0.0285258	0.0330987	0.0463636	0.047649	0.0524841	0.0542034	0.051419	0.0481513	0.0546773	0.0583262	0.060072	0.0577018	0.0498812	0.0514988	0.0582007	0.0621018	0.0561273	0.0588465	0.057349	0.0659005	0.0733211	0.0765517	0.0815115	0.086083	0.0903104
			NORMAL	0.0142601	0.011513	0.0096782	0.00205848	0.00732598	0.00933245	0.00677442	0.00516549	0.00344716	0.00310052	0.00610929	0.00878032	0.0097972	0.00670954	0.00802497	0.00715548	0.00516814	0.00156306	6.83736e-05	0.000999079	-0.00199954	0.00630437	0.0069206	0.00738822	0.00276569	0.00158073	0.000512577	-0.00112024	0.00333374	0.00593324	0.00667863	0.0106035	0.00739509	0.00781292	0.0101435	0.00989715	0.0109373	0.0143095	0.0128424	0.0096177	0.00833154	0.0115102	0.0140977	0.00905477	0.00808933	0.00123033
			LOUD	0.0533356	0.0522381	0.0522943	0.0517578	0.0497359	0.048734	0.0568283	0.0623832	0.0644907	0.0623551	0.0679957	0.0663196	0.0654701	0.0687914	0.0730221	0.0764953	0.0726405	0.078726	0.075078	0.0701578	0.0745463	0.0711915	0.0737879	0.0712578	0.0689214	0.0739719	0.0708069	0.0746617	0.0810914	0.0884685	0.0891743	0.0893979	0.0851135	0.088694	0.0970976	0.0959577	0.0932772	0.100924	0.0980643	0.0996152	0.103531	0.109022	0.111614	0.112872	0.112427	0.115176
[truncated: 104 more columns]

## Sheet: 5c
marginalization	component	explained_variance
Word	1	1.9764
	2	0.351931
	3	0.774891
	4	2.43563
	5	0.466207
	6	0.191372
	7	0.0575552
	8	0.176425
	9	1.03137
	10	0.0874106
	11	0.050618
	12	0.0947665
	13	0.342382
	14	0.577841
	15	0.0364827
Loudness	1	5.8843
	2	20.9278
	3	1.93271
	4	0.396042
	5	0.245475
	6	1.08336
	7	1.18465
	8	2.27874
	9	0.0521189
	10	0.554676
	11	0.450248
	12	0.146915
	13	0.0516235
	14	0.0240252
	15	0.165742
Condition independent	1	31.4282
	2	7.21266
	3	13.747
	4	2.46544
	5	2.29412
	6	1.61136
	7	1.36845
	8	0.0753321
	9	0.717855
	10	0.162656
	11	0.334639
	12	0.455004
	13	0.299123
	14	0.0649103
	15	0.423177
Interaction	1	1.20668
	2	0.265522
	3	0.440362
	4	0.454572
	5	0.39824
	6	0.163167
	7	0.103429
	8	0.17441
	9	0.137078
	10	0.0942994
	11	0.0406962
	12	0.0336475
	13	0.035403
	14	0.0590182
	15	0.049648

## Sheet: 5d
	comp_1	comp_2	comp_3	comp_4	comp_5	comp_6	comp_7	comp_8	comp_9	comp_10	comp_11	comp_12	comp_13	comp_14	comp_15
comp_1	1	0.78853	1.95258e-16	0.751531	0.834403	-6.27182e-17	-0.111699	0.0739199	0.00686694	0.00844692	-0.108149	0.478109	0.243906	-0.0620094	0.354952
comp_2	0.293845	1	0.243124	0.636529	0.694886	-0.409947	1.17844e-16	-8.48273e-20	0.0312861	-3.54697e-17	1.25587e-16	0.316119	0.163308	-0.0163786	-3.39371e-17
comp_3	2.29861e-16	0.151617	1	0.22691	0.406149	3.23117e-17	0.729373	0.0732059	-0.538623	0.178243	0.358276	-0.411676	0.196729	0.00738518	-0.0300296
comp_4	0.369977	0.112978	0.143137	1	0.85034	0.148859	0.0647572	0.0351642	7.41049e-17	0.168771	-0.0904567	1.60196e-17	5.36745e-17	1.64309e-16	0.326961
comp_5	0.646564	0.180392	0.412753	0.68204	1	0.0978565	0.236238	0.0161183	-0.218431	0.272295	-0.00470549	0.149524	0.20592	0.0133317	0.348124
comp_6	6.9688e-16	-0.45294	4.36452e-16	0.252056	0.0789762	1	0.0392196	0.0268494	-0.201811	0.127163	-0.114757	-0.0433674	-0.0132042	-0.24269	0.714878
comp_7	0.0193195	2.9334e-16	0.538309	0.0430612	0.267003	-0.116844	1	-1.36666e-16	-0.385947	2.36448e-16	-1.46027e-16	-0.321549	0.208824	-9.4369e-05	-1.31185e-16
comp_8	0.0749027	-8.61846e-17	0.0560239	-0.0040378	-0.0537818	-0.052707	-2.57819e-17	1	-0.208007	2.30786e-16	1.17987e-16	0.215291	-0.116166	0.113306	1.48263e-18
comp_9	-0.105407	0.116881	-0.370702	9.43102e-17	-0.183122	-0.140244	-0.120629	-0.145354	1	-0.130048	-0.056987	3.89817e-17	8.8014e-17	-6.36098e-16	-0.141564
comp_10	-0.00400724	-3.34532e-16	0.170965	0.179286	0.425849	0.0706904	4.09395e-16	4.20988e-16	-0.0684988	1	8.03234e-17	-0.155588	-0.00397031	0.118044	-9.46168e-17
comp_11	-0.0295757	6.9816e-16	0.345702	-0.137736	0.0264363	-0.140907	-1.74593e-16	-1.23885e-16	0.126686	-7.17207e-17	1	-0.28183	-0.146276	-0.033618	-2.00078e-16
comp_12	0.54749	0.29499	-0.36523	8.80035e-17	0.141321	0.0199017	-0.167428	0.268347	9.984e-17	-0.0760342	-0.3063	1	-5.92217e-18	-3.48546e-17	0.229805
comp_13	0.301706	-0.0235437	0.203806	7.87124e-18	0.170052	-0.0124038	0.160635	-0.135329	-8.5838e-18	0.0356323	-0.238045	-9.81845e-18	1	-5.72251e-16	0.027844
comp_14	-0.0595235	-0.0129963	-0.00905763	-4.37568e-17	0.0950743	-0.270873	0.000696106	0.114835	-1.11541e-15	0.115786	-0.0719607	-2.83141e-16	-6.55801e-16	1	-0.142993
comp_15	0.389089	4.32327e-16	0.0293247	0.230423	0.291503	0.639655	-1.86533e-16	-6.21116e-17	-0.124108	3.86776e-17	-3.58526e-16	0.355655	0.0489662	-0.0931786	1
comp_i	comp_j	p_val
1	2	3.96345e-17
1	4	6.9438e-18
1	5	7.06584e-20
1	12	5.85642e-05
2	4	5.89639e-13
2	5	3.64349e-11
2	6	3.08203e-06
2	12	0.000418225
3	5	3.03343e-05
3	7	1.47211e-17
3	9	7.83287e-10
3	11	0.000103354
3	12	1.42258e-06
4	5	3.17629e-27
5	15	0.000535387
6	15	1.56747e-18
7	9	4.11526e-05
7	12	0.000933035
