# Supplementary material for: Encoding of speech modes and loudness in ventral precentral gyrus
Source: Nat Commun. 2026 Apr 15;17:5301. doi: 10.1038/s41467-026-71284-4 (PMC13270037; doi:10.1038/s41467-026-71284-4)
Supplement: Supplementary file 14 — Source Data 9 [file 41467_2026_71284_MOESM14_ESM.xlsx]

## Sheet: 6a
t15
condition_type	condition	metric	onset_-1500ms	onset_-1490ms	onset_-1480ms	onset_-1470ms	onset_-1460ms	onset_-1450ms	onset_-1440ms	onset_-1430ms	onset_-1420ms	onset_-1410ms	onset_-1400ms	onset_-1390ms	onset_-1380ms	onset_-1370ms	onset_-1360ms	onset_-1350ms	onset_-1340ms	onset_-1330ms	onset_-1320ms	onset_-1310ms	onset_-1300ms	onset_-1290ms	onset_-1280ms	onset_-1270ms	onset_-1260ms	onset_-1250ms	onset_-1240ms	onset_-1230ms	onset_-1220ms	onset_-1210ms	onset_-1200ms	onset_-1190ms	onset_-1180ms	onset_-1170ms	onset_-1160ms	onset_-1150ms	onset_-1140ms	onset_-1130ms	onset_-1120ms	onset_-1110ms	onset_-1100ms	onset_-1090ms	onset_-1080ms	onset_-1070ms	onset_-1060ms	onset_-1050ms	onset_-1040ms
breath	NORMALLY	avg	1.91181	1.91361	1.90982	1.90118	1.88883	1.87405	1.85805	1.84179	1.82601	1.81113	1.7974	1.78488	1.77352	1.76313	1.7535	1.74432	1.73533	1.7263	1.7171	1.70773	1.69831	1.68905	1.68021	1.67195	1.66434	1.6572	1.65016	1.64268	1.6342	1.62421	1.61243	1.59885	1.58373	1.5676	1.55113	1.53509	1.52023	1.50721	1.49649	1.48828	1.4825	1.47877	1.4765	1.4749	1.47317	1.47058	1.46654
		sem	0.0372011	0.0375164	0.0377466	0.0379348	0.0381415	0.0384157	0.0387741	0.0391989	0.0396562	0.0401118	0.0405382	0.0409154	0.0412345	0.0415058	0.0417584	0.0420226	0.042301	0.0425539	0.0427168	0.0427431	0.0426443	0.0425028	0.0424453	0.0425899	0.0430021	0.043676	0.0445555	0.0455639	0.0466241	0.0476649	0.0486227	0.0494487	0.0501257	0.0506755	0.0511504	0.0516097	0.0520879	0.0525796	0.0530433	0.0534213	0.0536655	0.0537469	0.0536553	0.0533864	0.0529366	0.0523044	0.0515008
	DEEPLY	avg	1.63642	1.63284	1.62408	1.61121	1.59562	1.57877	1.56191	1.54594	1.53133	1.51817	1.50625	1.49527	1.48489	1.47487	1.46506	1.45539	1.4458	1.4362	1.42646	1.41639	1.40579	1.3945	1.3824	1.36947	1.35575	1.34134	1.3264	1.31108	1.29554	1.2799	1.26431	1.24893	1.23397	1.21969	1.20637	1.1942	1.18322	1.17327	1.16399	1.15491	1.14559	1.13574	1.12529	1.11441	1.10347	1.09288	1.08304
		sem	0.040239	0.0406147	0.0408231	0.040854	0.0407395	0.0405353	0.0403016	0.0400817	0.0398871	0.0396966	0.0394734	0.0391944	0.0388778	0.0385912	0.0384291	0.0384733	0.0387508	0.0392224	0.0398099	0.0404399	0.0410802	0.0417481	0.0424926	0.0433702	0.0444255	0.0456853	0.0471624	0.0488503	0.0507168	0.0526944	0.0546796	0.0565463	0.058167	0.0594331	0.0602683	0.0606295	0.0604996	0.0598798	0.058792	0.0572878	0.0554628	0.0534653	0.0514884	0.0497346	0.0483679	0.0474664	0.0470033
speech	NORMAL	avg	1.66399	1.65097	1.63811	1.6254	1.61276	1.60009	1.58733	1.57457	1.56198	1.54984	1.53842	1.52795	1.51849	1.50995	1.50205	1.49438	1.48641	1.47755	1.46724	1.45502	1.44058	1.42382	1.40484	1.38391	1.36144	1.33785	1.31352	1.28876	1.26375	1.23856	1.21314	1.18739	1.16112	1.13414	1.1063	1.07748	1.04768	1.01697	0.98551	0.95347	0.921013	0.888264	0.855307	0.822204	0.789031	0.755907	0.723004
		sem	0.0820256	0.0818977	0.0818319	0.0818465	0.0819513	0.0821466	0.0824234	0.0827646	0.0831475	0.0835455	0.0839299	0.0842732	0.0845514	0.0847471	0.0848516	0.0848655	0.0847986	0.0846685	0.0844963	0.0843029	0.0841033	0.0839039	0.0837032	0.0834956	0.0832762	0.0830466	0.0828172	0.0826074	0.0824432	0.0823512	0.0823515	0.0824508	0.0826387	0.0828882	0.0831607	0.0834145	0.0836118	0.0837255	0.0837401	0.0836517	0.0834656	0.083193	0.0828492	0.08245	0.0820089	0.0815331	0.0810211
	LOUD	avg	2.26161	2.25102	2.24032	2.2296	2.21897	2.20845	2.198	2.18748	2.17668	2.16535	2.15324	2.14017	2.12609	2.11105	2.09518	2.07868	2.06175	2.04452	2.02706	2.00937	1.99139	1.97304	1.95422	1.93484	1.91476	1.89383	1.87191	1.84886	1.82462	1.7992	1.77268	1.74523	1.71699	1.6881	1.65862	1.62852	1.59769	1.56602	1.53334	1.49955	1.46455	1.42826	1.39061	1.35158	1.31115	1.2694	1.22653
		sem	0.055907	0.0556131	0.0554111	0.0553087	0.0553102	0.055407	0.0555742	0.0557745	0.0559695	0.0561318	0.0562536	0.056346	0.0564309	0.0565278	0.0566454	0.0567796	0.0569207	0.0570637	0.0572168	0.0574027	0.0576543	0.0580029	0.0584676	0.0590482	0.0597261	0.0604731	0.0612623	0.062078	0.0629183	0.063792	0.0647126	0.0656901	0.0667256	0.0678104	0.0689275	0.0700553	0.071172	0.0722583	0.073298	0.0742766	0.0751799	0.0759919	0.0766954	0.0772732	0.0777101	0.0779963	0.0781283
t16
condition_type	condition	metric	onset_-1500ms	onset_-1490ms	onset_-1480ms	onset_-1470ms	onset_-1460ms	onset_-1450ms	onset_-1440ms	onset_-1430ms	onset_-1420ms	onset_-1410ms	onset_-1400ms	onset_-1390ms	onset_-1380ms	onset_-1370ms	onset_-1360ms	onset_-1350ms	onset_-1340ms	onset_-1330ms	onset_-1320ms	onset_-1310ms	onset_-1300ms	onset_-1290ms	onset_-1280ms	onset_-1270ms	onset_-1260ms	onset_-1250ms	onset_-1240ms	onset_-1230ms	onset_-1220ms	onset_-1210ms	onset_-1200ms	onset_-1190ms	onset_-1180ms	onset_-1170ms	onset_-1160ms	onset_-1150ms	onset_-1140ms	onset_-1130ms	onset_-1120ms	onset_-1110ms	onset_-1100ms	onset_-1090ms	onset_-1080ms	onset_-1070ms	onset_-1060ms	onset_-1050ms	onset_-1040ms
breath	NORMALLY	avg	0.001976	0	0.009346	0.029373	0.059179	0.097818	0.144488	0.198614	0.259832	0.327903	0.402572	0.483452	0.569962	0.661309	0.75654	0.854602	0.954412	1.05491	1.15511	1.25414	1.35132	1.44623	1.53884	1.62946	1.71882	1.80792	1.89788	1.98976	2.08437	2.18215	2.28314	2.387	2.49313	2.60084	2.70947	2.81847	2.92751	3.03641	3.14513	3.25367	3.36194	3.46975	3.57671	3.68225	3.78568	3.88626	3.98332
		sem	0.11901	0.117816	0.116757	0.115853	0.115092	0.114449	0.113901	0.113443	0.113096	0.112915	0.112976	0.113367	0.114167	0.115436	0.117208	0.119499	0.12231	0.125643	0.1295	0.133881	0.13878	0.144179	0.150045	0.156335	0.163003	0.170014	0.177348	0.185001	0.19298	0.201287	0.209898	0.218757	0.227771	0.236824	0.245796	0.254583	0.263118	0.271386	0.279419	0.287288	0.295087	0.302902	0.310796	0.318791	0.326868	0.334969	0.343008
	DEEPLY	avg	0.105511	0.105417	0.116876	0.138751	0.169641	0.208157	0.253145	0.303824	0.359796	0.420968	0.487416	0.559229	0.636399	0.718745	0.805914	0.897415	0.992654	1.09097	1.19166	1.29395	1.39707	1.50026	1.60293	1.70477	1.80585	1.90667	2.00806	2.11105	2.21662	2.32545	2.4378	2.55348	2.67186	2.79205	2.91308	3.03404	3.1542	3.27309	3.39045	3.50626	3.62068	3.73392	3.8462	3.95764	4.06816	4.17748	4.28514
		sem	0.241092	0.239793	0.238343	0.236788	0.235175	0.233565	0.232023	0.230627	0.22946	0.228606	0.228144	0.228136	0.228612	0.229568	0.230966	0.232744	0.234836	0.237192	0.239785	0.24262	0.245719	0.249117	0.252861	0.257007	0.261632	0.266831	0.27271	0.279367	0.286871	0.295245	0.304455	0.314409	0.324973	0.335987	0.347287	0.358714	0.370128	0.381409	0.392455	0.403178	0.413503	0.423363	0.432695	0.441441	0.449538	0.456921	0.463515
speech	NORMAL	avg	1.4838	1.47064	1.45675	1.44237	1.42779	1.41326	1.39901	1.38522	1.37198	1.35936	1.34736	1.33596	1.32509	1.31468	1.30466	1.29502	1.28581	1.27717	1.26932	1.26247	1.25683	1.25245	1.24925	1.247	1.24536	1.24395	1.24246	1.24066	1.23852	1.23609	1.23356	1.23108	1.22873	1.22648	1.22412	1.22128	1.2175	1.21225	1.20501	1.19528	1.1826	1.1666	1.14695	1.12342	1.09589	1.06437	1.02899
		sem	0.232474	0.232388	0.232401	0.232496	0.232638	0.232772	0.23284	0.232789	0.232585	0.232213	0.231681	0.231008	0.230225	0.229361	0.228447	0.227514	0.226596	0.225731	0.224973	0.224381	0.224026	0.223981	0.22431	0.225061	0.226256	0.227887	0.229918	0.2323	0.23498	0.237915	0.241089	0.244521	0.248271	0.252438	0.257156	0.262573	0.268833	0.276042	0.284247	0.293412	0.303417	0.314067	0.325118	0.336302	0.34736	0.358055	0.368191
	LOUD	avg	4.9724	5.04134	5.10745	5.17063	5.23082	5.28804	5.34236	5.39391	5.44289	5.48955	5.5342	5.57722	5.619	5.65988	5.70018	5.74009	5.77974	5.81915	5.85827	5.89701	5.93521	5.97265	6.0091	6.04426	6.07784	6.10961	6.13943	6.16728	6.1933	6.2177	6.24072	6.26255	6.28325	6.30267	6.32055	6.33648	6.35001	6.36079	6.36858	6.37332	6.3751	6.37416	6.37079	6.36523	6.35767	6.3482	6.33681
		sem	0.547485	0.545843	0.54374	0.541215	0.538315	0.535089	0.531583	0.527835	0.523882	0.519766	0.515536	0.511254	0.506998	0.502852	0.498902	0.495221	0.491863	0.488854	0.486195	0.48387	0.48185	0.480107	0.478626	0.477402	0.476449	0.475789	0.475448	0.475444	0.475781	0.476443	0.477396	0.478593	0.479978	0.48149	0.48307	0.48466	0.486209	0.487671	0.489008	0.490196	0.491216	0.492056	0.492703	0.493139	0.493335	0.493257	0.492866
[truncated: 314 more columns]

## Sheet: 6b
t15				t16
condition_type	condition	expansion_au		condition_type	condition	expansion_au
breath	NORMALLY	2.20606		breath	NORMALLY	8.27804
	NORMALLY	2.33515			NORMALLY	9.1176
	NORMALLY	2.41761			NORMALLY	9.01472
	NORMALLY	2.03375			NORMALLY	9.30953
	NORMALLY	2.094			NORMALLY	9.31851
	NORMALLY	2.1296			NORMALLY	8.14665
	NORMALLY	2.27321			NORMALLY	10.3607
	NORMALLY	2.22816			NORMALLY	10.8832
	NORMALLY	2.11324			NORMALLY	11.7649
	NORMALLY	1.90647			NORMALLY	10.8985
	NORMALLY	1.89942			NORMALLY	7.97268
	NORMALLY	2.04431			NORMALLY	8.30738
	NORMALLY	1.85379			NORMALLY	8.32646
	NORMALLY	1.88468			NORMALLY	7.45617
	NORMALLY	1.92864			NORMALLY	8.1227
	NORMALLY	2.12086			NORMALLY	8.33125
	NORMALLY	2.22746			NORMALLY	6.71633
	NORMALLY	2.13612			NORMALLY	6.24042
	DEEPLY	2.68422			NORMALLY	5.67242
	DEEPLY	2.69287			NORMALLY	4.52968
	DEEPLY	2.74747			NORMALLY	4.83244
	DEEPLY	2.41635			NORMALLY	6.4861
	DEEPLY	2.08015			NORMALLY	6.90525
	DEEPLY	1.74722			NORMALLY	6.72209
	DEEPLY	2.25573			NORMALLY	5.44372
	DEEPLY	1.96206			NORMALLY	6.28395
	DEEPLY	1.70863			NORMALLY	4.3901
	DEEPLY	1.83587			NORMALLY	8.23219
	DEEPLY	2.57493			NORMALLY	8.06596
	DEEPLY	2.37964			NORMALLY	7.44935
	DEEPLY	2.24588			NORMALLY	7.72024
	DEEPLY	1.88931			NORMALLY	7.13769
	DEEPLY	2.15381			NORMALLY	9.45795
	DEEPLY	1.90819			NORMALLY	9.50556
	DEEPLY	1.94739			NORMALLY	9.22366
	DEEPLY	1.6832			NORMALLY	10.2856
	DEEPLY	2.14789			NORMALLY	11.5358
speech	NORMAL	2.69185			NORMALLY	11.7225
	NORMAL	3.56173			NORMALLY	7.67326
	NORMAL	3.27071			NORMALLY	7.92914
	NORMAL	2.89666			NORMALLY	9.5984
	NORMAL	3.2874			NORMALLY	10.0621
	NORMAL	3.07743			NORMALLY	7.56484
	NORMAL	2.62239			NORMALLY	8.68017
	NORMAL	2.76979			NORMALLY	11.0934
	NORMAL	2.61118			NORMALLY	10.6316
	NORMAL	2.72947			NORMALLY	11.6253
	NORMAL	3.19506			NORMALLY	10.1428
	NORMAL	3.1948			NORMALLY	7.68933
	NORMAL	2.98204			NORMALLY	6.92988
	NORMAL	2.98365			NORMALLY	6.36651
	NORMAL	3.70948			DEEPLY	7.97278
	NORMAL	3.23857			DEEPLY	7.8579
	NORMAL	3.28473			DEEPLY	6.28864
	NORMAL	3.26605			DEEPLY	7.00411
	NORMAL	3.97388			DEEPLY	6.20925
	NORMAL	3.80945			DEEPLY	5.78123
	NORMAL	3.37957			DEEPLY	5.6403
	NORMAL	3.37957			DEEPLY	6.66209
	NORMAL	3.06538			DEEPLY	7.25866
	NORMAL	2.85538			DEEPLY	6.73727
	NORMAL	2.85538			DEEPLY	7.30732
	NORMAL	3.01044			DEEPLY	6.77219
	NORMAL	3.19932			DEEPLY	6.92454
	NORMAL	3.51945			DEEPLY	6.83286
	NORMAL	2.95794			DEEPLY	6.03974
	NORMAL	3.44722			DEEPLY	5.97718
	NORMAL	2.58476			DEEPLY	5.66181
	NORMAL	3.2566			DEEPLY	12.1774
	NORMAL	3.3829			DEEPLY	13.6358
	NORMAL	3.28693			DEEPLY	14.2942
	NORMAL	3.3819			DEEPLY	11.6803
	NORMAL	3.15623			DEEPLY	12.915
	NORMAL	3.10503			DEEPLY	8.73989
	NORMAL	3.78234			DEEPLY	10.156
	NORMAL	5.87263			DEEPLY	10.2648
	NORMAL	3.73949			DEEPLY	11.2553
	NORMAL	3.21944			DEEPLY	9.87165
	NORMAL	3.71449			DEEPLY	10.3319
	NORMAL	3.6415			DEEPLY	9.32254
	NORMAL	2.6254			DEEPLY	9.28777
	NORMAL	3.5556			DEEPLY	8.45571
	NORMAL	3.54827			DEEPLY	9.10012
	NORMAL	3.58407			DEEPLY	11.2756
	NORMAL	3.50605			DEEPLY	13.1742
	NORMAL	2.67075			DEEPLY	12.8117
	NORMAL	2.88313			DEEPLY	10.0738
	NORMAL	2.68309			DEEPLY	8.87207
	NORMAL	2.68309		speech	NORMAL	12.8636
	NORMAL	2.71412			NORMAL	12.8636
	NORMAL	2.95747			NORMAL	14.2318
	NORMAL	3.3987			NORMAL	12.3578
	NORMAL	3.49806			NORMAL	12.6271
	NORMAL	3.94448			NORMAL	9.99386
	NORMAL	3.88355			NORMAL	11.5345
	NORMAL	3.7363			NORMAL	9.68185
	NORMAL	3.52378			NORMAL	9.68185
	NORMAL	3.28088			NORMAL	10.8149
	LOUD	2.83204			NORMAL	10.8149
	LOUD	3.27081			NORMAL	8.27247
	LOUD	2.91487			NORMAL	8.96411
	LOUD	3.51679			NORMAL	8.96411
	LOUD	3.239			NORMAL	8.96411
	LOUD	3.06081			NORMAL	9.61929
	LOUD	3.08441			NORMAL	13.2294
	LOUD	3.36914			NORMAL	10.4366
	LOUD	3.43539			NORMAL	8.85568
	LOUD	3.16466			NORMAL	8.40976
	LOUD	3.74407			NORMAL	9.332
	LOUD	3.13043			NORMAL	10.6309
	LOUD	4.11918			NORMAL	12.1879
	LOUD	2.92653			NORMAL	8.23911
	LOUD	3.43958			NORMAL	11.4223
	LOUD	3.20175			NORMAL	14.3026
	LOUD	3.22047			NORMAL	14.3026
	LOUD	3.00414			NORMAL	14.9503
	LOUD	3.34418			NORMAL	14.9503
	LOUD	2.96501			NORMAL	14.9503
	LOUD	2.96531			NORMAL	13.6226
	LOUD	3.5289			NORMAL	5.71838
	LOUD	4.08418			NORMAL	13.7185
	LOUD	3.53194			NORMAL	13.7655
	LOUD	3.41169			NORMAL	8.56066
	LOUD	3.51251			NORMAL	10.5427
	LOUD	3.88364			NORMAL	11.8896
	LOUD	3.69041			NORMAL	9.38616
	LOUD	3.59869			NORMAL	9.38616
	LOUD	2.20206			NORMAL	9.38616
	LOUD	3.42763			NORMAL	11.6833
	LOUD	3.39069			NORMAL	12.081
	LOUD	3.49433			NORMAL	12.081
	LOUD	3.82387			NORMAL	8.88778
	LOUD	3.77142			NORMAL	15.9186
	LOUD	3.63551			NORMAL	11.601
	LOUD	4.07768			NORMAL	9.04104
	LOUD	3.88119			NORMAL	9.04104
	LOUD	3.48705			NORMAL	16.3041
	LOUD	4.17383			NORMAL	10.8372
	LOUD	3.16834			NORMAL	10.8372
	LOUD	3.63179			NORMAL	11.0869
	LOUD	3.64656			NORMAL	11.0869
	LOUD	3.99445			NORMAL	11.5469
	LOUD	3.40875			NORMAL	13.4611
	LOUD	3.57975			NORMAL	13.4611
	LOUD	3.54427			NORMAL	7.73194
	LOUD	3.53244			NORMAL	9.07054
	LOUD	3.15702			NORMAL	10.6629
	LOUD	3.21739			NORMAL	10.6629
	LOUD	3.60797			NORMAL	10.6629
	LOUD	3.60797			NORMAL	9.85786
	LOUD	3.54445			NORMAL	9.85786
	LOUD	3.23187			NORMAL	13.0844
	LOUD	3.23676			NORMAL	13.2907
	LOUD	3.46225			NORMAL	13.3937
	LOUD	3.26495			NORMAL	9.90454
					NORMAL	10.76
t15					NORMAL	16.3917
condition_1	condition_2	p_val			NORMAL	10.6266
NORMALLY	DEEPLY	0.715378			NORMAL	15.4665
NORMAL	LOUD	0.01218			NORMAL	12.2664
DEEPLY	NORMAL	3.63e-10			NORMAL	12.2164
NORMALLY	NORMAL	1.39e-10			NORMAL	12.2946
DEEPLY	LOUD	1.56e-10			NORMAL	8.05675
NORMALLY	LOUD	3.18e-10			NORMAL	8.92209
					NORMAL	10.0236
					NORMAL	8.03967
					NORMAL	10.3023
					NORMAL	10.3023
					NORMAL	11.5601
					NORMAL	10.2791
					NORMAL	10.2791
					NORMAL	9.56975
					NORMAL	8.95075
					LOUD	14.3023
					LOUD	16.7934
					LOUD	13.8841
					LOUD	17.1724
					LOUD	17.1724
					LOUD	17.1724
					LOUD	15.2201
					LOUD	15.2201
					LOUD	17.2946
					LOUD	15.2836
					LOUD	11.8456
					LOUD	11.8456
					LOUD	18.4995
					LOUD	11.9224
					LOUD	13.2294
					LOUD	15.288
					LOUD	16.75
					LOUD	14.5377
					LOUD	13.7996
					LOUD	12.1879
					LOUD	13.1822
					LOUD	12.0888
					LOUD	10.6759
					LOUD	15.4557
					LOUD	18.6167
					LOUD	17.2987
					LOUD	17.5711
					LOUD	13.7185
					LOUD	16.9263
					LOUD	13.9155
					LOUD	13.9155
					LOUD	15.8688
					LOUD	16.0369
					LOUD	16.0369
					LOUD	15.5088
					LOUD	15.9186
					LOUD	13.988
					LOUD	16.3041
					LOUD	15.189
					LOUD	15.189
					LOUD	15.189
					LOUD	14.1144
					LOUD	16.0883
					LOUD	16.0883
					LOUD	17.1128
					LOUD	15.1058
					LOUD	17.2562
					LOUD	15.7854
					LOUD	15.7854
					LOUD	15.7854
					LOUD	14.4537
					LOUD	16.0308
					LOUD	11.5822
					LOUD	13.3937
					LOUD	13.3937
					LOUD	18.6492
					LOUD	15.8653
					LOUD	16.3917
					LOUD	15.4665
					LOUD	16.9265
					LOUD	14.0772
					LOUD	13.7079
					LOUD	13.9682
					LOUD	14.8893
					LOUD	13.8585
					LOUD	16.1596
					LOUD	14.1386
					LOUD	14.6002
				t16
				condition_1	condition_2	p_val
				NORMALLY	DEEPLY	0.52886
				NORMAL	LOUD	3.11e-18
				DEEPLY	NORMAL	2.01e-05
				NORMALLY	NORMAL	1.76e-10
				DEEPLY	LOUD	1.22e-15
				NORMALLY	LOUD	2.09e-20

## Sheet: 6c
t15
channel	array	condition_type	condition	metric	onset_-1500ms	onset_-1490ms	onset_-1480ms	onset_-1470ms	onset_-1460ms	onset_-1450ms	onset_-1440ms	onset_-1430ms	onset_-1420ms	onset_-1410ms	onset_-1400ms	onset_-1390ms	onset_-1380ms	onset_-1370ms	onset_-1360ms	onset_-1350ms	onset_-1340ms	onset_-1330ms	onset_-1320ms	onset_-1310ms	onset_-1300ms	onset_-1290ms	onset_-1280ms	onset_-1270ms	onset_-1260ms	onset_-1250ms	onset_-1240ms	onset_-1230ms	onset_-1220ms	onset_-1210ms	onset_-1200ms	onset_-1190ms	onset_-1180ms	onset_-1170ms	onset_-1160ms	onset_-1150ms	onset_-1140ms	onset_-1130ms	onset_-1120ms	onset_-1110ms	onset_-1100ms	onset_-1090ms	onset_-1080ms	onset_-1070ms	onset_-1060ms
142	55b	breath	NORMALLY	avg	55.1703	55.0235	54.5626	53.8072	52.8327	51.7562	50.7071	49.7921	49.0699	48.5406	48.1474	47.8032	47.4156	46.9128	46.2628	45.481	44.6247	43.7794	43.038	42.4761	42.1342	42.0077	42.046	42.1723	42.3028	42.3706	42.3389	42.1989	41.9639	41.6528	41.2756	40.8329	40.3186	39.728	39.0729	38.3774	37.6814	37.0295	36.4596	35.9953	35.6391	35.3766	35.1772	35.0064	34.8349
				sem	4.36636	4.38863	4.34977	4.23804	4.08277	3.93553	3.84329	3.83004	3.89441	4.01904	4.18028	4.35242	4.51101	4.63697	4.71991	4.75741	4.74941	4.69384	4.58713	4.42966	4.23197	4.01695	3.81725	3.66677	3.58704	3.57654	3.60959	3.65042	3.67	3.65867	3.62946	3.61067	3.62927	3.69308	3.78484	3.87223	3.92655	3.93616	3.90954	3.86922	3.83953	3.83512	3.85798	3.89932	3.94774
			DEEPLY	avg	47.8312	47.6913	47.6908	47.7294	47.7181	47.595	47.3245	46.8914	46.29	45.5137	44.5568	43.4222	42.1279	40.7143	39.2447	37.7927	36.4323	35.2208	34.1925	33.3543	32.6936	32.1859	31.8108	31.5642	31.4574	31.5184	31.7716	32.2223	32.8395	33.5476	34.2388	34.7991	35.1393	35.2242	35.0815	34.7924	34.4646	34.2001	34.0711	34.1093	34.3101	34.6452	35.0795	35.577	36.1052
				sem	4.78942	4.87805	5.0021	5.16406	5.35708	5.56323	5.75698	5.90941	5.99299	5.98735	5.88319	5.68393	5.40418	5.06747	4.70368	4.34733	4.03363	3.79038	3.62573	3.52432	3.4551	3.38908	3.31215	3.2279	3.1551	3.12063	3.14726	3.24286	3.39462	3.574	3.74532	3.87382	3.93267	3.91004	3.81476	3.67917	3.55536	3.50004	3.54709	3.68532	3.86381	4.02037	4.10967	4.11815	4.06569
		speech	NORMAL	avg	14.5662	14.5089	14.3955	14.2264	14.0151	13.7862	13.5705	13.3971	13.2882	13.2547	13.2962	13.4041	13.5655	13.7654	13.989	14.2227	14.4551	14.6764	14.8802	15.0632	15.2239	15.3613	15.4729	15.5535	15.594	15.5841	15.5132	15.3754	15.1714	14.9122	14.6182	14.3175	14.0421	13.8216	13.6787	13.6259	13.6649	13.7866	13.9746	14.208	14.4654	14.7279	14.9834	15.2291	15.4716
				sem	1.23842	1.25246	1.24656	1.21477	1.16027	1.09535	1.03757	1.0029	0.99895	1.02234	1.06275	1.10856	1.15056	1.18309	1.20396	1.21418	1.21742	1.21877	1.22274	1.23076	1.24038	1.24707	1.24755	1.24228	1.23642	1.23795	1.25396	1.28667	1.3315	1.3791	1.41918	1.44421	1.45159	1.44386	1.42699	1.40805	1.39211	1.38109	1.37434	1.37086	1.37068	1.37409	1.38007	1.38531	1.38623
			LOUD	avg	13.3508	13.0527	12.8499	12.7853	12.8752	13.1016	13.4179	13.7627	14.0814	14.3412	14.5424	14.7132	14.9009	15.1544	15.5097	15.98	16.5521	17.188	17.8307	18.414	18.8745	19.162	19.2519	19.1506	18.8976	18.5565	18.2031	17.9092	17.7292	17.6915	17.7984	18.0313	18.3603	18.7527	19.1792	19.6163	20.0464	20.4567	20.8388	21.1907	21.5203	21.8449	22.1903	22.5828	23.0418
				sem	1.17804	1.16413	1.17041	1.21049	1.28153	1.3646	1.43611	1.47891	1.48733	1.46646	1.42787	1.38414	1.34479	1.31571	1.30051	1.30218	1.32288	1.36244	1.41629	1.47508	1.52651	1.5592	1.56625	1.54714	1.50727	1.45571	1.4025	1.35698	1.3278	1.32252	1.34604	1.39844	1.47352	1.55987	1.6437	1.71218	1.75607	1.77123	1.75937	1.72776	1.68842	1.65504	1.63918	1.64651	1.67636
98	M1	breath	NORMALLY	avg	16.546	16.7707	16.9714	17.1012	17.1282	17.0458	16.8781	16.6696	16.4769	16.3596	16.3727	16.5585	16.9442	17.5344	18.3072	19.2109	20.168	21.0824	21.8517	22.3799	22.5939	22.4554	21.972	21.1991	20.2344	19.2042	18.2401	17.4567	16.9322	16.6999	16.7478	17.0299	17.4833	18.04	18.6386	19.2278	19.7621	20.1995	20.4974	20.6161	20.5284	20.2266	19.7319	19.0961	18.3961
				sem	2.43462	2.38576	2.36452	2.35288	2.33359	2.30392	2.2755	2.2633	2.27529	2.31043	2.3637	2.43006	2.50427	2.57853	2.64306	2.69051	2.71922	2.73181	2.72937	2.70655	2.65435	2.57054	2.46934	2.38275	2.34593	2.3735	2.44741	2.53136	2.59524	2.62859	2.63804	2.63607	2.62995	2.61756	2.59228	2.55223	2.50457	2.46427	2.44471	2.44821	2.46411	2.4747	2.46661	2.43876	2.40345
			DEEPLY	avg	12.1941	12.503	13.0118	13.6804	14.4608	15.3057	16.1713	17.023	17.8314	18.5673	19.1975	19.6801	19.971	20.0332	19.8545	19.4586	18.9092	18.2987	17.7302	17.2927	17.04	16.9809	17.0793	17.2669	17.4616	17.5899	17.5986	17.4664	17.2039	16.8458	16.4436	16.0541	15.7294	15.5081	15.4078	15.4163	15.4908	15.5645	15.5611	15.4191	15.1113	14.6589	14.1282	13.6139	13.2159
				sem	1.70886	1.61619	1.55546	1.55726	1.63112	1.75592	1.89807	2.03499	2.16355	2.29256	2.42763	2.56202	2.67822	2.7567	2.7834	2.75293	2.66854	2.54225	2.39525	2.25613	2.15319	2.10036	2.08742	2.08687	2.0725	2.03281	1.97319	1.90769	1.84957	1.80526	1.77481	1.75693	1.75254	1.76653	1.80581	1.87456	1.96825	2.07138	2.16207	2.22017	2.23367	2.20215	2.13508	2.0492	1.9638
		speech	NORMAL	avg	34.7615	34.3221	33.8332	33.3345	32.8681	32.4733	32.1811	32.012	31.9757	32.0714	32.2895	32.6139	33.0241	33.4946	33.9958	34.4931	34.9485	35.3279	35.6069	35.7801	35.8632	35.8904	35.9038	35.9393	36.0152	36.1279	36.2559	36.3729	36.4591	36.5124	36.5488	36.5963	36.6862	36.8428	37.0798	37.4	37.798	38.2639	38.7839	39.3374	39.8953	40.4216	40.8766	41.2269	41.4533
				sem	2.26865	2.23823	2.22473	2.22247	2.22346	2.21905	2.20263	2.17208	2.13047	2.08479	2.04226	2.00705	1.97906	1.95637	1.93856	1.92803	1.92775	1.93826	1.95664	1.97921	2.00458	2.03509	2.0744	2.12398	2.18107	2.2399	2.2938	2.33609	2.36015	2.3604	2.33426	2.28419	2.21773	2.1456	2.07865	2.02577	1.99301	1.98466	2.00354	2.0502	2.12056	2.20441	2.28698	2.35367	2.39522
			LOUD	avg	29.064	28.9704	29.0221	29.2124	29.5147	29.8881	30.2853	30.6616	30.9819	31.224	31.3758	31.4322	31.3921	31.2573	31.0324	30.7303	30.3735	29.9944	29.6347	29.3379	29.1408	29.0651	29.1114	29.2627	29.4906	29.7697	30.0883	30.4549	30.8928	31.431	32.0865	32.8551	33.7063	34.5886	35.4402	36.2016	36.825	37.2808	37.5578	37.6604	37.6085	37.436	37.189	36.921	36.6886
				sem	2.20032	2.17151	2.15167	2.1407	2.13795	2.1408	2.1448	2.14582	2.14258	2.13738	2.13485	2.13998	2.15638	2.18495	2.22256	2.26146	2.29028	2.29715	2.27345	2.21643	2.13049	2.02647	1.91993	1.8272	1.76022	1.72191	1.70666	1.70595	1.71503	1.73573	1.77359	1.83183	1.9075	1.99146	2.07171	2.13705	2.18023	2.20024	2.203	2.19878	2.19599	2.19566	2.19067	2.17121	2.13256
35	v6v	breath	NORMALLY	avg	34.2379	34.5219	34.8145	35.0459	35.1258	34.9649	34.4982	33.7116	32.6495	31.409	30.12	28.9166	27.9053	27.1491	26.6559	26.3901	26.285	26.2695	26.2887	26.3145	26.3517	26.4267	26.5743	26.8185	27.1566	27.5529	27.9405	28.2328	28.3453	28.2196	27.8393	27.238	26.4948	25.7101	24.9802	24.3744	23.9267	23.6409	23.5061	23.5136	23.6635	23.9596	24.3959	24.9394	25.5226
				sem	3.67859	3.79534	3.93944	4.07789	4.17705	4.21347	4.17789	4.07681	3.92822	3.75679	3.588	3.44616	3.35109	3.315	3.33378	3.38523	3.43649	3.45527	3.41995	3.32527	3.18431	3.02618	2.88707	2.79593	2.75892	2.75846	2.76646	2.76199	2.73879	2.70311	2.66699	2.64263	2.64048	2.6685	2.72828	2.81325	2.91049	3.00679	3.09567	3.17875	3.26214	3.35103	3.4455	3.54157	3.63429
			DEEPLY	avg	30.5509	29.6489	28.7541	27.9571	27.3328	26.9266	26.742	26.7429	26.8622	27.0219	27.1516	27.1995	27.139	26.9644	26.6816	26.3032	25.8463	25.3378	24.8155	24.3297	23.9384	23.6945	23.6363	23.7785	24.1115	24.6081	25.2296	25.9314	26.6684	27.3998	28.0891	28.7068	29.2363	29.6718	30.0194	30.295	30.5216	30.7283	30.9476	31.2158	31.5714	32.0522	32.688	33.4941	34.4605
				sem	3.83788	3.66064	3.47007	3.28699	3.14319	3.0686	3.07493	3.14847	3.25911	3.3757	3.4756	3.54797	3.59264	3.61848	3.63889	3.66443	3.69594	3.72342	3.73211	3.71448	3.67904	3.65188	3.66743	3.75091	3.90276	4.09691	4.29234	4.44974	4.54138	4.55566	4.49569	4.37358	4.20702	4.0178	3.83108	3.67216	3.55734	3.48898	3.46061	3.4679	3.51376	3.60313	3.73508	3.90135	4.09132
		speech	NORMAL	avg	33.7969	33.6823	33.6531	33.7043	33.8182	33.9735	34.1495	34.3312	34.5103	34.684	34.8504	35.0063	35.1438	35.2536	35.3267	35.3605	35.3622	35.3501	35.3498	35.3861	35.4729	35.6052	35.7569	35.8868	35.9522	35.9218	35.789	35.5725	35.3112	35.0484	34.8207	34.6445	34.517	34.4233	34.3459	34.2794	34.2345	34.2398	34.3346	34.5563	34.9276	35.4468	36.0844	36.7891	37.498
				sem	2.18959	2.18099	2.15684	2.11665	2.0654	2.01258	1.96879	1.94191	1.93468	1.9445	1.96549	1.99169	2.01991	2.05111	2.08828	2.13256	2.17978	2.22109	2.24651	2.24962	2.2293	2.18916	2.13533	2.07475	2.01474	1.96302	1.92678	1.91101	1.91704	1.94236	1.98218	2.03063	2.08159	2.12939	2.16975	2.2014	2.22657	2.25001	2.2761	2.30589	2.33585	2.35918	2.36888	2.36099	2.33603
			LOUD	avg	36.0927	35.6169	35.0737	34.5205	34.0027	33.5427	33.1377	32.7676	32.4064	32.0347	31.6492	31.263	30.8976	30.5759	30.3146	30.1198	29.9921	29.9311	29.9396	30.0263	30.2033	30.4834	30.873	31.3671	31.948	32.583	33.2292	33.8364	34.354	34.7358	34.949	34.9782	34.8309	34.5401	34.1631	33.7739	33.4493	33.2533	33.2234	33.3637	33.6479	34.03	34.4602	34.8959	35.3073
				sem	3.11245	3.05944	3.00438	2.95605	2.91992	2.89715	2.88551	2.88058	2.87657	2.86726	2.84745	2.81454	2.76916	2.71516	2.6573	2.59945	2.54407	2.49283	2.44828	2.41392	2.3924	2.3834	2.38341	2.38707	2.38894	2.38456	2.37067	2.3457	2.31066	2.26881	2.22419	2.17925	2.13396	2.0878	2.04268	2.00486	1.98351	1.98735	2.02108	2.08314	2.16563	2.25571	2.33909	2.40464	2.4478
t16
channel	array	condition_type	condition	metric	onset_-1500ms	onset_-1490ms	onset_-1480ms	onset_-1470ms	onset_-1460ms	onset_-1450ms	onset_-1440ms	onset_-1430ms	onset_-1420ms	onset_-1410ms	onset_-1400ms	onset_-1390ms	onset_-1380ms	onset_-1370ms	onset_-1360ms	onset_-1350ms	onset_-1340ms	onset_-1330ms	onset_-1320ms	onset_-1310ms	onset_-1300ms	onset_-1290ms	onset_-1280ms	onset_-1270ms	onset_-1260ms	onset_-1250ms	onset_-1240ms	onset_-1230ms	onset_-1220ms	onset_-1210ms	onset_-1200ms	onset_-1190ms	onset_-1180ms	onset_-1170ms	onset_-1160ms	onset_-1150ms	onset_-1140ms	onset_-1130ms	onset_-1120ms	onset_-1110ms	onset_-1100ms	onset_-1090ms	onset_-1080ms	onset_-1070ms	onset_-1060ms
6	55b/PEF	breath	NORMALLY	avg	43.2998	43.474	43.5933	43.6608	43.6867	43.6823	43.6509	43.5839	43.4607	43.2531	42.9342	42.4875	41.9118	41.2247	40.4652	39.6844	38.9425	38.2985	37.7975	37.466	37.3067	37.3008	37.4199	37.6361	37.9304	38.2952	38.7311	39.2366	39.8006	40.3953	40.979	41.5022	41.9196	42.202	42.3457	42.3755	42.3386	42.2938	42.296	42.3826	42.5633	42.8175	43.0991	43.3455	43.491
				sem	3.18069	3.17925	3.1829	3.19617	3.21616	3.23511	3.2438	3.2346	3.20319	3.15099	3.08613	3.02241	2.97418	2.94875	2.94131	2.937	2.91967	2.8809	2.82475	2.76466	2.71597	2.68699	2.67636	2.67574	2.67474	2.66456	2.63986	2.60087	2.55513	2.51762	2.50634	2.53551	2.61053	2.72818	2.88013	3.05545	3.24045	3.41731	3.56523	3.6646	3.70324	3.6817	3.61668	3.53835	3.48038
			DEEPLY	avg	48.4226	49.245	50.208	51.1837	52.0196	52.5769	52.7709	52.5847	52.0635	51.2973	50.3866	49.4206	48.4624	47.5446	46.6728	45.8372	45.0176	44.1915	43.3398	42.4536	41.536	40.6083	39.7075	38.8817	38.181	37.6504	37.3188	37.1918	37.2519	37.4604	37.767	38.1225	38.487	38.8352	39.1551	39.4377	39.6722	39.8386	39.9123	39.8677	39.6943	39.3994	39.0115	38.5777	38.151
				sem	2.85269	2.82411	2.86876	2.95259	3.04349	3.12132	3.17762	3.21036	3.22252	3.22235	3.22183	3.23023	3.24702	3.26148	3.26099	3.24017	3.20476	3.16741	3.13909	3.12289	3.11342	3.10267	3.08631	3.06785	3.05884	3.07398	3.12394	3.20842	3.31571	3.42794	3.52954	3.61224	3.67449	3.71626	3.73465	3.72264	3.67285	3.58508	3.47127	3.3555	3.26599	3.22187	3.2239	3.25778	3.30501
		speech	NORMAL	avg	41.9375	42.3654	42.9501	43.6208	44.2961	44.9009	45.3816	45.7117	45.8932	45.9496	45.916	45.8315	45.7367	45.6712	45.669	45.7522	45.9229	46.1568	46.4066	46.6144	46.7291	46.7246	46.6069	46.4092	46.18	45.9656	45.7983	45.691	45.6412	45.6381	45.6717	45.7342	45.8197	45.9233	46.0341	46.1397	46.2283	46.2906	46.3249	46.3358	46.3323	46.3211	46.3019	46.2664	46.1992
				sem	2.25869	2.22961	2.20341	2.17837	2.15365	2.13095	2.11482	2.11086	2.12259	2.14934	2.18635	2.22756	2.2691	2.31161	2.35952	2.41688	2.48255	2.54844	2.60211	2.63209	2.63213	2.60303	2.55138	2.4871	2.42095	2.3631	2.3227	2.30659	2.31706	2.34992	2.39556	2.44301	2.48456	2.51826	2.54642	2.57236	2.59712	2.61891	2.63495	2.64406	2.64802	2.65157	2.66086	2.68133	2.71488
			LOUD	avg	37.126	36.923	36.6852	36.3908	36.0327	35.6227	35.1909	34.7787	34.4273	34.1666	34.0053	33.9294	33.9098	33.9119	33.9089	33.8891	33.8557	33.8207	33.7943	33.7776	33.7596	33.7182	33.6316	33.4879	33.2951	33.0873	32.9228	32.8708	32.9938	33.3251	33.8586	34.5433	35.2972	36.0272	36.6494	37.1065	37.3732	37.4548	37.3815	37.1987	36.9561	36.6991	36.4603	36.2575	36.0936
				sem	2.154	2.09379	2.05322	2.02724	2.01014	1.99839	1.99114	1.98878	1.99239	2.00363	2.02446	2.05614	2.09755	2.14508	2.19412	2.24124	2.28491	2.32391	2.35571	2.37661	2.38363	2.37648	2.35735	2.32867	2.29061	2.24187	2.18372	2.12404	2.07703	2.05685	2.06907	2.10731	2.15781	2.20715	2.2474	2.2769	2.29921	2.32123	2.35089	2.39349	2.4481	2.50634	2.55523	2.58272	2.58282
68	6v	breath	NORMALLY	avg	7.90678	7.66469	7.48436	7.35722	7.26094	7.16845	7.05849	6.92251	6.76588	6.60651	6.47025	6.38553	6.37762	6.46469	6.65451	6.94032	7.30166	7.70487	8.10873	8.47259	8.76497	8.9713	9.09859	9.17321	9.23399	9.3219	9.46841	9.68767	9.97228	10.2956	10.6187	10.9002	11.1047	11.2117	11.2168	11.1307	10.9728	10.7631	10.5185	10.2505	9.96892	9.68796	9.42898	9.22041	9.09108
				sem	1.14367	1.13443	1.15155	1.18015	1.20548	1.21856	1.2179	1.20788	1.19492	1.18357	1.17483	1.16763	1.16216	1.16242	1.17575	1.20885	1.26241	1.32869	1.39409	1.44482	1.47266	1.47912	1.47643	1.48377	1.5183	1.58444	1.67075	1.75635	1.82165	1.85487	1.85417	1.82523	1.777	1.71785	1.65456	1.5941	1.54494	1.5152	1.50841	1.5196	1.53744	1.55074	1.55436	1.55151	1.55167
			DEEPLY	avg	12.4599	12.0784	11.5613	10.9728	10.3706	9.79838	9.28215	8.83219	8.44752	8.12134	7.8451	7.60864	7.40096	7.21073	7.02801	6.85023	6.68531	6.55254	6.47726	6.48348	6.58369	6.77298	7.02855	7.31679	7.60236	7.86035	8.08092	8.27019	8.44424	8.62215	8.81813	9.03647	9.2691	9.49745	9.69517	9.83486	9.89357	9.86189	9.74896	9.58463	9.41496	9.29164	9.25801	9.33537	9.5171
				sem	1.90884	1.86261	1.78272	1.68281	1.57795	1.48108	1.40116	1.3426	1.30517	1.28561	1.27961	1.28244	1.28838	1.28967	1.27945	1.25536	1.22268	1.19332	1.18066	1.19215	1.22429	1.26496	1.29979	1.31952	1.32362	1.321	1.32576	1.34968	1.39551	1.4565	1.52167	1.58218	1.63433	1.67881	1.71722	1.74765	1.76292	1.75339	1.71307	1.64564	1.56666	1.50046	1.47089	1.48982	1.55199
		speech	NORMAL	avg	31.9167	31.725	31.6041	31.5396	31.5118	31.498	31.479	31.4412	31.3788	31.2956	31.2033	31.1181	31.055	31.021	31.0105	31.0066	30.9832	30.9128	30.7742	30.5568	30.265	29.9176	29.5435	29.176	28.8447	28.5709	28.3618	28.2154	28.1204	28.0634	28.0297	28.0079	27.99	27.9732	27.9605	27.961	27.9864	28.0472	28.1488	28.2872	28.453	28.6336	28.8192	29.0062	29.1977
				sem	4.54807	4.54555	4.5462	4.54661	4.54499	4.54042	4.5318	4.51625	4.48924	4.44691	4.38862	4.31868	4.2455	4.17835	4.12418	4.08622	4.06381	4.05356	4.05021	4.04763	4.04042	4.0251	4.00059	3.9677	3.92823	3.88474	3.84039	3.79904	3.76385	3.73652	3.7164	3.70108	3.68716	3.67134	3.65174	3.62882	3.60564	3.58655	3.57596	3.57728	3.59207	3.6192	3.65396	3.68887	3.71623
			LOUD	avg	47.0602	47.5239	48.0802	48.7094	49.3734	50.0211	50.599	51.0655	51.3993	51.6011	51.6849	51.6671	51.5569	51.3543	51.0555	50.6629	50.1917	49.6732	49.1476	48.6579	48.2434	47.9374	47.7645	47.743	47.8798	48.1671	48.5807	49.0821	49.6268	50.1736	50.692	51.1666	51.5927	51.9713	52.3036	52.5871	52.8159	52.9818	53.0795	53.1054	53.059	52.9396	52.7455	52.4732	52.1216
				sem	6.68193	6.72176	6.77227	6.82933	6.89043	6.95391	7.01799	7.08005	7.13567	7.17948	7.20534	7.20826	7.18571	7.13823	7.06951	6.9859	6.89512	6.80495	6.72161	6.6487	6.58766	6.53946	6.50599	6.49157	6.50062	6.53483	6.59053	6.65895	6.73024	6.79664	6.85466	6.9047	6.94857	6.98798	7.02379	7.05604	7.08453	7.10865	7.1282	7.14331	7.15479	7.1637	7.17062	7.17488	7.1746
37	55b/PEF	breath	NORMALLY	avg	39.8536	40.2865	40.919	41.7292	42.6552	43.6065	44.4876	45.2201	45.7611	46.1093	46.2972	46.3773	46.398	46.3875	46.3477	46.2587	46.0926	45.8308	45.4762	45.0544	44.6051	44.1715	43.7864	43.4655	43.2081	43.0075	42.8578	42.7637	42.7431	42.8189	43.0125	43.3287	43.7513	44.2424	44.748	45.2097	45.5705	45.7817	45.8059	45.6221	45.2302	44.6572	43.9613	43.2283	42.5552
				sem	2.81854	2.91065	3.03064	3.15322	3.25004	3.2981	3.28619	3.21818	3.11222	2.99556	2.89613	2.83401	2.81782	2.84695	2.91706	3.02223	3.15357	3.29646	3.43124	3.53761	3.59958	3.60893	3.5665	3.48131	3.37024	3.25659	3.16677	3.12338	3.13667	3.20088	3.29888	3.41102	3.52237	3.62372	3.70933	3.77436	3.8135	3.82046	3.78876	3.71376	3.59637	3.4471	3.28702	3.14316	3.03806
			DEEPLY	avg	48.9382	48.4006	47.7989	47.1863	46.6337	46.2217	46.0265	46.1052	46.482	47.1443	48.0393	49.0829	50.1748	51.2105	52.1003	52.7752	53.2026	53.3825	53.3518	53.1732	52.9243	52.6758	52.4799	52.3626	52.3242	52.3521	52.4344	52.5683	52.7579	53.0084	53.3095	53.6304	53.9188	54.1192	54.191	54.1235	53.9442	53.7033	53.4519	53.2116	52.962	52.643	52.1825	51.5311	50.6921
				sem	4.777	4.71638	4.56177	4.33246	4.06499	3.81191	3.63234	3.57256	3.64449	3.82329	4.06567	4.32854	4.57808	4.78927	4.94545	5.03952	5.07483	5.06379	5.02345	4.96948	4.91284	4.85988	4.81473	4.77959	4.75514	4.73997	4.73136	4.7259	4.7186	4.70334	4.67527	4.63569	4.59199	4.55172	4.51329	4.46248	4.37996	4.25535	4.09726	3.93296	3.79726	3.71623	3.69572	3.72296	3.77769
		speech	NORMAL	avg	44.5636	44.4072	44.3542	44.4394	44.6761	45.0487	45.5109	45.9956	46.4284	46.7499	46.9303	46.9781	46.9348	46.8603	46.813	46.8294	46.915	47.0474	47.1875	47.2934	47.3355	47.2999	47.1884	47.0125	46.7884	46.5369	46.2812	46.05	45.8757	45.7891	45.8115	45.95	46.1938	46.5185	46.8962	47.303	47.724	48.1525	48.5808	48.9952	49.3713	49.6787	49.8875	49.9789	49.9499
				sem	2.15025	2.14322	2.13404	2.12738	2.12721	2.13479	2.1488	2.16715	2.18839	2.21175	2.23653	2.26176	2.28658	2.31101	2.33552	2.35956	2.38014	2.39207	2.39024	2.37265	2.34206	2.30506	2.26858	2.23633	2.2077	2.18002	2.15211	2.12621	2.10754	2.10169	2.11219	2.13858	2.17631	2.218	2.25616	2.28673	2.31108	2.33523	2.3661	2.40682	2.45442	2.50163	2.54041	2.5658	2.5772
			LOUD	avg	58.4195	58.8006	59.064	59.1895	59.1817	59.071	58.9027	58.7297	58.6015	58.5527	58.5988	58.7308	58.9191	59.1236	59.3051	59.4364	59.5132	59.5474	59.5612	59.5722	59.5829	59.5771	59.5276	59.4094	59.2153	58.9654	58.7039	58.4896	58.3777	58.401	58.5561	58.7988	59.0532	59.2294	59.2481	59.0638	58.6835	58.1634	57.5927	57.0733	56.6879	56.4824	56.4594	56.5826	56.7965
				sem	2.8847	2.93677	2.98433	3.02755	3.06646	3.10165	3.13357	3.16099	3.17924	3.18101	3.15931	3.11128	3.04038	2.95506	2.86526	2.77929	2.70313	2.642	2.60107	2.58449	2.59239	2.61926	2.65584	2.69259	2.72263	2.7431	2.75478	2.76158	2.76956	2.7839	2.80524	2.82739	2.83952	2.83081	2.79577	2.73564	2.65791	2.57409	2.4974	2.44043	2.4115	2.41117	2.43117	2.45805	2.47947
[truncated: 255 more columns]

## Sheet: 6d
t15
train_condition	test_condition	mean_acc	mean_chance	p_val	fold_1_acc	fold_2_acc	fold_3_acc	fold_4_acc	fold_5_acc
breath	breath	91.1111	50.6667	0	88.8889	100	100	100	66.6667
	loudness	50.4348	50.1279	0.47	51.5528	47.205	45.9627	54.6584	52.795
loudness	breath	42.2222	51.0711	1	44.4444	40	40	48.8889	37.7778
	loudness	82.6326	49.9098	0	78.7879	81.25	75	93.75	84.375
t16
train_condition	test_condition	mean_acc	mean_chance	p_val	fold_1_acc	fold_2_acc	fold_3_acc	fold_4_acc	fold_5_acc
breath	breath	47.8095	53.9133	0.93	53.3333	50	50	42.8571	42.8571
	loudness	55.1412	54.5593	0.42	53.6723	49.7175	61.5819	49.1525	61.5819
loudness	breath	52.6761	50.4817	0.17	54.9296	54.9296	50.7042	52.1127	50.7042
	loudness	97.1905	52.983	0	100	91.6667	94.2857	100	100
