# Supplementary material for: Encoding of speech modes and loudness in ventral precentral gyrus
Source: Nat Commun. 2026 Apr 15;17:5301. doi: 10.1038/s41467-026-71284-4 (PMC13270037; doi:10.1038/s41467-026-71284-4)
Supplement: Supplementary file 15 — Source Data 10 [file 41467_2026_71284_MOESM15_ESM.xlsx]

## Sheet: 7a
	cue-600ms	cue-590ms	cue-580ms	cue-570ms	cue-560ms	cue-550ms	cue-540ms	cue-530ms	cue-520ms	cue-510ms	cue-500ms	cue-490ms	cue-480ms	cue-470ms	cue-460ms	cue-450ms	cue-440ms	cue-430ms	cue-420ms	cue-410ms	cue-400ms	cue-390ms	cue-380ms	cue-370ms	cue-360ms	cue-350ms	cue-340ms	cue-330ms	cue-320ms	cue-310ms	cue-300ms	cue-290ms	cue-280ms	cue-270ms	cue-260ms	cue-250ms	cue-240ms	cue-230ms	cue-220ms	cue-210ms	cue-200ms	cue-190ms	cue-180ms	cue-170ms	cue-160ms	cue-150ms	cue-140ms	cue-130ms	cue-120ms
loudness_avg	25.4105	24.3706	23.6519	23.8216	23.6484	22.8201	24.2188	24.2036	24.0244	22.6475	22.9966	22.4556	22.6363	22.957	23.3078	22.2675	21.9474	20.7184	21.5652	21.4239	22.1059	21.4217	22.8286	23.5199	23.8583	24.0571	23.7149	23.0057	24.5578	24.7082	24.2255	25.277	26.3283	26.3227	26.3077	25.9658	27.1943	27.1905	27.2053	27.189	27.8764	28.5841	28.2491	26.6549	25.5984	27.5352	27.9026	27.7513	27.5869
loudness_sem	0.898457	1.20367	1.71536	0.878349	1.03591	0.663253	0.649122	0.688238	0.684778	0.475575	0.431759	0.928337	0.84582	0.855732	1.08705	1.01862	0.596266	0.517261	0.912277	0.97271	1.17794	1.36953	0.876186	0.917501	1.01086	1.25284	1.55661	1.56848	1.73722	1.76003	1.62801	1.90976	1.93394	1.76811	1.73036	1.7639	2.19467	1.75119	2.1079	1.70587	1.35475	1.18775	1.1628	1.153	0.709675	1.26155	1.05667	1.6531	1.83781
chance_avg	24.337	24.3347	25.2762	24.6763	24.9334	25.627	25.2826	26.8155	25.6154	23.6266	26.4218	24.7237	25.4786	24.7866	26.2286	24.5138	22.9949	25.4434	25.717	26.2377	25.1184	26.5791	25.2795	25.4161	24.0688	25.4684	25.2936	25.0554	25.0286	25.5514	25.0272	25.1889	25.2551	24.9686	25.6612	25.6796	25.4227	25.6276	25.0349	25.5947	25.1727	26.3369	25.1056	24.9807	25.157	25.4261	24.3018	25.2791	25.7332
chance_sem	0.956112	0.683953	0.783095	0.800645	0.778611	0.849287	0.745086	0.776098	0.583324	0.764798	0.82001	0.763321	0.820504	0.849908	0.687383	0.774669	0.574403	0.777585	0.65525	0.772916	0.857567	0.608268	0.766271	0.554216	0.835912	0.932215	0.750871	1.01761	0.771478	0.748903	0.549769	0.831999	0.758387	0.638598	0.686407	0.741952	0.663241	0.813346	0.772354	0.797273	0.82312	0.926625	0.526033	0.904083	0.61989	0.729806	0.87025	0.751553	0.605004
[truncated: 562 more columns]

## Sheet: 7b
array	mean_acc	sd_acc	mean_chance	sd_chance	p_val	be_fold_acc	my_fold_acc	know_fold_acc	do_fold_acc	have_fold_acc	going_fold_acc
55b	84.519	3.02916	28.5212	6.53505	0	84.9462	84.8485	85.2632	89.6907	82.7957	79.5699
6v	87.0351	2.53901	26.3314	2.71626	0	84.9462	84.8485	89.4737	86.5979	91.3978	84.9462
all	89.2806	3.15595	28.5686	7.6391	0	84.9462	89.899	93.6842	88.6598	92.4731	86.0215

## Sheet: 7d
	mean_acc	std_acc
n_electrodes
10	74.363	4.013
20	82.2329	4.12038
30	83.5162	3.88903
40	86.6584	3.17202
50	84.7568	1.52725
60	87.7226	2.76253
70	87.5576	4.0713
80	88.2567	3.29908
90	88.7938	2.71161
100	88.6184	3.22733
110	88.7901	3.23107
120	88.7901	3.88132
128	88.9438	3.44044
