# Supplementary material for: Encoding of speech modes and loudness in ventral precentral gyrus
Source: Nat Commun. 2026 Apr 15;17:5301. doi: 10.1038/s41467-026-71284-4 (PMC13270037; doi:10.1038/s41467-026-71284-4)
Supplement: Supplementary file 16 — Source Data 11 [file 41467_2026_71284_MOESM16_ESM.xlsx]

## Sheet: Sheet1
t15
	cue-600ms	cue-590ms	cue-580ms	cue-570ms	cue-560ms	cue-550ms	cue-540ms	cue-530ms	cue-520ms	cue-510ms	cue-500ms	cue-490ms	cue-480ms	cue-470ms	cue-460ms	cue-450ms	cue-440ms	cue-430ms	cue-420ms	cue-410ms	cue-400ms	cue-390ms	cue-380ms	cue-370ms	cue-360ms	cue-350ms	cue-340ms	cue-330ms	cue-320ms	cue-310ms	cue-300ms	cue-290ms	cue-280ms	cue-270ms	cue-260ms	cue-250ms	cue-240ms	cue-230ms	cue-220ms	cue-210ms	cue-200ms	cue-190ms	cue-180ms	cue-170ms	cue-160ms	cue-150ms	cue-140ms	cue-130ms	cue-120ms
loudness_avg	19.9507	19.7958	20.313	20.4941	21.0371	21.7243	21.0188	22.2583	21.9055	23.1359	22.0677	22.4224	21.5564	22.7829	22.613	22.9749	22.9449	23.315	22.4168	23.1509	24.2155	23.6796	24.4	24.9118	26.1606	24.3739	25.4232	24.7314	24.3895	24.3781	24.5518	25.7595	24.1665	24.3343	23.437	23.8201	23.7972	23.622	24.139	24.6749	25.5676	24.6557	25.758	25.1953	25.9123	25.7476	26.2816	26.4756	26.6416
loudness_sem	1.48167	1.22228	1.23048	0.706535	0.764347	0.805061	0.99443	0.707551	0.735975	0.472873	0.740884	1.14948	0.949313	0.871008	0.336424	0.541695	0.838254	0.688207	0.627503	0.849609	0.708634	0.634363	1.04323	1.09948	1.36708	1.75849	1.50456	1.69107	1.70354	1.23173	1.24883	1.57195	1.48247	1.31512	2.09456	1.77382	1.9958	2.1719	2.15173	2.27902	2.4855	2.56556	1.98474	2.26858	1.7711	1.68385	1.65158	1.70746	1.57166
loudness_chance_avg	24.7572	25.5321	26.2296	24.9698	25.0313	25.4959	25.0943	23.8644	25.1298	27.0699	24.7638	24.8664	25.259	24.4713	25.2098	24.8537	24.8441	26.5738	25.8724	23.6239	25.0144	24.6342	24.9455	25.8473	26.159	25.2008	24.8389	26.7825	25.0919	23.8069	25.997	23.647	25.5146	23.8833	23.972	25.7328	22.9818	25.1069	24.2091	25.1776	24.2256	25.2011	24.112	22.9403	23.6015	25.7664	24.6868	25.068	26.8161
loudness_chance_sem	0.892165	0.704443	0.694573	0.729939	0.819991	0.834396	0.764817	0.775379	0.846211	0.680191	0.792548	0.722218	0.586956	0.615631	0.593229	0.820879	0.936807	0.61864	0.703832	0.743626	0.718234	0.769364	0.800889	0.691824	0.902629	0.851471	0.778528	0.898351	0.729605	0.729786	0.644755	0.842329	0.82495	0.770094	0.876496	0.602942	0.718143	0.808036	0.733448	0.833081	0.789694	1.00132	0.661359	0.701283	0.854882	0.73669	0.846312	0.821048	0.743184
word_avg	20.6549	19.9554	19.953	19.3949	19.7597	19.2605	19.4306	18.9005	18.6898	19.0651	18.6973	18.0232	18.3578	18.702	18.3524	19.7703	19.4152	19.5749	19.4032	18.556	18.7163	17.3343	16.9966	16.9583	17.6562	17.2811	17.1157	17.615	17.4472	16.7278	16.2047	16.909	15.8876	15.5365	14.4745	13.4197	13.7772	13.2478	13.2383	13.9583	13.9538	14.6316	13.7622	14.1404	14.5077	14.495	14.6674	15.7147	15.0026
word_sem	0.815208	0.595926	0.624082	1.08493	1.26228	1.14205	1.06505	1.03529	1.37246	0.917533	1.10664	0.686632	0.920994	1.2528	1.06811	0.716866	1.02571	1.13214	0.960805	0.787189	0.401567	0.615865	0.984906	0.740052	0.682871	0.979061	0.89922	1.42135	1.34419	1.23622	1.40129	1.71808	1.22704	1.9163	1.76964	1.80139	1.93848	1.77164	1.32607	1.49545	0.798196	0.754106	0.341906	0.242681	0.357783	0.187757	0.239153	0.834122	0.734112
word_chance_avg	17.0238	16.7748	16.1806	16.5875	17.326	17.3325	15.8105	16.5934	17.8155	15.7986	17.0381	16.9409	17.1357	17.2782	17.3406	16.3159	15.7386	17.0268	16.8194	16.8522	15.8826	17.3871	19.0922	16.9438	16.5985	17.0489	15.7875	17.3479	17.5083	14.6813	17.4205	16.2965	17.5023	18.1865	15.6922	16.5339	17.1769	17.3488	18.9656	16.1134	16.217	17.6328	17.1455	14.4377	16.1845	16.7724	16.7128	15.7423	15.7982
word_chance_sem	0.890176	0.804727	1.12205	1.01061	0.809383	0.763333	0.65496	0.693514	1.05466	0.794911	0.906517	0.772166	0.892886	0.968622	0.739403	0.554526	0.685931	0.564891	0.675481	0.984238	0.674528	0.73422	1.05926	1.01377	0.989939	0.678142	0.931475	0.814114	0.937106	1.17987	0.609073	0.806914	0.89084	0.933552	0.590404	0.834611	0.624736	0.629638	0.910017	0.996254	1.02269	0.858558	0.709257	0.874819	0.87486	0.781857	0.84535	0.794001	0.847128
t16
	cue-600ms	cue-590ms	cue-580ms	cue-570ms	cue-560ms	cue-550ms	cue-540ms	cue-530ms	cue-520ms	cue-510ms	cue-500ms	cue-490ms	cue-480ms	cue-470ms	cue-460ms	cue-450ms	cue-440ms	cue-430ms	cue-420ms	cue-410ms	cue-400ms	cue-390ms	cue-380ms	cue-370ms	cue-360ms	cue-350ms	cue-340ms	cue-330ms	cue-320ms	cue-310ms	cue-300ms	cue-290ms	cue-280ms	cue-270ms	cue-260ms	cue-250ms	cue-240ms	cue-230ms	cue-220ms	cue-210ms	cue-200ms	cue-190ms	cue-180ms	cue-170ms	cue-160ms	cue-150ms	cue-140ms	cue-130ms	cue-120ms
loudness_avg	25.4105	24.3706	23.6519	23.8216	23.6484	22.8201	24.2188	24.2036	24.0244	22.6475	22.9966	22.4556	22.6363	22.957	23.3078	22.2675	21.9474	20.7184	21.5652	21.4239	22.1059	21.4217	22.8286	23.5199	23.8583	24.0571	23.7149	23.0057	24.5578	24.7082	24.2255	25.277	26.3283	26.3227	26.3077	25.9658	27.1943	27.1905	27.2053	27.189	27.8764	28.5841	28.2491	26.6549	25.5984	27.5352	27.9026	27.7513	27.5869
loudness_sem	0.898457	1.20367	1.71536	0.878349	1.03591	0.663253	0.649122	0.688238	0.684778	0.475575	0.431759	0.928337	0.84582	0.855732	1.08705	1.01862	0.596266	0.517261	0.912277	0.97271	1.17794	1.36953	0.876186	0.917501	1.01086	1.25284	1.55661	1.56848	1.73722	1.76003	1.62801	1.90976	1.93394	1.76811	1.73036	1.7639	2.19467	1.75119	2.1079	1.70587	1.35475	1.18775	1.1628	1.153	0.709675	1.26155	1.05667	1.6531	1.83781
loudness_chance_avg	24.337	24.3347	25.2762	24.6763	24.9334	25.627	25.2826	26.8155	25.6154	23.6266	26.4218	24.7237	25.4786	24.7866	26.2286	24.5138	22.9949	25.4434	25.717	26.2377	25.1184	26.5791	25.2795	25.4161	24.0688	25.4684	25.2936	25.0554	25.0286	25.5514	25.0272	25.1889	25.2551	24.9686	25.6612	25.6796	25.4227	25.6276	25.0349	25.5947	25.1727	26.3369	25.1056	24.9807	25.157	25.4261	24.3018	25.2791	25.7332
loudness_chance_sem	0.956112	0.683953	0.783095	0.800645	0.778611	0.849287	0.745086	0.776098	0.583324	0.764798	0.82001	0.763321	0.820504	0.849908	0.687383	0.774669	0.574403	0.777585	0.65525	0.772916	0.857567	0.608268	0.766271	0.554216	0.835912	0.932215	0.750871	1.01761	0.771478	0.748903	0.549769	0.831999	0.758387	0.638598	0.686407	0.741952	0.663241	0.813346	0.772354	0.797273	0.82312	0.926625	0.526033	0.904083	0.61989	0.729806	0.87025	0.751553	0.605004
word_avg	16.1373	15.4549	15.4378	15.6525	16.5379	15.3336	16.0865	15.8715	16.2423	16.9887	16.6418	16.4272	17.0529	17.1042	17.4052	15.6961	15.0079	15.326	14.3185	14.4744	15.1517	13.7451	14.9026	15.3899	14.5557	15.0823	14.6131	15.2966	15.6964	16.235	16.2685	16.6971	16.8649	16.3088	16.3034	15.6496	16.0147	15.6958	15.6613	15.1285	13.9645	15.3704	15.1336	15.3766	16.1004	16.0539	15.5324	16.0652	15.5502
word_sem	1.72322	1.67535	1.75972	1.62462	1.45151	1.36775	1.18347	1.136	1.10327	0.767409	0.965792	1.08	1.47497	1.10783	1.39516	1.44245	1.15482	1.50603	1.21985	1.59655	1.83105	1.84361	2.43666	2.5456	2.27971	2.16356	1.86122	1.78113	1.36355	1.1283	1.49035	1.04382	1.1342	1.40523	1.24404	0.717792	0.634939	0.941318	0.925247	0.93293	1.04122	1.3797	1.15103	1.26714	1.168	1.41902	1.67352	1.65116	1.38603
word_chance_avg	16.248	15.4962	16.5875	17.2314	17.4768	17.2269	16.6867	16.7686	16.9068	18.0632	16.9748	17.1549	16.2473	17.1615	16.5848	16.2084	17.4854	16.6845	17.1837	17.0737	15.5629	16.1723	17.8645	17.4418	16.9913	17.2756	15.4873	16.0394	16.6143	17.3437	18.4415	17.573	17.5204	16.1446	16.2386	16.0313	16.2304	15.3274	15.4382	15.2454	17.824	16.7311	17.9894	15.0153	16.7619	17.7198	17.5884	17.6489	15.9186
word_chance_sem	0.905491	0.97961	0.919144	0.812975	1.10121	0.532132	0.74623	1.15754	0.824734	0.834473	0.85258	0.850408	1.08128	0.805902	1.13692	0.888851	0.991487	1.02003	1.15675	0.75945	0.810365	0.765344	0.873488	0.477179	0.913459	0.985143	1.07284	1.21509	0.647192	0.827319	0.727235	0.52974	0.930382	1.04657	0.659122	0.670649	0.80493	0.719211	0.758671	0.703193	0.804284	0.522775	0.808586	0.749977	0.98578	1.02005	0.694018	0.770694	0.684976
[truncated: 584 more columns]
