# Supplementary material for: Encoding of speech modes and loudness in ventral precentral gyrus
Source: Nat Commun. 2026 Apr 15;17:5301. doi: 10.1038/s41467-026-71284-4 (PMC13270037; doi:10.1038/s41467-026-71284-4)
Supplement: Supplementary file 17 — Source Data 12 [file 41467_2026_71284_MOESM17_ESM.xlsx]

## Sheet: Sheet1
t15
marginalization	decoder	mean_acc	mean_chance	fold_1_acc	fold_2_acc	fold_3_acc	fold_4_acc	fold_5_acc	fold_6_acc
all	loudness	91.7471	24.0232	94.5055	96.7033	96.8085	97.7273	89.1566	75.5814
	word	96.8494	17.5047	93.8462	95.1389	100	98.4127
Word	loudness	36.8673	24.9178	28.5714	38.4615	43.617	43.1818	31.3253	36.0465
	word	98.4989	16.1082	95.3846	98.6111	100	100
Loudness	loudness	94.9002	24.9351	93.4066	94.5055	97.8723	95.4545	93.9759	94.186
	word	25.4063	17.4451	29.2308	20.1389	30.8271	21.4286
t16
marginalization	decoder	mean_acc	mean_chance	fold_1_acc	fold_2_acc	fold_3_acc	fold_4_acc	fold_5_acc	fold_6_acc
all	loudness	86.6656	26.3112	82.7957	82.8283	93.6842	85.4167	89.2473	86.0215
	word	88.6141	15.9277	72.2222	92.8571	98.6486	90.7285
Word	loudness	48.8878	25.4988	37.6344	45.4545	47.3684	51.0417	62.3656	49.4624
	word	90.4393	16.0941	75.6944	92.0635	97.973	96.0265
Loudness	loudness	87.8573	23.6774	87.0968	89.899	88.4211	86.4583	91.3978	83.871
	word	36.3858	16.3994	29.8611	40.4762	52.027	23.1788
