# Supplementary material for: Encoding of speech modes and loudness in ventral precentral gyrus
Source: Nat Commun. 2026 Apr 15;17:5301. doi: 10.1038/s41467-026-71284-4 (PMC13270037; doi:10.1038/s41467-026-71284-4)
Supplement: Supplementary file 18 — Source Data 13 [file 41467_2026_71284_MOESM18_ESM.xlsx]

## Sheet: 10a
word	loudness	duration_ms		word	loudness_1	loudness_2	p_val_bonferroni
be	MIME	593.233		be	MIME	WHISPER	0.512595
	MIME	453.767				NORMAL	0.000335383
	MIME	776.267				LOUD	0.00094097
	MIME	467.2			WHISPER	NORMAL	0.00132288
	MIME	437.5				LOUD	0.0103399
	MIME	443.733			NORMAL	LOUD	4.54913
	MIME	810.033		my	MIME	WHISPER	0.505086
	MIME	482.567				NORMAL	0.0115883
	MIME	465.067				LOUD	0.000289018
	MIME	596.633			WHISPER	NORMAL	1.52572
	MIME	858.833				LOUD	0.0106107
	MIME	456.733			NORMAL	LOUD	0.049906
	MIME	306.767		know	MIME	WHISPER	3.13459
	MIME	484.1				NORMAL	0.00135416
	MIME	388				LOUD	9.79372e-05
	MIME	480.7			WHISPER	NORMAL	0.00297706
	MIME	619.667				LOUD	3.71038e-05
	MIME	774.5			NORMAL	LOUD	0.00434915
	MIME	639.133		do	MIME	WHISPER	1.25079
	MIME	517.3				NORMAL	0.000966241
	MIME	442.333				LOUD	4.71304e-05
	MIME	485.567			WHISPER	NORMAL	0.0365937
	MIME	442.467				LOUD	0.000315997
	MIME	380.5			NORMAL	LOUD	0.0185715
	MIME	424.233		have	MIME	WHISPER	0.00951793
	WHISPER	499.833				NORMAL	3.96707
	WHISPER	759.4				LOUD	0.477463
	WHISPER	486.767			WHISPER	NORMAL	0.0105468
	WHISPER	577				LOUD	0.000315997
	WHISPER	744.8			NORMAL	LOUD	0.0590439
	WHISPER	636.4		going	MIME	WHISPER	1.55095
	WHISPER	438.8				NORMAL	1.0855
	WHISPER	686.433				LOUD	0.0879074
	WHISPER	503.833			WHISPER	NORMAL	4.01889
	WHISPER	628				LOUD	0.314278
	WHISPER	561.967			NORMAL	LOUD	0.843975
	WHISPER	645.2
	WHISPER	781.633
	WHISPER	365.2
	WHISPER	364.567
	WHISPER	642.7
	WHISPER	539.367
	WHISPER	442.267
	WHISPER	538.1
	WHISPER	680.333
	WHISPER	486.967
	WHISPER	500.667
	WHISPER	672.9
	WHISPER	502.9
	NORMAL	736.033
	NORMAL	561.867
	NORMAL	841.967
	NORMAL	654.3
	NORMAL	757.233
	NORMAL	675.033
	NORMAL	682.3
	NORMAL	622.033
	NORMAL	901.433
	NORMAL	798.533
	NORMAL	533.967
	NORMAL	551.8
	NORMAL	816.4
	NORMAL	824.4
	NORMAL	767.067
	NORMAL	738.6
	NORMAL	763.533
	NORMAL	771.067
	NORMAL	661.467
	NORMAL	644.033
	NORMAL	663.8
	NORMAL	739.633
	LOUD	714.5
	LOUD	720.867
	LOUD	481.033
	LOUD	721.567
	LOUD	778.833
	LOUD	641.6
	LOUD	460.2
	LOUD	664.633
	LOUD	746.3
	LOUD	942.5
	LOUD	672.833
	LOUD	791.233
	LOUD	1128.43
	LOUD	521.067
	LOUD	651.667
	LOUD	636.433
	LOUD	759.5
	LOUD	785
	LOUD	700.433
	LOUD	878.6
	LOUD	474.267
	LOUD	762.9
	LOUD	571.933
	LOUD	867.4
my	MIME	890.833
	MIME	812.933
	MIME	407.433
	MIME	807.567
	MIME	562.9
	MIME	717.867
	MIME	889.6
	MIME	604.933
	MIME	830.3
	MIME	737.4
	MIME	658.3
	MIME	573.567
	MIME	548.133
	MIME	632.067
	MIME	552.167
	MIME	805.867
	MIME	513.333
	MIME	572.533
	MIME	673.7
	MIME	651.633
	MIME	576.9
	MIME	678.967
	WHISPER	583.7
	WHISPER	727.4
	WHISPER	422.433
	WHISPER	814.633
	WHISPER	636.667
	WHISPER	359.5
	WHISPER	629.467
	WHISPER	762.5
	WHISPER	926.3
	WHISPER	826
	WHISPER	841.733
	WHISPER	637.567
	WHISPER	508.5
	WHISPER	802.8
	WHISPER	937.433
	WHISPER	974.4
	WHISPER	583.2
	WHISPER	656.1
	WHISPER	888.7
	WHISPER	814.8
	WHISPER	788.933
	WHISPER	736.467
	WHISPER	926.4
	WHISPER	846.667
	WHISPER	734.867
	NORMAL	610.533
	NORMAL	791.867
	NORMAL	759.433
	NORMAL	852.2
	NORMAL	900.8
	NORMAL	977.167
	NORMAL	637.933
	NORMAL	759.1
	NORMAL	822.967
	NORMAL	807.033
	NORMAL	875.8
	NORMAL	774
	NORMAL	957.9
	NORMAL	875.967
	NORMAL	812.3
	NORMAL	789.2
	NORMAL	748.833
	NORMAL	809.933
	NORMAL	713.733
	NORMAL	650.6
	NORMAL	768.533
	NORMAL	865.133
	NORMAL	757.467
	NORMAL	764.767
	LOUD	972.8
	LOUD	1054.8
	LOUD	802.467
	LOUD	909.367
	LOUD	806.1
	LOUD	1053.77
	LOUD	1017.3
	LOUD	1082
	LOUD	683.933
	LOUD	852.433
	LOUD	983.333
	LOUD	866.367
	LOUD	847.9
	LOUD	866.067
	LOUD	1117.47
	LOUD	997.333
	LOUD	579.333
	LOUD	493.2
	LOUD	999.367
	LOUD	929.033
	LOUD	919.3
	LOUD	747.433
	LOUD	803.367
know	MIME	745.167
	MIME	1124.4
	MIME	683.833
	MIME	508.167
	MIME	914.767
	MIME	693.533
	MIME	680.733
	MIME	389.833
	MIME	679.7
	MIME	636.4
	MIME	552.6
	MIME	889.167
	MIME	710.8
	MIME	741.367
	MIME	901.467
	MIME	738.867
	MIME	613.7
	MIME	742.567
	MIME	477
	MIME	855.833
	MIME	744.233
	MIME	743.4
	WHISPER	768.833
	WHISPER	560.267
	WHISPER	457.833
	WHISPER	570.3
	WHISPER	588.1
	WHISPER	503.767
	WHISPER	364.4
	WHISPER	1099.7
	WHISPER	791.167
	WHISPER	776.4
	WHISPER	910.667
	WHISPER	348.467
	WHISPER	500.9
	WHISPER	837.7
	WHISPER	1099
	WHISPER	809.133
	WHISPER	700.867
	WHISPER	598.433
	WHISPER	780.167
	WHISPER	319.867
	WHISPER	783
	WHISPER	737.7
	WHISPER	867.1
	WHISPER	312.2
	WHISPER	577.933
	NORMAL	973.533
	NORMAL	808.633
	NORMAL	986.567
	NORMAL	784.1
	NORMAL	731.633
	NORMAL	749.233
	NORMAL	871.9
	NORMAL	952
	NORMAL	1002.07
	NORMAL	761.7
	NORMAL	1164.03
	NORMAL	912.233
	NORMAL	906.567
	NORMAL	891.233
	NORMAL	757.433
	NORMAL	816.167
	NORMAL	953.033
	NORMAL	601.1
	NORMAL	833.8
	NORMAL	1004.93
	NORMAL	897.633
	NORMAL	772.267
	NORMAL	743.367
	NORMAL	910.867
	NORMAL	899.033
	LOUD	1082.47
	LOUD	1058.93
	LOUD	1230.2
	LOUD	839.033
	LOUD	1144.77
	LOUD	1065.93
	LOUD	1126.33
	LOUD	869.567
	LOUD	978.367
	LOUD	1183.03
	LOUD	878.333
	LOUD	976.3
	LOUD	1053.2
	LOUD	1247.87
	LOUD	1001.5
	LOUD	1045.57
	LOUD	1215.37
	LOUD	1046.43
	LOUD	967.9
	LOUD	477.167
	LOUD	854.6
	LOUD	543.767
	LOUD	1045.5
	LOUD	1135.7
do	MIME	343.767
	MIME	548.833
	MIME	563.1
	MIME	759.367
	MIME	503.8
	MIME	451.067
	MIME	706.967
	MIME	580.7
	MIME	439.233
	MIME	697.267
	MIME	710.933
	MIME	440.367
	MIME	534.4
	MIME	978.767
	MIME	580.4
	MIME	641.2
	MIME	572.433
	MIME	708.5
	MIME	603.033
	MIME	733.5
	MIME	656.4
	MIME	512.1
	MIME	683.867
	MIME	661.633
	WHISPER	822.567
	WHISPER	818.933
	WHISPER	602.967
	WHISPER	675.8
	WHISPER	601.067
	WHISPER	373.3
	WHISPER	666.3
	WHISPER	564.767
	WHISPER	557.167
	WHISPER	552.967
	WHISPER	701.433
	WHISPER	727.167
	WHISPER	663.767
	WHISPER	741.067
	WHISPER	630.367
	WHISPER	364.767
	WHISPER	762.967
	WHISPER	610.6
	WHISPER	445.9
	WHISPER	757.667
	WHISPER	665.633
	WHISPER	751.7
	WHISPER	920.867
	WHISPER	549.133
	NORMAL	860.167
	NORMAL	477.633
	NORMAL	847.867
	NORMAL	614.6
	NORMAL	753.233
	NORMAL	795.333
	NORMAL	728.7
	NORMAL	882.967
	NORMAL	813
	NORMAL	667.333
	NORMAL	676.467
	NORMAL	720.033
	NORMAL	652
	NORMAL	822.533
	NORMAL	813.4
	NORMAL	891.333
	NORMAL	858.5
	NORMAL	629.733
	NORMAL	877.9
	NORMAL	776.3
	NORMAL	740.233
	NORMAL	624.267
	NORMAL	729.433
	NORMAL	741.767
	LOUD	525.667
	LOUD	886.7
	LOUD	990.833
	LOUD	908.7
	LOUD	968.533
	LOUD	1016.2
	LOUD	732
	LOUD	994.1
	LOUD	979.367
	LOUD	775.833
	LOUD	818.067
	LOUD	809.7
	LOUD	767.5
	LOUD	1073.73
	LOUD	995.5
	LOUD	352.1
	LOUD	626.3
	LOUD	818.467
	LOUD	968.967
	LOUD	795.9
	LOUD	926.967
	LOUD	1036.53
	LOUD	1099.43
have	MIME	1081.97
	MIME	664.767
	MIME	849.933
	MIME	645.867
	MIME	983.5
	MIME	603.4
	MIME	964.6
	MIME	771.8
	MIME	960.733
	MIME	765.967
	MIME	943.5
	MIME	656.467
	MIME	861.733
	MIME	741.633
	MIME	500.067
	MIME	1105.47
	MIME	946.767
	MIME	708.667
	MIME	814.533
	MIME	793.733
	WHISPER	564.667
	WHISPER	563.833
	WHISPER	576.067
	WHISPER	932.167
	WHISPER	632.767
	WHISPER	397.567
	WHISPER	783.833
	WHISPER	725.8
	WHISPER	718.9
	WHISPER	901.367
	WHISPER	696.133
	WHISPER	589.6
	WHISPER	620.533
	WHISPER	599.167
	WHISPER	740.067
	WHISPER	532.6
	WHISPER	862.567
	WHISPER	488.267
	WHISPER	641.5
	WHISPER	593.533
	WHISPER	759.667
	WHISPER	509.9
	WHISPER	593.7
	WHISPER	904.467
	NORMAL	1119.33
	NORMAL	798.1
	NORMAL	935.533
	NORMAL	667.567
	NORMAL	816.367
	NORMAL	796.467
	NORMAL	718.533
	NORMAL	733.133
	NORMAL	770.933
	NORMAL	687.667
	NORMAL	780.433
	NORMAL	731.567
	NORMAL	868.033
	NORMAL	898.333
	NORMAL	710.167
	NORMAL	853.967
	NORMAL	726.8
	NORMAL	659.033
	NORMAL	617.167
	NORMAL	854.767
	NORMAL	852.667
	NORMAL	874.167
	NORMAL	795.333
	LOUD	864.433
	LOUD	1114.4
	LOUD	700.467
	LOUD	1118.97
	LOUD	1001.9
	LOUD	905
	LOUD	586.133
	LOUD	997.3
	LOUD	666.167
	LOUD	672.433
	LOUD	1153.47
	LOUD	1020.6
	LOUD	872
	LOUD	1087.87
	LOUD	825.8
	LOUD	929.967
	LOUD	570.033
	LOUD	890.9
	LOUD	956.233
	LOUD	1023.77
	LOUD	1034.17
	LOUD	857.533
	LOUD	886.1
going	MIME	831.367
	MIME	1207.87
	MIME	821.433
	MIME	727.167
	MIME	740.533
	MIME	1117.27
	MIME	520.233
	MIME	699.933
	MIME	827.833
	MIME	1132.77
	MIME	1022.57
	MIME	782.2
	MIME	680.167
	MIME	696.133
	MIME	1039.43
	MIME	666.767
	MIME	652.233
	MIME	702.667
	MIME	1047.57
	MIME	1005.07
	MIME	851.233
	MIME	882.733
	WHISPER	904.333
	WHISPER	1006.6
	WHISPER	890.033
	WHISPER	739.867
	WHISPER	946.2
	WHISPER	782.233
	WHISPER	978.733
	WHISPER	621.133
	WHISPER	827.3
	WHISPER	769.367
	WHISPER	903.3
	WHISPER	867.067
	WHISPER	1009.93
	WHISPER	1052.53
	WHISPER	841.933
	WHISPER	1059.13
	WHISPER	772.2
	WHISPER	900.367
	WHISPER	783.2
	WHISPER	962.5
	WHISPER	970.167
	WHISPER	989.7
	WHISPER	1062.93
	WHISPER	629.6
	WHISPER	1045.37
	NORMAL	882.467
	NORMAL	902.2
	NORMAL	646.9
	NORMAL	827.167
	NORMAL	1017.3
	NORMAL	890.433
	NORMAL	979.8
	NORMAL	973.5
	NORMAL	1092.73
	NORMAL	582.533
	NORMAL	1074.83
	NORMAL	842.933
	NORMAL	826.167
	NORMAL	961
	NORMAL	789.433
	NORMAL	884.567
	NORMAL	1010.13
	NORMAL	870.133
	NORMAL	1037.67
	NORMAL	951.167
	NORMAL	1230.97
	NORMAL	816.767
	LOUD	770.633
	LOUD	984.6
	LOUD	1135.1
	LOUD	1204.7
	LOUD	805.767
	LOUD	1176.8
	LOUD	948.167
	LOUD	676.133
	LOUD	921.333
	LOUD	1169.87
	LOUD	909.967
	LOUD	1050.37
	LOUD	968.533
	LOUD	1025.5
	LOUD	989.833
	LOUD	1119.07
	LOUD	717.133
	LOUD	921.067
	LOUD	838.1
	LOUD	1245.07
	LOUD	903.733
	LOUD	1070.57
	LOUD	831.133
	LOUD	1122.03

## Sheet: 10b
word	loudness	duration_ms		word	loudness_1	loudness_2	p_val_bonferroni
be	WHISPER	482.2		be	WHISPER	NORMAL	0.584764
	WHISPER	528.967				LOUD	8.6249e-06
	WHISPER	173.733			NORMAL	LOUD	6.13281e-05
	WHISPER	361.367		my	WHISPER	NORMAL	0.500634
	WHISPER	533.367				LOUD	0.000174912
	WHISPER	366.967			NORMAL	LOUD	0.000252689
	WHISPER	211.8		know	WHISPER	NORMAL	0.00568997
	WHISPER	273.233				LOUD	1.34477e-05
	WHISPER	296.9			NORMAL	LOUD	0.00724967
	WHISPER	286.467		do	WHISPER	NORMAL	0.398899
	WHISPER	463.3				LOUD	4.67819e-05
	WHISPER	456.7			NORMAL	LOUD	6.3383e-05
	WHISPER	278.067		have	WHISPER	NORMAL	0.100097
	WHISPER	466.533				LOUD	0.000472026
	WHISPER	491.6			NORMAL	LOUD	0.0314016
	WHISPER	425.333		going	WHISPER	NORMAL	0.00592219
	WHISPER	574.733				LOUD	4.01088e-05
	WHISPER	424.3			NORMAL	LOUD	0.000603271
	WHISPER	375.267
	NORMAL	431.733
	NORMAL	513.333
	NORMAL	461.4
	NORMAL	522.933
	NORMAL	526.067
	NORMAL	382.233
	NORMAL	461.233
	NORMAL	203.233
	NORMAL	429.2
	NORMAL	444.567
	NORMAL	488.867
	NORMAL	407.433
	NORMAL	386.867
	NORMAL	428.067
	NORMAL	378.9
	NORMAL	340.6
	NORMAL	399.867
	NORMAL	506.3
	NORMAL	635.467
	NORMAL	609.567
	NORMAL	382.1
	NORMAL	845.667
	NORMAL	364.433
	NORMAL	423.7
	LOUD	506.1
	LOUD	439.367
	LOUD	627.9
	LOUD	861.033
	LOUD	712.833
	LOUD	614.2
	LOUD	498.733
	LOUD	490.5
	LOUD	678.167
	LOUD	709.633
	LOUD	800.867
	LOUD	748.6
	LOUD	760.3
	LOUD	624.467
	LOUD	677.167
	LOUD	507.967
	LOUD	636.967
	LOUD	571.2
	LOUD	649.333
	LOUD	516.567
	LOUD	645.867
	LOUD	509.367
	LOUD	572.033
	LOUD	449.3
	LOUD	511.433
my	WHISPER	598.8
	WHISPER	588.933
	WHISPER	606.733
	WHISPER	615.6
	WHISPER	368.033
	WHISPER	444.867
	WHISPER	553.833
	WHISPER	1000.43
	WHISPER	271.3
	WHISPER	378.5
	WHISPER	352.233
	WHISPER	531.867
	WHISPER	442.467
	WHISPER	617.233
	WHISPER	571.533
	WHISPER	625.4
	WHISPER	574.867
	WHISPER	532.467
	WHISPER	229.5
	WHISPER	404.167
	WHISPER	748.367
	WHISPER	844.5
	WHISPER	357.733
	NORMAL	453.767
	NORMAL	573.8
	NORMAL	518.967
	NORMAL	588.6
	NORMAL	463.967
	NORMAL	602.367
	NORMAL	571.6
	NORMAL	631.133
	NORMAL	508.733
	NORMAL	507.933
	NORMAL	806.733
	NORMAL	530.633
	NORMAL	501.267
	NORMAL	527.4
	NORMAL	709.4
	NORMAL	560.133
	NORMAL	637.567
	NORMAL	604.233
	NORMAL	681.867
	NORMAL	704.1
	NORMAL	636.933
	NORMAL	750.267
	NORMAL	573.667
	NORMAL	682.333
	NORMAL	553.667
	NORMAL	393.967
	LOUD	283.933
	LOUD	593.567
	LOUD	717
	LOUD	656.133
	LOUD	942.333
	LOUD	660.3
	LOUD	677.067
	LOUD	692.233
	LOUD	683.867
	LOUD	757.8
	LOUD	569.7
	LOUD	652.733
	LOUD	785.967
	LOUD	892.7
	LOUD	966.4
	LOUD	704.4
	LOUD	649
	LOUD	741
	LOUD	655.7
	LOUD	726.367
	LOUD	871.133
	LOUD	703.8
	LOUD	708.6
	LOUD	872.667
	LOUD	704.2
	LOUD	605.367
	LOUD	686.533
know	WHISPER	243.6
	WHISPER	758.033
	WHISPER	527.2
	WHISPER	556.033
	WHISPER	485
	WHISPER	512.267
	WHISPER	383.7
	WHISPER	643.133
	WHISPER	797.2
	WHISPER	402.333
	WHISPER	439.2
	WHISPER	298.167
	WHISPER	503.567
	WHISPER	577.8
	WHISPER	632.333
	WHISPER	608.633
	WHISPER	404
	WHISPER	639.633
	WHISPER	433.533
	WHISPER	495.233
	WHISPER	465.033
	WHISPER	587.967
	WHISPER	370
	NORMAL	567.933
	NORMAL	616.867
	NORMAL	503.5
	NORMAL	614.2
	NORMAL	571.3
	NORMAL	667.033
	NORMAL	566.133
	NORMAL	743.867
	NORMAL	738.4
	NORMAL	629.633
	NORMAL	646
	NORMAL	399.9
	NORMAL	515.5
	NORMAL	639.7
	NORMAL	648.9
	NORMAL	666.367
	NORMAL	639.267
	NORMAL	789.233
	NORMAL	498.5
	NORMAL	676.6
	NORMAL	577.567
	NORMAL	722.467
	NORMAL	650.167
	NORMAL	541.1
	NORMAL	665.667
	LOUD	732.033
	LOUD	615.7
	LOUD	565.733
	LOUD	896.833
	LOUD	567.767
	LOUD	619.7
	LOUD	789.3
	LOUD	761.5
	LOUD	839
	LOUD	754.267
	LOUD	847.467
	LOUD	916.567
	LOUD	944.633
	LOUD	907.933
	LOUD	562.767
	LOUD	600
	LOUD	551.933
	LOUD	679.333
	LOUD	800.667
	LOUD	815.1
	LOUD	636.933
	LOUD	799.2
	LOUD	792.067
	LOUD	784.167
	LOUD	629.967
	LOUD	715.833
do	WHISPER	562.833
	WHISPER	500.6
	WHISPER	547.9
	WHISPER	624.067
	WHISPER	393.1
	WHISPER	359.433
	WHISPER	328.967
	WHISPER	749.133
	WHISPER	155.233
	WHISPER	430.8
	WHISPER	474.167
	WHISPER	305.033
	WHISPER	436.733
	WHISPER	512.167
	WHISPER	381.533
	WHISPER	328.1
	WHISPER	582.133
	WHISPER	597.233
	WHISPER	429.9
	WHISPER	524.9
	WHISPER	409.833
	WHISPER	294.567
	WHISPER	426.133
	NORMAL	446.833
	NORMAL	513.033
	NORMAL	545.667
	NORMAL	575.233
	NORMAL	562.5
	NORMAL	451.567
	NORMAL	459
	NORMAL	517.833
	NORMAL	552.633
	NORMAL	375.433
	NORMAL	464.267
	NORMAL	451.933
	NORMAL	378.067
	NORMAL	373.833
	NORMAL	463
	NORMAL	622.8
	NORMAL	584.533
	NORMAL	462.967
	NORMAL	423.1
	NORMAL	654.867
	NORMAL	429.7
	NORMAL	622.567
	NORMAL	471.8
	NORMAL	569
	NORMAL	460.4
	NORMAL	440.267
	LOUD	729
	LOUD	636.867
	LOUD	663.167
	LOUD	725.133
	LOUD	567.533
	LOUD	481.133
	LOUD	640.267
	LOUD	499
	LOUD	512.6
	LOUD	800
	LOUD	824.8
	LOUD	852.233
	LOUD	756.667
	LOUD	580.3
	LOUD	491.6
	LOUD	459
	LOUD	686.8
	LOUD	823.467
	LOUD	667.033
	LOUD	641.733
	LOUD	611.167
	LOUD	783.667
	LOUD	549.667
	LOUD	527.933
have	WHISPER	472.233
	WHISPER	537.8
	WHISPER	495.167
	WHISPER	512.667
	WHISPER	353.667
	WHISPER	314.633
	WHISPER	283.9
	WHISPER	456.1
	WHISPER	486.333
	WHISPER	388.933
	WHISPER	447.233
	WHISPER	484.833
	WHISPER	392.767
	WHISPER	568.7
	WHISPER	431.6
	WHISPER	527.333
	WHISPER	356.5
	WHISPER	175.233
	WHISPER	342.433
	NORMAL	522.967
	NORMAL	523.867
	NORMAL	472.4
	NORMAL	573.533
	NORMAL	359.467
	NORMAL	521.267
	NORMAL	514.9
	NORMAL	552.7
	NORMAL	534.933
	NORMAL	451.267
	NORMAL	494.633
	NORMAL	464.2
	NORMAL	503.633
	NORMAL	615.167
	NORMAL	519.667
	NORMAL	455.033
	NORMAL	492.767
	NORMAL	509.333
	NORMAL	469.5
	NORMAL	437.9
	NORMAL	360.433
	NORMAL	445.567
	NORMAL	398.767
	NORMAL	479.2
	LOUD	661.8
	LOUD	510.667
	LOUD	513.267
	LOUD	572.2
	LOUD	804.033
	LOUD	405.067
	LOUD	792.333
	LOUD	433.4
	LOUD	587.767
	LOUD	667.267
	LOUD	685.267
	LOUD	828.467
	LOUD	798.933
	LOUD	1079.1
	LOUD	525.167
	LOUD	485.6
	LOUD	571
	LOUD	491.867
	LOUD	431.1
	LOUD	518.867
	LOUD	577.6
	LOUD	476.6
	LOUD	488.333
	LOUD	661.7
	LOUD	441.233
going	WHISPER	344
	WHISPER	217.433
	WHISPER	845.1
	WHISPER	570.933
	WHISPER	237.233
	WHISPER	320.367
	WHISPER	890.4
	WHISPER	566
	WHISPER	281.9
	WHISPER	762.533
	WHISPER	383.233
	WHISPER	325.267
	WHISPER	790.4
	WHISPER	1113.43
	WHISPER	709.833
	WHISPER	779.267
	WHISPER	335.3
	WHISPER	509.7
	WHISPER	728.033
	WHISPER	461.133
	WHISPER	448
	NORMAL	783.733
	NORMAL	731.7
	NORMAL	897.967
	NORMAL	610.267
	NORMAL	728.367
	NORMAL	695.533
	NORMAL	746.933
	NORMAL	816.067
	NORMAL	668.233
	NORMAL	726.867
	NORMAL	810.2
	NORMAL	602.067
	NORMAL	805.367
	NORMAL	847.4
	NORMAL	832
	NORMAL	685.2
	NORMAL	1181.97
	NORMAL	788.933
	NORMAL	609.733
	NORMAL	792.8
	NORMAL	796.333
	NORMAL	855.133
	NORMAL	754.433
	NORMAL	746.5
	LOUD	855.9
	LOUD	1092.07
	LOUD	909.5
	LOUD	891.4
	LOUD	1058
	LOUD	832.667
	LOUD	958.7
	LOUD	871.433
	LOUD	1074.7
	LOUD	768.4
	LOUD	835.167
	LOUD	298.6
	LOUD	731.9
	LOUD	1122.57
	LOUD	1060.67
	LOUD	955.167
	LOUD	1125.97
	LOUD	1104.97
	LOUD	932.767
	LOUD	1033.57
	LOUD	995.633
	LOUD	839.4
	LOUD	1000.93
	LOUD	986.267
	LOUD	547.767
	LOUD	724.8
	LOUD	921.767
